# Supplementary material for: Parallel evolution of highly conserved plastid genome architecture in red seaweeds and seed plants
Source: BMC Biol. 2016 Sep 2;14:75. doi: 10.1186/s12915-016-0299-5 (PMC5010701; doi:10.1186/s12915-016-0299-5)
Supplement: Additional file 1: Table S1. — Gene compositions of red algal plastid genomes. Table S2. Representative homologous gene sets of red algal plastid genes. Table S3. Intron prediction of plastid intronic proteins in five basal red algal taxa. Tables S4, S7, and S15. List of concatenated proteins used in the ML tree searches. Tables S5 and S6. Types of angiosperm and gymnosperm plastid genomes. Tables S8 and S9. Taxon sampling of cyanobacterial genomes and their gene groups. Table S10. Predicted primary plastid orthologous gene families compared with cyanobacterial 297 OGF. Table S11. Predicted nuclear-encoded OGFs in the primary plastid groups. Table S12. EGT trees information. Table S13. Composition of OGFs in the primary plastid groups. Table S14. Sample and strain information. Table S16. Cyanobacterial proteins from four strains used in the primary plastid ML tree. Table S17. Taxon sampling of primary plastid groups in orthologous family analysis. Table S18. Number of species and genes in OGF analysis. Table S19. Taxon samples and their genes in the primary endosymbiosis groups. (XLSX 2166 kb) [file 12915_2016_299_MOESM1_ESM.xlsx]

## Sheet: Table S1
	Table S1. Gene compositions of red algal plastid genomes.
	No.	Class & Subclass	Order	Species	Sequencing raw data	Plastid genome (bp)	Plastid genome coverage	GC ontent (%)	Coding gene	rDNAs	duplicated rRNAs	tRNAs	Intron	Accession number	References
	1	Cyanidiophycea	Cyanidiales	Cyanidioschyzon merolae	-	149987	-	37.63	207	3	X	31	0	AB002583.1	[17]
	2			Galdieria sulphuraria	-	167741	-	28.49	184	6	O	39	0	NC_024665.1	[26]
	3			Cyanidium caldarium	-	164921	-	32.73	200	3	X	30	0	AF022186.2	[16]
	4			Cyanidiaceae sp.	-	145533	-	37.49	210	3	X	31	0	KJ569775.1	unpublished
	5	Porphyridiophyceae	Porphyridiales	Porphyridium sordidium	2.5 Gb	259429	82X	30.72	191	6	O	29	65	KX284720	this study
	6			Porphyridium purpureum	-	217694	-	30.34	224	6	O	30	44	NC_023133.1	[25]
	7	Stylonematophyceae	Stylonematales	Bangiopsis subsimplex	2.3 Gb	204784	515X	29.25	194	3	X	30	38	KX284718	this study
	8			Rhodosorus marinus (partial plastid)	1.2 Gb	fragmented	-	-	177	-	-	-	-	-	this study
	9	Rhodellophyceae	Rhodellales	Rhodella violacea (partial plastid)	1.1 Gb	fragmented	-	-	166	-	-	-	-	-	this study
	10			Rhodella maculata (partial plastid)	2.8 Gb	fragmented	-	-	166	-	-	-	-	-	this study
	11	Compsopogonophyceae	Erythropeltidales	Erythrotrichia carnea	1.7 Gb	210691	943X	31.85	191	6	O	32	59	KX284721	this study
	12		Rhodochaetales	Rhodochaete parvula	1.1 Gb	222940	49X	28.31	195	6	O	31	62	KX284728	this study
	13	Bangiophyceae	Bangiales	Bangia fuscopurpurea	-	196913	-	33.54	206	6	O	37	0	KP714733.1	unpublished
	14			Pyropia yezoensis	-	191975	-	33.09	213	6	O	37	0	KC517072.1	[24]
	15			Pyropia fucicola (partial plastid)	-	187182	-	32.73	209	3	X	35	0	KJ776837.1	[24]
	16			Pyropia haitanensis	-	195597	-	32.98	213	6	O	37	0	NC_021189.1	[22]
	17			Pyropia kanakaensis (partial plastid)	-	189831	-	32.85	211	3	X	35	0	KJ776836.1	[24]
	18			Pyropia perforata	-	189789	-	32.91	210	3	X	35	0	KF515973.1	[24]
	19			Porphyra purpurea	-	191028	-	32.99	209	6	O	37	0	U38804.1	[15]
	20			Porphyra pulchra	-	194175	-	33.34	207	6	O	37	0	NC_029861.1	[27]
	21			Porphyra umbilicalis (partial plastid)	-	189470	-	32.9	208	6	O	37	0	JQ408795.1	[24]
		Florideophyceae													-
	22	Hildenbrandiophycidae	Hildenbrandiales	Hildenbrandia rivularis	2.6 Gb	189725	260X	32.39	184	3	X	31	2	KX284723	this study
	23			Hildenbrandia rubra	2.5 Gb	180141	365X	31.37	190	3	X	31	2	KX284724	this study
	24			Apophlaea sinclairii	859 Mb	182437	117X	30.45	189	3	X	31	2	KX284716	this study
	25	Nemaliophycidae	Palmariales	Palmaria plamata	-	192960	-	33.91	204	6	O	33	2	KX284726	unpublished
	26		Batrachospermales	Kumanoa americana	-	184025	-	29.27	198	3	X	31	2	KX284725	unpublished
	27		Thoreales	Thorea hispida	-	175193	-	28.35	193	3	X	30	2	KX284714	unpublished
	28	Corallinophycidae	Corallinales	Calliarthron tuberculosum	-	178981	-	29.16	201	3	X	31	2	NC_021075.1	[21]
	29		Sporolithales	Sporolithon durum	-	191465	-	29.34	202	3	X	30	2	NC_029857.1	[26]
	30	Ahnfeltiophycidae	Ahnfeltiales	Ahnfeltia plicata	1.8 Gb	190451	185X	32.54	205	6	O	31	1	KX284715	this study
	31	Rhodymeniophycidae	Bonnemaisoniales	Asparagopsis taxiformis	1.6 Gb	177091	1,254X	29.4	203	3	X	32	2	KX284717	this study
	32		Gigartinales	Chondrus crispus	-	180086	-	28.73	204	3	X	30	1	NC_020795.1	[17]
	33		Peyssonneliales	Riquetophycus sp.	2.9 Gb	180384	729X	28.78	202	5	O (parital)	30	1	KX284710	this study
	34		Acrosymphytales	Schimmelmannia schousboei	547 Mb	181030	384X	28.61	202	3	X	30	1	KX284711	this study
	35		Gelidiales	Gelidium elegans	-	174748	-	30.2	202	3	X	30	1	NC_029858.1	[27]
	36			Gelidium vagum	-	179853	-	29.87	201	3	X	30	1	NC_029859.1	[27]
	37		Ceramiales	Ceramium japonicum	545 Mb	171634	460X	27.81	199	3	X	28	1	KX284719	this study
	38			Vertebrata lanosa	-	167158	-	29.98	193	0	X	28	1	NC_026523.1	[6]
	39		Halymeniales	Grateloupia taiwanensis	-	191270	-	30.56	235	3	X	30	1	KC894740.1	[20]
	40		Rhodymeniales	Rhodymenia pseudopalmata	1.3 Gb	194153	311X	32.03	201	6	O	32	1	KX284709	this study
	41		Sebdeniales	Sebdenia flabellata	511 Mb	192140	134X	29.23	205	5	O (partial)	30	1	KX284713	this study
	42		Plocamiales	Plocamium cartilagineum	538 Mb	171392	257X	27.21	197	3	X	29	1	KX284727	this study
	43		Nemastomatales	Schizymenia dubyi	2.3 Gb	183959	543X	29.97	204	3	X	30	1	KX284712	this study
	44		Gracilariales	Gracilariopsis chorda	3.1 Gb	182459	798X	27.38	201	3	X	30	1	KX284722	this study
	45			Gracilariopsis lemaneiformis	-	183013	-	27.4	207	3	X	32	1	KP330491.1	unpublished
	46			Gracilaria salicornia	-	179757	-	28.8	203	3	X	30	1	NC_023785.1	[23]
	47			Gracilaria tenuistipitata var. liui	-	183883	-	29.15	205	3	X	30	1	NC_006137.1	[18]
	48			Gracilaria chilensis	-	185637	-	29.34	203	3	X	30	1	NC_029860.1	[27]

## Sheet: Tabel S2
	Table S2. Representative homologous gene sets of red algal plastid genes (present=O and absent=yellow color; rpoC1 and rpoC2 genes were combined as rpoC; see Methods).
	Homologous gene sets	Galdieria sulphuraria	Cyanidium caldarium	Cyanidiaceae sp.	Cyanidioschyzon merolae	Porphyridium sordidum	Porphyridium purpureum	Bangiopsis subsimplex	Erythrotrichia carnea	Rhodochaete parvula	Porphyra purpurea	Porphyra umbilicalis	Bangia fuscopurpurea	Pyropia yezoensis	Pyropia fucicola	Porphyra pulchra	Pyropia kanakaensis	Pyropia perforata	Pyropia haitanensis	Hildenbrandia rivularis	Hildenbrandia rubra	Apophlaea sinclairii	Palmaria palmata	Kumanoa americana	Thorea hispida	Sporolithon durum	Calliarthron tuberculosum	Ahnfeltia plicata	Asparagopsis taxiformis	Chondrus crispus	Riquetophycus sp.	Schimmelmannia schousboei	Vertebrata lanosa	Ceramium japonicum	Gelidium elegans	Gelidium vagum	Grateloupia taiwanensis	Sebdenia flabellata	Rhodymenia pseudopalmata	Plocamium cartilagineum	Schizymenia dubyi	Gracilariopsis chorda	Gracilariopsis lemaneiformis	Gracilaria salicornia	Gracilaria chilensis	Gracilaria tenuistipitata
	accD	◯	◯	◯	◯						◯	◯	◯	◯	◯	◯	◯	◯	◯	◯	◯	◯	◯	◯	◯	◯	◯	◯	◯	◯	◯	◯	◯	◯	◯	◯	◯	◯	◯	◯	◯	◯	◯	◯	◯	◯
	atpA	◯	◯	◯	◯	◯	◯	◯	◯	◯	◯	◯	◯	◯	◯	◯	◯	◯	◯	◯	◯	◯	◯	◯	◯	◯	◯	◯	◯	◯	◯	◯	◯	◯	◯	◯	◯	◯	◯	◯	◯	◯	◯	◯	◯	◯
	atpB	◯	◯	◯	◯	◯	◯	◯	◯	◯	◯	◯	◯	◯	◯	◯	◯	◯	◯	◯	◯	◯	◯	◯	◯	◯	◯	◯	◯	◯	◯	◯	◯	◯	◯	◯	◯	◯	◯	◯	◯	◯	◯	◯	◯	◯
	atpE	◯	◯	◯	◯	◯	◯	◯	◯	◯	◯	◯	◯	◯	◯	◯	◯	◯	◯	◯	◯	◯	◯	◯	◯	◯	◯	◯	◯	◯	◯	◯	◯	◯	◯	◯	◯	◯	◯	◯	◯	◯	◯	◯	◯	◯
	atpF	◯	◯	◯	◯	◯	◯	◯	◯	◯	◯	◯	◯	◯	◯	◯	◯	◯	◯	◯	◯	◯	◯	◯	◯	◯	◯	◯	◯	◯	◯	◯	◯	◯	◯	◯	◯	◯	◯	◯	◯	◯	◯	◯	◯	◯
	atpH	◯	◯	◯	◯	◯	◯	◯	◯	◯	◯	◯	◯	◯	◯	◯	◯	◯	◯	◯	◯	◯	◯	◯	◯	◯	◯	◯	◯	◯	◯	◯	◯	◯	◯	◯	◯	◯	◯	◯	◯	◯	◯	◯	◯	◯
	atpI	◯	◯	◯	◯	◯	◯	◯	◯	◯	◯	◯	◯	◯	◯	◯	◯	◯	◯	◯	◯	◯	◯	◯	◯	◯	◯	◯	◯	◯	◯	◯	◯	◯	◯	◯	◯	◯	◯	◯	◯	◯	◯	◯	◯	◯
	ccsA	◯	◯	◯	◯	◯	◯	◯	◯	◯	◯	◯	◯	◯	◯	◯	◯	◯	◯	◯	◯	◯	◯	◯	◯	◯	◯	◯	◯	◯	◯	◯	◯	◯	◯	◯	◯	◯	◯	◯	◯	◯	◯	◯	◯	◯
	cemA	◯	◯	◯	◯	◯	◯	◯	◯	◯	◯	◯	◯	◯	◯	◯	◯	◯	◯	◯	◯	◯	◯	◯	◯	◯	◯	◯	◯	◯	◯	◯	◯	◯	◯	◯	◯	◯	◯	◯	◯	◯	◯	◯	◯	◯
	groEL	◯	◯	◯	◯	◯	◯	◯	◯	◯	◯	◯	◯	◯	◯	◯	◯	◯	◯	◯	◯	◯	◯	◯	◯	◯	◯	◯	◯	◯	◯	◯	◯	◯	◯	◯	◯	◯	◯	◯	◯	◯	◯	◯	◯	◯
	petA	◯	◯	◯	◯	◯	◯	◯	◯	◯	◯	◯	◯	◯	◯	◯	◯	◯	◯	◯	◯	◯	◯	◯	◯	◯	◯	◯	◯	◯	◯	◯	◯	◯	◯	◯	◯	◯	◯	◯	◯	◯	◯	◯	◯	◯
	petB	◯	◯	◯	◯	◯	◯	◯	◯	◯	◯	◯	◯	◯	◯	◯	◯	◯	◯	◯	◯	◯	◯	◯	◯	◯	◯	◯	◯	◯	◯	◯	◯	◯	◯	◯	◯	◯	◯	◯	◯	◯	◯	◯	◯	◯
	petD	◯	◯	◯	◯	◯	◯	◯	◯	◯	◯	◯	◯	◯	◯	◯	◯	◯	◯	◯	◯	◯	◯	◯	◯	◯	◯	◯	◯	◯	◯	◯	◯	◯	◯	◯	◯	◯	◯	◯	◯	◯	◯	◯	◯	◯
	petG	◯		◯	◯	◯	◯	◯	◯	◯	◯	◯	◯	◯	◯	◯	◯	◯	◯	◯	◯	◯	◯	◯	◯	◯	◯	◯	◯	◯	◯	◯	◯	◯	◯	◯	◯	◯	◯	◯	◯	◯	◯	◯	◯	◯
	petL							◯	◯	◯	◯	◯		◯	◯			◯	◯	◯	◯	◯	◯	◯	◯	◯	◯	◯	◯	◯			◯	◯	◯	◯	◯	◯	◯		◯	◯		◯	◯	◯
	petN	◯	◯	◯	◯	◯	◯	◯	◯	◯	◯	◯	◯	◯	◯	◯	◯	◯	◯	◯	◯	◯	◯	◯	◯	◯	◯	◯	◯	◯	◯	◯	◯	◯	◯	◯	◯	◯	◯	◯	◯	◯	◯	◯	◯	◯
	psaA	◯	◯	◯	◯	◯	◯	◯	◯	◯	◯	◯	◯	◯	◯	◯	◯	◯	◯	◯	◯	◯	◯	◯	◯	◯	◯	◯	◯	◯	◯	◯	◯	◯	◯	◯	◯	◯	◯	◯	◯	◯	◯	◯	◯	◯
	psaB	◯	◯	◯	◯	◯	◯	◯	◯	◯	◯	◯	◯	◯	◯	◯	◯	◯	◯	◯	◯	◯	◯	◯	◯	◯	◯	◯	◯	◯	◯	◯	◯	◯	◯	◯	◯	◯	◯	◯	◯	◯	◯	◯	◯	◯
	psaC	◯	◯	◯	◯	◯	◯	◯	◯	◯	◯	◯	◯	◯	◯	◯	◯	◯	◯	◯	◯	◯	◯	◯	◯	◯	◯	◯	◯	◯	◯	◯	◯	◯	◯	◯	◯	◯	◯	◯	◯	◯	◯	◯	◯	◯
	psaI	◯	◯	◯	◯	◯	◯	◯	◯	◯	◯	◯	◯	◯	◯	◯	◯	◯	◯	◯	◯	◯	◯	◯	◯	◯	◯	◯	◯	◯	◯	◯	◯	◯	◯	◯	◯	◯	◯	◯	◯	◯	◯	◯	◯	◯
	psaJ	◯	◯	◯	◯	◯	◯	◯	◯	◯	◯	◯	◯	◯	◯	◯	◯	◯	◯	◯	◯	◯	◯	◯	◯	◯	◯	◯	◯	◯	◯	◯	◯	◯	◯	◯	◯	◯	◯	◯	◯	◯	◯	◯	◯	◯
	psbA	◯	◯	◯	◯	◯	◯	◯	◯	◯	◯	◯	◯	◯	◯	◯	◯	◯	◯	◯	◯	◯	◯	◯	◯	◯	◯	◯	◯	◯	◯	◯	◯	◯	◯	◯	◯	◯	◯	◯	◯	◯	◯	◯	◯	◯
	psbB	◯	◯	◯	◯	◯	◯	◯	◯	◯	◯	◯	◯	◯	◯	◯	◯	◯	◯	◯	◯	◯	◯	◯	◯	◯	◯	◯	◯	◯	◯	◯	◯	◯	◯	◯	◯	◯	◯	◯	◯	◯	◯	◯	◯	◯
	psbC	◯	◯	◯	◯	◯	◯	◯	◯	◯	◯	◯	◯	◯	◯	◯	◯	◯	◯	◯	◯	◯	◯	◯	◯	◯	◯	◯	◯	◯	◯	◯	◯	◯	◯	◯	◯	◯	◯	◯	◯	◯	◯	◯	◯	◯
	psbD	◯	◯	◯	◯	◯	◯	◯	◯	◯	◯	◯	◯	◯	◯	◯	◯	◯	◯	◯	◯	◯	◯	◯	◯	◯	◯	◯	◯	◯	◯	◯	◯	◯	◯	◯	◯	◯	◯	◯	◯	◯	◯	◯	◯	◯
	psbE	◯	◯	◯	◯	◯	◯	◯	◯	◯	◯	◯	◯	◯	◯	◯	◯	◯	◯	◯	◯	◯	◯	◯	◯	◯	◯	◯	◯	◯	◯	◯	◯	◯	◯	◯	◯	◯	◯	◯	◯	◯	◯	◯	◯	◯
	psbF	◯	◯	◯	◯	◯	◯	◯	◯	◯	◯	◯	◯	◯	◯	◯	◯	◯	◯	◯	◯	◯	◯	◯	◯	◯	◯	◯	◯	◯	◯	◯	◯	◯	◯	◯	◯	◯	◯	◯	◯	◯	◯	◯	◯	◯
	psbH	◯	◯	◯	◯	◯	◯	◯	◯	◯	◯	◯	◯	◯	◯	◯	◯	◯	◯	◯	◯	◯	◯	◯	◯	◯	◯	◯	◯	◯	◯	◯	◯	◯	◯	◯	◯	◯	◯	◯	◯	◯	◯	◯	◯	◯
	psbI	◯	◯	◯	◯	◯	◯	◯	◯	◯	◯	◯	◯	◯	◯	◯	◯	◯	◯	◯	◯	◯	◯	◯	◯	◯	◯	◯	◯	◯	◯	◯	◯	◯	◯	◯	◯	◯	◯	◯	◯	◯	◯	◯	◯	◯
	psbJ	◯	◯	◯	◯	◯	◯	◯	◯	◯	◯	◯	◯	◯	◯	◯	◯	◯	◯	◯	◯	◯	◯	◯	◯	◯	◯	◯	◯	◯	◯	◯	◯	◯	◯	◯	◯	◯	◯	◯	◯	◯	◯	◯	◯	◯
	psbK	◯	◯	◯	◯	◯	◯	◯	◯	◯	◯	◯	◯	◯	◯	◯	◯	◯	◯	◯	◯	◯	◯	◯	◯	◯	◯	◯	◯	◯	◯	◯	◯	◯	◯	◯	◯	◯	◯	◯	◯	◯	◯	◯	◯	◯
	psbL	◯	◯	◯	◯	◯	◯	◯	◯	◯	◯	◯	◯	◯	◯	◯	◯	◯	◯	◯	◯	◯	◯	◯	◯	◯	◯	◯	◯	◯	◯	◯	◯	◯	◯	◯	◯	◯	◯	◯	◯	◯	◯	◯	◯	◯
	psbN	◯	◯	◯	◯	◯	◯	◯	◯	◯	◯	◯	◯	◯	◯	◯	◯	◯	◯	◯	◯	◯	◯	◯	◯	◯	◯	◯	◯	◯	◯	◯	◯	◯	◯	◯	◯	◯	◯	◯	◯	◯	◯	◯	◯	◯
	psbT	◯	◯	◯	◯	◯	◯	◯	◯	◯	◯	◯	◯	◯	◯	◯	◯	◯	◯	◯	◯	◯	◯	◯	◯	◯	◯	◯	◯	◯	◯	◯	◯	◯	◯	◯	◯	◯	◯	◯	◯	◯	◯	◯	◯	◯
	psbZ		◯	◯	◯	◯	◯	◯	◯	◯	◯	◯	◯	◯	◯	◯	◯	◯	◯	◯	◯	◯	◯	◯	◯	◯	◯	◯	◯	◯	◯	◯	◯	◯	◯	◯	◯	◯	◯	◯	◯	◯	◯	◯	◯	◯
	rbcL	◯	◯	◯	◯	◯	◯	◯	◯	◯	◯	◯	◯	◯	◯	◯	◯	◯	◯	◯	◯	◯	◯	◯	◯	◯	◯	◯	◯	◯	◯	◯	◯	◯	◯	◯	◯	◯	◯	◯	◯	◯	◯	◯	◯	◯
	rpl14	◯	◯	◯	◯	◯	◯	◯	◯	◯	◯	◯	◯	◯	◯	◯	◯	◯	◯	◯	◯	◯	◯	◯	◯	◯	◯	◯	◯	◯	◯	◯	◯	◯	◯	◯	◯	◯	◯	◯	◯	◯	◯	◯	◯	◯
	rpl16	◯	◯	◯	◯	◯	◯	◯	◯	◯	◯	◯	◯	◯	◯	◯	◯	◯	◯	◯	◯	◯	◯	◯	◯	◯	◯	◯	◯	◯	◯	◯	◯	◯	◯	◯	◯	◯	◯	◯	◯	◯	◯	◯	◯	◯
	rpl2	◯	◯	◯	◯	◯	◯	◯	◯	◯	◯	◯	◯	◯	◯	◯	◯	◯	◯	◯	◯	◯	◯	◯	◯	◯	◯	◯	◯	◯	◯	◯	◯	◯	◯	◯	◯	◯	◯	◯	◯	◯	◯	◯	◯	◯
	rpl20	◯	◯	◯	◯	◯	◯	◯	◯	◯	◯	◯	◯	◯	◯	◯	◯	◯	◯	◯	◯	◯	◯	◯	◯	◯	◯	◯	◯	◯	◯	◯	◯	◯	◯	◯	◯	◯	◯	◯	◯	◯	◯	◯	◯	◯
	rpl22	◯	◯	◯	◯	◯	◯	◯	◯	◯	◯	◯	◯	◯	◯	◯	◯	◯	◯	◯	◯	◯	◯	◯	◯	◯	◯	◯	◯	◯	◯	◯	◯	◯	◯	◯	◯	◯	◯	◯	◯	◯	◯	◯	◯	◯
	rpl23	◯	◯	◯	◯	◯	◯	◯	◯	◯	◯	◯	◯	◯	◯	◯	◯	◯	◯	◯	◯	◯	◯	◯	◯	◯	◯	◯	◯	◯	◯	◯	◯	◯	◯	◯	◯	◯	◯	◯	◯	◯	◯	◯	◯	◯
	rpl32			◯	◯	◯	◯		◯	◯	◯	◯	◯	◯	◯	◯	◯	◯	◯	◯	◯	◯	◯	◯	◯	◯	◯	◯	◯	◯	◯	◯	◯		◯	◯	◯	◯	◯	◯	◯	◯	◯	◯	◯	◯
	rpl33	◯	◯	◯	◯	◯	◯	◯	◯	◯	◯	◯	◯	◯	◯	◯	◯	◯	◯	◯	◯	◯	◯	◯	◯	◯	◯	◯	◯	◯	◯	◯	◯	◯	◯	◯	◯	◯	◯	◯	◯	◯	◯	◯	◯	◯
	rpl36	◯	◯	◯	◯	◯	◯	◯	◯	◯	◯	◯	◯	◯	◯	◯	◯	◯	◯	◯	◯	◯	◯	◯	◯	◯	◯	◯	◯	◯	◯	◯	◯	◯	◯	◯	◯	◯	◯	◯	◯	◯	◯	◯	◯	◯
	rpoA	◯	◯	◯	◯	◯	◯	◯	◯	◯	◯	◯	◯	◯	◯	◯	◯	◯	◯	◯	◯	◯	◯	◯	◯	◯	◯	◯	◯	◯	◯	◯	◯	◯	◯	◯	◯	◯	◯	◯	◯	◯	◯	◯	◯	◯
	rpoB	◯	◯	◯	◯	◯	◯	◯	◯	◯	◯	◯	◯	◯	◯	◯	◯	◯	◯	◯	◯	◯	◯	◯	◯	◯	◯	◯	◯	◯	◯	◯	◯	◯	◯	◯	◯	◯	◯	◯	◯	◯	◯	◯	◯	◯
	rpoC	◯	◯	◯	◯	◯	◯	◯	◯	◯	◯	◯	◯	◯	◯	◯	◯	◯	◯	◯	◯	◯	◯	◯	◯	◯	◯	◯	◯	◯	◯	◯	◯	◯	◯	◯	◯	◯	◯	◯	◯	◯	◯	◯	◯	◯
	rps11	◯	◯	◯	◯	◯	◯	◯	◯	◯	◯	◯	◯	◯	◯	◯	◯	◯	◯	◯	◯	◯	◯	◯	◯	◯	◯	◯	◯	◯	◯	◯	◯	◯	◯	◯	◯	◯	◯	◯	◯	◯	◯	◯	◯	◯
	rps12	◯	◯	◯	◯	◯	◯	◯	◯	◯	◯	◯	◯	◯	◯	◯	◯	◯	◯	◯	◯	◯	◯	◯	◯	◯	◯	◯	◯	◯	◯	◯	◯	◯	◯	◯	◯	◯	◯	◯	◯	◯	◯	◯	◯	◯
	rps14	◯	◯	◯	◯	◯	◯	◯	◯	◯	◯	◯	◯	◯	◯	◯	◯	◯	◯	◯	◯	◯	◯	◯	◯	◯	◯	◯	◯	◯	◯	◯	◯	◯	◯	◯	◯	◯	◯	◯	◯	◯	◯	◯	◯	◯
	rps16	◯	◯	◯	◯	◯	◯	◯	◯	◯	◯	◯	◯	◯	◯	◯	◯	◯	◯	◯	◯	◯	◯	◯	◯	◯	◯	◯	◯	◯	◯	◯	◯	◯	◯	◯	◯	◯	◯	◯	◯	◯	◯	◯	◯	◯
	rps18	◯	◯		◯	◯	◯	◯	◯	◯	◯	◯	◯	◯	◯	◯	◯	◯	◯	◯	◯	◯	◯	◯	◯	◯	◯	◯	◯	◯	◯	◯	◯	◯	◯	◯	◯	◯	◯	◯	◯	◯	◯	◯	◯	◯
	rps19	◯	◯	◯	◯	◯	◯	◯	◯	◯	◯	◯	◯	◯	◯	◯	◯	◯	◯	◯	◯	◯	◯	◯	◯	◯	◯	◯	◯	◯	◯	◯	◯	◯	◯	◯	◯	◯	◯	◯	◯	◯	◯	◯	◯	◯
	rps2	◯	◯	◯	◯	◯	◯	◯	◯	◯	◯	◯	◯	◯	◯	◯	◯	◯	◯	◯	◯	◯	◯	◯	◯	◯	◯	◯	◯	◯	◯	◯	◯	◯	◯	◯	◯	◯	◯	◯	◯	◯	◯	◯	◯	◯
	rps3	◯	◯	◯	◯	◯	◯	◯	◯	◯	◯	◯	◯	◯	◯	◯	◯	◯	◯	◯	◯	◯	◯	◯	◯	◯	◯	◯	◯	◯	◯	◯	◯	◯	◯	◯	◯	◯	◯	◯	◯	◯	◯	◯	◯	◯
	rps4	◯	◯	◯	◯	◯	◯	◯	◯	◯	◯	◯	◯	◯	◯	◯	◯	◯	◯	◯	◯	◯	◯	◯	◯	◯	◯	◯	◯	◯	◯	◯	◯	◯	◯	◯	◯	◯	◯	◯	◯	◯	◯	◯	◯	◯
	rps7	◯	◯	◯	◯	◯	◯	◯	◯	◯	◯	◯	◯	◯	◯	◯	◯	◯	◯	◯	◯	◯	◯	◯	◯	◯	◯	◯	◯	◯	◯	◯	◯	◯	◯	◯	◯	◯	◯	◯	◯	◯	◯	◯	◯	◯
	rps8	◯	◯	◯	◯	◯	◯	◯	◯	◯	◯	◯	◯	◯	◯	◯	◯	◯	◯	◯	◯	◯	◯	◯	◯	◯	◯	◯	◯	◯	◯	◯	◯	◯	◯	◯	◯	◯	◯	◯	◯	◯	◯	◯	◯	◯
	ftsH	◯	◯	◯	◯	◯	◯	◯	◯	◯	◯	◯	◯	◯	◯	◯	◯	◯	◯	◯	◯	◯	◯	◯	◯	◯	◯	◯	◯	◯	◯	◯	◯	◯	◯	◯	◯	◯	◯	◯	◯	◯	◯	◯	◯	◯
	ycf3	◯	◯	◯	◯	◯	◯	◯	◯	◯	◯	◯	◯	◯	◯	◯	◯	◯	◯	◯	◯	◯	◯	◯	◯	◯	◯	◯	◯	◯	◯	◯	◯	◯	◯	◯	◯	◯	◯	◯	◯	◯	◯	◯	◯	◯
	ycf4	◯	◯	◯	◯	◯	◯	◯	◯	◯	◯	◯	◯	◯	◯	◯	◯	◯	◯		◯	◯	◯	◯	◯	◯	◯	◯	◯	◯	◯	◯	◯	◯	◯	◯	◯	◯	◯	◯	◯	◯	◯	◯	◯	◯
	accA	◯	◯	◯	◯						◯	◯	◯	◯	◯	◯	◯	◯	◯	◯	◯	◯	◯	◯	◯	◯	◯	◯	◯	◯	◯	◯	◯	◯	◯	◯	◯	◯	◯	◯	◯	◯	◯	◯	◯	◯
	accB	◯	◯	◯	◯						◯	◯	◯	◯	◯	◯	◯	◯	◯	◯	◯	◯	◯	◯	◯	◯	◯	◯	◯	◯	◯	◯	◯	◯	◯	◯	◯	◯	◯	◯	◯	◯	◯	◯	◯	◯
	acpP	◯	◯	◯	◯	◯	◯	◯	◯	◯	◯	◯	◯	◯	◯	◯	◯	◯	◯	◯	◯	◯	◯	◯	◯	◯	◯	◯	◯	◯	◯	◯	◯	◯	◯	◯	◯	◯	◯	◯	◯	◯	◯	◯	◯	◯
	acsF	◯	◯	◯	◯	◯	◯	◯	◯	◯	◯	◯	◯	◯	◯	◯	◯	◯	◯	◯	◯	◯	◯	◯	◯	◯	◯	◯	◯	◯	◯	◯	◯	◯	◯	◯	◯	◯	◯	◯	◯	◯	◯	◯	◯	◯
	apcA	◯	◯	◯	◯	◯	◯	◯	◯	◯	◯	◯	◯	◯	◯	◯	◯	◯	◯	◯	◯	◯	◯	◯	◯	◯	◯	◯	◯	◯	◯	◯	◯	◯	◯	◯	◯	◯	◯	◯	◯	◯	◯	◯	◯	◯
	apcB	◯	◯	◯	◯	◯	◯	◯	◯	◯	◯	◯	◯	◯	◯	◯	◯	◯	◯	◯	◯	◯	◯	◯	◯	◯	◯	◯	◯	◯	◯	◯	◯	◯	◯	◯	◯	◯	◯	◯	◯	◯	◯	◯	◯	◯
	apcD	◯	◯	◯	◯	◯	◯	◯	◯	◯	◯	◯	◯	◯	◯	◯	◯	◯	◯	◯	◯	◯	◯	◯	◯	◯	◯	◯	◯	◯	◯	◯	◯	◯	◯	◯	◯	◯	◯	◯	◯	◯	◯	◯	◯	◯
	apcE	◯	◯	◯	◯	◯	◯	◯	◯	◯	◯	◯	◯	◯	◯	◯	◯	◯	◯	◯	◯	◯	◯	◯	◯	◯	◯	◯	◯	◯	◯	◯	◯	◯	◯	◯	◯	◯	◯	◯	◯	◯	◯	◯	◯	◯
	apcF	◯	◯	◯	◯	◯	◯	◯	◯	◯	◯	◯	◯	◯	◯	◯	◯	◯	◯	◯	◯	◯	◯		◯	◯	◯	◯	◯	◯	◯	◯	◯	◯	◯	◯	◯	◯	◯	◯	◯	◯	◯	◯	◯	◯
	argB	◯	◯	◯	◯						◯	◯	◯	◯	◯	◯	◯	◯	◯	◯	◯	◯	◯	◯	◯	◯	◯	◯	◯	◯	◯	◯	◯	◯	◯	◯	◯	◯	◯	◯	◯	◯	◯	◯	◯	◯
	atpD	◯	◯	◯	◯	◯	◯	◯	◯	◯	◯	◯	◯	◯	◯	◯	◯	◯	◯	◯	◯	◯	◯	◯	◯	◯	◯	◯	◯	◯	◯	◯	◯	◯	◯	◯	◯	◯	◯	◯	◯	◯	◯	◯	◯	◯
	atpG	◯	◯	◯	◯	◯	◯	◯	◯	◯	◯	◯	◯	◯	◯	◯	◯	◯	◯	◯	◯	◯	◯	◯	◯	◯	◯	◯	◯	◯	◯	◯	◯	◯	◯	◯	◯	◯	◯	◯	◯	◯	◯	◯	◯	◯
	bas1								◯	◯	◯	◯	◯	◯	◯	◯	◯	◯	◯	◯	◯	◯	◯	◯	◯	◯	◯	◯	◯	◯	◯	◯	◯	◯	◯	◯	◯	◯	◯	◯	◯	◯	◯	◯	◯	◯
	carA	◯	◯	◯	◯	◯	◯	◯	◯	◯	◯	◯	◯	◯	◯	◯	◯	◯	◯	◯	◯	◯	◯	◯	◯	◯	◯	◯	◯	◯	◯	◯	◯	◯	◯	◯	◯	◯	◯	◯	◯	◯	◯	◯	◯	◯
	cbbX	◯	◯	◯	◯	◯	◯	◯	◯	◯	◯	◯	◯	◯	◯	◯	◯	◯	◯	◯	◯	◯	◯	◯	◯	◯	◯	◯	◯	◯	◯	◯	◯	◯	◯	◯	◯	◯	◯	◯	◯	◯	◯	◯	◯	◯
	ccdA					◯	◯	◯	◯	◯	◯	◯	◯	◯	◯	◯	◯	◯	◯				◯	◯		◯	◯	◯	◯	◯	◯	◯	◯	◯	◯	◯	◯	◯	◯	◯	◯	◯	◯	◯	◯	◯
	ccs1	◯	◯	◯	◯	◯	◯	◯	◯	◯	◯	◯	◯	◯	◯	◯	◯	◯	◯	◯	◯	◯	◯	◯	◯	◯	◯	◯	◯	◯	◯	◯	◯	◯	◯	◯	◯	◯	◯	◯	◯	◯	◯	◯	◯	◯
	chlI	◯	◯	◯	◯	◯	◯	◯	◯	◯	◯	◯	◯	◯	◯	◯	◯	◯	◯	◯	◯	◯	◯	◯	◯	◯	◯	◯	◯	◯	◯	◯	◯	◯	◯	◯	◯	◯	◯	◯	◯	◯	◯	◯	◯	◯
	clpC	◯	◯	◯	◯	◯	◯	◯	◯	◯	◯	◯	◯	◯	◯	◯	◯	◯	◯	◯	◯	◯	◯	◯	◯	◯	◯	◯	◯	◯	◯	◯	◯	◯	◯	◯	◯	◯	◯	◯	◯	◯	◯	◯	◯	◯
	cpcA	◯	◯	◯	◯	◯	◯	◯	◯	◯	◯	◯		◯	◯	◯	◯	◯	◯	◯	◯	◯	◯	◯	◯	◯	◯	◯	◯	◯	◯	◯	◯	◯	◯	◯	◯	◯	◯	◯	◯	◯	◯	◯	◯	◯
	cpcB	◯	◯	◯	◯	◯	◯	◯	◯	◯	◯	◯	◯	◯	◯	◯	◯	◯	◯	◯	◯	◯	◯	◯	◯	◯	◯	◯	◯	◯	◯	◯	◯	◯	◯	◯	◯	◯	◯	◯	◯	◯	◯	◯	◯	◯
	cpcG	◯	◯	◯	◯	◯	◯	◯	◯	◯	◯	◯	◯	◯	◯	◯	◯	◯	◯	◯	◯	◯	◯	◯	◯	◯	◯	◯	◯	◯	◯	◯	◯	◯	◯	◯	◯	◯	◯	◯	◯	◯	◯	◯	◯	◯
	cpeA					◯	◯	◯	◯	◯	◯	◯	◯	◯	◯	◯	◯	◯	◯	◯	◯	◯	◯	◯	◯	◯	◯	◯	◯	◯	◯	◯	◯	◯	◯	◯	◯	◯	◯	◯	◯	◯	◯	◯	◯	◯
	cpeB					◯	◯	◯	◯	◯	◯	◯	◯	◯	◯	◯	◯	◯	◯	◯	◯	◯	◯	◯	◯	◯	◯	◯	◯	◯	◯	◯	◯	◯	◯	◯	◯	◯	◯	◯	◯	◯	◯	◯	◯	◯
	dnaB	◯	◯	◯	◯	◯	◯	◯	◯	◯	◯	◯	◯	◯	◯	◯	◯	◯	◯	◯	◯	◯	◯	◯	◯	◯	◯	◯	◯	◯	◯	◯	◯	◯	◯	◯	◯	◯	◯	◯	◯	◯	◯	◯	◯	◯
	dnaK	◯	◯	◯	◯	◯	◯	◯	◯	◯	◯	◯	◯	◯	◯	◯	◯	◯	◯	◯	◯	◯	◯	◯	◯		◯	◯	◯	◯	◯	◯	◯	◯	◯	◯	◯	◯	◯	◯	◯	◯	◯	◯	◯	◯
	fabH					◯	◯		◯	◯	◯	◯	◯	◯	◯	◯	◯	◯	◯				◯	◯	◯	◯	◯	◯	◯	◯	◯	◯	◯	◯	◯	◯	◯	◯	◯	◯	◯	◯	◯	◯	◯	◯
	ftrB	◯	◯	◯	◯	◯	◯	◯	◯	◯	◯	◯	◯	◯	◯	◯	◯	◯	◯	◯	◯	◯	◯	◯	◯	◯	◯	◯	◯	◯	◯	◯	◯	◯	◯	◯	◯	◯	◯	◯	◯	◯	◯	◯	◯	◯
	gltB	◯	◯	◯	◯	◯	◯	◯	◯	◯	◯	◯	◯	◯	◯	◯	◯	◯	◯	◯	◯	◯	◯	◯	◯	◯	◯	◯	◯	◯	◯	◯	◯	◯	◯	◯	◯	◯	◯	◯	◯	◯	◯	◯	◯	◯
	ilvB	◯	◯	◯	◯	◯	◯	◯	◯	◯	◯	◯	◯	◯	◯	◯	◯	◯	◯	◯	◯	◯	◯	◯	◯	◯	◯	◯	◯	◯	◯	◯	◯	◯	◯	◯	◯	◯	◯	◯	◯	◯	◯	◯	◯	◯
	ilvH	◯	◯	◯	◯	◯	◯	◯	◯	◯	◯	◯	◯	◯	◯	◯	◯	◯	◯	◯	◯	◯	◯	◯	◯	◯	◯	◯	◯	◯	◯	◯	◯	◯	◯	◯	◯	◯	◯	◯	◯	◯	◯	◯	◯	◯
	infB	◯		◯	◯	◯	◯	◯	◯	◯	◯	◯	◯	◯	◯	◯	◯	◯	◯	◯	◯	◯	◯	◯	◯	◯	◯	◯	◯	◯	◯	◯	◯	◯	◯	◯	◯	◯	◯	◯	◯	◯	◯	◯	◯	◯
	infC	◯	◯	◯	◯	◯	◯	◯	◯	◯	◯	◯	◯	◯	◯	◯	◯	◯	◯	◯	◯	◯	◯	◯	◯	◯	◯	◯	◯	◯	◯	◯	◯	◯	◯	◯	◯	◯	◯	◯	◯	◯	◯	◯	◯	◯
	moeB	◯	◯	◯	◯	◯	◯	◯	◯	◯	◯	◯	◯	◯	◯	◯	◯	◯	◯	◯	◯	◯	◯	◯	◯	◯	◯	◯	◯	◯	◯	◯	◯	◯	◯	◯	◯	◯	◯	◯	◯	◯	◯	◯	◯	◯
	nblA	◯	◯	◯	◯	◯	◯	◯	◯	◯	◯	◯	◯	◯	◯	◯	◯	◯	◯	◯	◯	◯	◯	◯	◯	◯	◯	◯	◯	◯	◯	◯	◯	◯	◯	◯	◯	◯	◯	◯	◯	◯	◯	◯	◯	◯
	ntcA	◯	◯	◯	◯	◯	◯		◯	◯	◯	◯	◯	◯	◯	◯	◯	◯	◯	◯		◯	◯	◯	◯	◯	◯	◯	◯	◯	◯	◯	◯	◯	◯	◯	◯	◯	◯	◯	◯	◯	◯	◯	◯	◯
	odpA	◯	◯	◯	◯	◯	◯	◯	◯	◯	◯	◯	◯	◯	◯	◯	◯	◯	◯	◯	◯	◯	◯	◯	◯	◯	◯	◯	◯	◯	◯	◯	◯	◯	◯	◯	◯	◯	◯	◯	◯	◯	◯	◯	◯	◯
	odpB	◯	◯	◯	◯	◯	◯	◯	◯	◯	◯	◯	◯	◯	◯	◯	◯	◯	◯	◯	◯	◯	◯	◯	◯	◯	◯	◯	◯	◯	◯	◯	◯	◯	◯	◯	◯	◯	◯	◯	◯	◯	◯	◯	◯	◯
	pbsA					◯	◯	◯	◯	◯	◯	◯	◯	◯	◯	◯	◯	◯	◯				◯			◯	◯	◯	◯	◯	◯	◯	◯	◯	◯	◯	◯	◯	◯	◯	◯	◯	◯	◯		◯
	petF	◯	◯	◯	◯	◯	◯	◯	◯	◯	◯	◯	◯	◯	◯	◯	◯	◯	◯	◯	◯	◯	◯	◯	◯	◯	◯	◯	◯	◯	◯	◯	◯	◯	◯	◯	◯	◯	◯	◯	◯	◯	◯	◯	◯	◯
	petJ	◯	◯	◯	◯	◯	◯	◯	◯	◯	◯	◯	◯	◯	◯	◯	◯	◯	◯	◯	◯	◯	◯	◯	◯	◯	◯	◯	◯	◯	◯	◯	◯	◯	◯	◯	◯	◯	◯	◯	◯	◯	◯	◯	◯	◯
	petM		◯			◯	◯		◯	◯	◯	◯		◯					◯			◯	◯	◯	◯	◯	◯	◯			◯	◯	◯		◯	◯	◯	◯	◯	◯	◯
	pgmA								◯	◯	◯	◯	◯	◯	◯	◯	◯	◯	◯				◯	◯	◯	◯	◯	◯	◯	◯	◯	◯	◯	◯	◯	◯	◯	◯	◯	◯	◯	◯	◯	◯	◯	◯
	preA	◯	◯	◯	◯	◯	◯	◯	◯	◯	◯	◯	◯	◯	◯	◯	◯	◯	◯	◯	◯	◯	◯	◯	◯	◯	◯	◯	◯	◯	◯	◯	◯	◯	◯	◯	◯	◯	◯	◯	◯	◯	◯	◯	◯	◯
	psaD	◯	◯	◯	◯	◯	◯	◯	◯	◯	◯	◯	◯	◯	◯	◯	◯	◯	◯	◯	◯	◯	◯	◯	◯	◯	◯	◯	◯	◯	◯	◯	◯	◯	◯	◯	◯	◯	◯	◯	◯	◯	◯	◯	◯	◯
	psaE	◯	◯	◯	◯	◯	◯	◯	◯	◯	◯	◯	◯	◯	◯	◯	◯	◯	◯	◯	◯	◯	◯	◯	◯	◯	◯	◯	◯	◯	◯	◯	◯	◯	◯	◯	◯	◯	◯	◯	◯	◯	◯	◯	◯	◯
	psaF	◯	◯	◯	◯	◯	◯	◯	◯	◯	◯	◯	◯	◯	◯	◯	◯	◯	◯	◯	◯	◯	◯	◯	◯	◯	◯	◯	◯	◯	◯	◯	◯	◯	◯	◯	◯	◯	◯	◯	◯	◯	◯	◯	◯	◯
	psaK	◯	◯	◯	◯	◯	◯	◯	◯	◯	◯	◯	◯	◯	◯	◯	◯	◯	◯	◯	◯	◯	◯	◯	◯	◯	◯	◯	◯	◯	◯	◯	◯	◯	◯	◯	◯	◯	◯	◯	◯	◯	◯	◯	◯	◯
	psaL	◯	◯	◯	◯	◯	◯	◯	◯	◯	◯	◯	◯	◯	◯	◯	◯	◯	◯	◯	◯	◯	◯	◯	◯	◯	◯	◯	◯	◯	◯	◯	◯	◯	◯	◯	◯	◯	◯	◯	◯	◯	◯	◯	◯	◯
	psaM	◯	◯	◯	◯		◯		◯	◯	◯	◯	◯	◯	◯	◯	◯	◯	◯	◯	◯	◯	◯	◯	◯	◯	◯	◯	◯	◯	◯	◯	◯	◯	◯	◯	◯	◯	◯	◯	◯	◯	◯	◯	◯	◯
	psb30	◯	◯	◯	◯	◯	◯	◯		◯	◯	◯	◯	◯	◯	◯	◯	◯	◯		◯		◯	◯	◯	◯	◯	◯	◯	◯	◯	◯	◯	◯	◯	◯	◯		◯	◯	◯	◯	◯	◯	◯	◯
	psbV	◯	◯	◯	◯	◯	◯	◯	◯	◯	◯	◯	◯	◯	◯	◯	◯	◯	◯	◯	◯	◯	◯	◯	◯	◯	◯	◯	◯	◯	◯	◯	◯	◯	◯	◯	◯	◯	◯	◯	◯	◯	◯	◯	◯	◯
	psbW	◯	◯	◯	◯	◯	◯	◯	◯	◯	◯	◯	◯	◯	◯	◯	◯	◯	◯	◯	◯	◯	◯	◯	◯	◯	◯	◯	◯	◯	◯	◯	◯	◯	◯	◯	◯	◯	◯	◯	◯	◯	◯	◯	◯	◯
	psbX	◯	◯	◯	◯	◯	◯	◯	◯	◯	◯	◯	◯	◯	◯	◯	◯	◯	◯	◯	◯	◯	◯	◯	◯	◯	◯	◯	◯	◯	◯	◯	◯	◯	◯	◯	◯	◯	◯	◯	◯	◯	◯	◯	◯	◯
	psbY	◯	◯	◯	◯	◯	◯	◯	◯	◯	◯	◯	◯	◯	◯	◯	◯	◯	◯	◯	◯	◯	◯	◯	◯	◯	◯	◯	◯	◯	◯	◯	◯	◯	◯	◯	◯	◯	◯	◯	◯	◯	◯	◯	◯	◯
	rbcR	◯	◯	◯	◯	◯	◯	◯	◯	◯	◯	◯	◯	◯	◯	◯	◯	◯	◯	◯	◯	◯	◯	◯	◯	◯	◯	◯	◯	◯	◯	◯	◯	◯	◯	◯	◯	◯	◯	◯	◯	◯	◯	◯	◯	◯
	rbcS	◯	◯	◯	◯	◯	◯	◯	◯	◯	◯	◯	◯	◯	◯	◯	◯	◯	◯	◯	◯	◯	◯	◯	◯	◯	◯	◯	◯	◯	◯	◯	◯	◯	◯	◯	◯	◯	◯	◯	◯	◯	◯	◯	◯	◯
	rne					◯	◯	◯	◯	◯	◯	◯	◯	◯	◯	◯	◯	◯	◯	◯	◯	◯	◯	◯	◯	◯	◯	◯	◯	◯	◯	◯	◯	◯	◯	◯	◯	◯	◯	◯	◯	◯	◯	◯	◯	◯
	rpl1	◯	◯	◯	◯	◯	◯	◯	◯	◯	◯	◯	◯	◯	◯	◯	◯	◯	◯	◯	◯	◯	◯	◯	◯	◯	◯	◯	◯	◯	◯	◯	◯	◯	◯	◯	◯	◯	◯	◯	◯	◯	◯	◯	◯	◯
	rpl11	◯	◯	◯	◯	◯	◯	◯	◯	◯	◯	◯	◯	◯	◯	◯	◯	◯	◯	◯	◯	◯	◯	◯	◯	◯	◯	◯	◯	◯	◯	◯	◯	◯	◯	◯	◯	◯	◯	◯	◯	◯	◯	◯	◯	◯
	rpl12	◯	◯	◯	◯	◯	◯	◯	◯	◯	◯	◯	◯	◯	◯	◯	◯	◯	◯	◯	◯	◯	◯	◯	◯	◯	◯	◯	◯	◯	◯	◯	◯	◯	◯	◯	◯	◯	◯	◯	◯	◯	◯	◯	◯	◯
	rpl13	◯	◯	◯	◯	◯	◯	◯	◯	◯	◯	◯	◯	◯	◯	◯	◯	◯	◯	◯	◯	◯	◯	◯	◯	◯	◯	◯	◯	◯	◯	◯	◯	◯	◯	◯	◯	◯	◯	◯	◯	◯	◯	◯	◯	◯
	rpl18	◯	◯	◯	◯	◯	◯	◯	◯	◯	◯	◯	◯	◯	◯	◯	◯	◯	◯	◯	◯	◯	◯	◯	◯	◯	◯	◯	◯	◯	◯	◯	◯	◯	◯	◯	◯	◯	◯	◯	◯	◯	◯	◯	◯	◯
	rpl19	◯	◯	◯	◯	◯	◯	◯	◯	◯	◯	◯	◯	◯	◯	◯	◯	◯	◯	◯	◯	◯	◯	◯	◯	◯	◯	◯	◯	◯	◯	◯	◯	◯	◯	◯	◯	◯	◯	◯	◯	◯	◯	◯	◯	◯
	rpl21	◯	◯	◯	◯	◯	◯	◯	◯	◯	◯	◯	◯	◯	◯	◯	◯	◯	◯	◯	◯	◯	◯	◯	◯	◯	◯	◯	◯	◯	◯	◯	◯	◯	◯	◯	◯	◯	◯	◯	◯	◯	◯	◯	◯	◯
	rpl24		◯	◯	◯	◯	◯	◯	◯	◯	◯	◯	◯	◯	◯	◯	◯	◯	◯	◯	◯	◯	◯	◯	◯	◯	◯	◯	◯	◯	◯	◯		◯	◯	◯	◯	◯	◯	◯	◯	◯	◯	◯	◯	◯
	rpl27	◯	◯	◯	◯	◯	◯	◯	◯	◯	◯	◯	◯	◯	◯	◯	◯	◯	◯	◯	◯	◯	◯	◯	◯	◯	◯	◯	◯	◯	◯	◯	◯	◯	◯	◯	◯	◯	◯	◯	◯	◯	◯	◯	◯	◯
	rpl28	◯	◯	◯	◯	◯	◯	◯	◯	◯	◯	◯	◯	◯	◯	◯	◯	◯	◯	◯	◯	◯	◯	◯	◯	◯	◯	◯	◯	◯	◯	◯	◯	◯	◯	◯	◯	◯	◯	◯	◯	◯	◯	◯	◯	◯
	rpl29	◯	◯			◯	◯	◯	◯	◯	◯	◯	◯	◯	◯	◯	◯	◯	◯	◯	◯	◯	◯	◯	◯	◯	◯	◯	◯	◯	◯	◯		◯	◯	◯	◯	◯	◯	◯	◯	◯	◯	◯	◯	◯
	rpl3	◯	◯	◯	◯	◯	◯	◯	◯	◯	◯	◯	◯	◯	◯	◯	◯	◯	◯	◯	◯	◯	◯	◯	◯	◯	◯	◯	◯	◯	◯	◯	◯	◯	◯	◯	◯	◯	◯	◯	◯	◯	◯	◯	◯	◯
	rpl31	◯	◯	◯	◯	◯	◯	◯	◯	◯	◯	◯	◯	◯	◯	◯	◯	◯	◯	◯	◯	◯	◯	◯	◯	◯	◯	◯	◯	◯	◯	◯	◯	◯	◯	◯	◯	◯	◯	◯	◯	◯	◯	◯	◯	◯
	rpl34		◯			◯	◯	◯	◯	◯	◯	◯	◯	◯	◯	◯	◯	◯	◯	◯	◯	◯	◯	◯	◯	◯	◯	◯	◯	◯	◯	◯	◯	◯	◯	◯	◯	◯	◯	◯	◯	◯	◯	◯	◯	◯
	rpl35	◯	◯	◯	◯	◯	◯	◯	◯	◯	◯	◯	◯	◯	◯	◯	◯	◯	◯	◯	◯	◯	◯	◯	◯	◯	◯	◯	◯	◯	◯	◯	◯	◯	◯	◯	◯	◯	◯	◯	◯	◯	◯	◯	◯	◯
	rpl4	◯	◯	◯	◯	◯	◯	◯	◯	◯	◯	◯	◯	◯	◯	◯	◯	◯	◯	◯	◯	◯	◯	◯	◯	◯	◯	◯	◯	◯	◯	◯	◯	◯	◯	◯	◯	◯	◯	◯	◯	◯	◯	◯	◯	◯
	rpl5	◯	◯	◯	◯	◯	◯	◯	◯	◯	◯	◯	◯	◯	◯	◯	◯	◯	◯	◯	◯	◯	◯	◯	◯	◯	◯	◯	◯	◯	◯	◯	◯	◯	◯	◯	◯	◯	◯	◯	◯	◯	◯	◯	◯	◯
	rpl6	◯	◯	◯	◯	◯	◯	◯	◯	◯	◯	◯	◯	◯	◯	◯	◯	◯	◯	◯	◯	◯	◯	◯	◯	◯	◯	◯	◯	◯	◯	◯	◯	◯	◯	◯	◯	◯	◯	◯	◯	◯	◯	◯	◯	◯
	rpl9	◯				◯	◯	◯	◯	◯	◯	◯	◯	◯	◯	◯	◯	◯	◯	◯	◯	◯	◯	◯	◯	◯	◯	◯	◯	◯	◯	◯	◯	◯	◯	◯	◯	◯	◯	◯	◯	◯	◯	◯	◯	◯
	rpoZ	◯	◯			◯	◯	◯	◯	◯	◯	◯	◯	◯	◯	◯	◯	◯	◯	◯	◯	◯	◯	◯	◯	◯	◯	◯	◯	◯	◯	◯	◯	◯	◯	◯	◯	◯	◯	◯	◯	◯	◯	◯	◯	◯
	rps1					◯	◯	◯	◯	◯	◯	◯	◯	◯	◯	◯	◯	◯	◯	◯	◯	◯	◯	◯	◯	◯	◯	◯	◯	◯	◯	◯	◯	◯	◯	◯	◯	◯	◯	◯	◯	◯	◯	◯	◯	◯
	rps10	◯	◯	◯	◯	◯	◯	◯	◯	◯	◯	◯	◯	◯	◯	◯	◯	◯	◯	◯	◯	◯	◯	◯	◯	◯	◯	◯	◯	◯	◯	◯	◯	◯	◯	◯	◯	◯	◯	◯	◯	◯	◯	◯	◯	◯
	rps13	◯	◯	◯	◯	◯	◯	◯	◯	◯	◯	◯	◯	◯	◯	◯	◯	◯	◯	◯	◯	◯	◯	◯	◯	◯	◯	◯	◯	◯	◯	◯	◯	◯	◯	◯	◯	◯	◯	◯	◯	◯	◯	◯	◯	◯
	rps17	◯	◯	◯	◯	◯	◯	◯	◯	◯	◯	◯	◯	◯	◯	◯	◯	◯	◯	◯	◯	◯	◯	◯	◯	◯	◯	◯	◯	◯	◯	◯	◯	◯	◯	◯	◯	◯	◯	◯	◯	◯	◯	◯	◯	◯
	rps20	◯	◯	◯	◯	◯	◯	◯	◯	◯	◯	◯	◯	◯	◯	◯	◯	◯	◯	◯	◯	◯	◯	◯	◯	◯	◯	◯	◯	◯	◯	◯	◯	◯	◯	◯	◯	◯	◯	◯	◯	◯	◯	◯	◯	◯
	rps5	◯	◯	◯	◯	◯	◯	◯	◯	◯	◯	◯	◯	◯	◯	◯	◯	◯	◯	◯	◯	◯	◯	◯	◯	◯	◯	◯	◯	◯	◯	◯	◯	◯	◯	◯	◯	◯	◯	◯	◯	◯	◯	◯	◯	◯
	rps6	◯	◯	◯	◯	◯	◯	◯	◯	◯	◯	◯	◯	◯	◯	◯	◯	◯	◯	◯	◯	◯	◯	◯	◯	◯	◯	◯	◯	◯	◯	◯	◯	◯	◯	◯	◯	◯	◯	◯	◯	◯	◯	◯	◯	◯
	rps9	◯	◯	◯	◯	◯	◯	◯	◯	◯	◯	◯	◯	◯	◯	◯	◯	◯	◯	◯	◯	◯	◯	◯	◯	◯	◯	◯	◯	◯	◯	◯	◯	◯	◯	◯	◯	◯	◯	◯	◯	◯	◯	◯	◯	◯
	secA	◯	◯	◯	◯	◯	◯	◯	◯	◯	◯	◯	◯	◯	◯	◯	◯	◯	◯	◯	◯	◯	◯	◯	◯	◯	◯	◯	◯	◯	◯	◯	◯	◯	◯	◯	◯	◯	◯	◯	◯	◯	◯	◯	◯	◯
	secG					◯	◯	◯		◯	◯	◯	◯	◯	◯	◯	◯	◯	◯		◯		◯		◯		◯	◯	◯	◯	◯	◯	◯	◯	◯	◯	◯	◯	◯	◯	◯	◯	◯	◯	◯	◯
	secY	◯	◯	◯	◯	◯	◯	◯	◯	◯	◯	◯	◯	◯	◯	◯	◯	◯	◯	◯	◯	◯	◯	◯	◯	◯	◯	◯	◯	◯	◯	◯	◯	◯	◯	◯	◯	◯	◯	◯	◯	◯	◯	◯	◯	◯
	sufB	◯	◯	◯	◯	◯	◯	◯	◯	◯	◯	◯	◯	◯	◯	◯	◯	◯	◯	◯	◯	◯	◯	◯	◯	◯	◯	◯	◯	◯	◯	◯	◯	◯	◯	◯	◯	◯	◯	◯	◯	◯	◯	◯	◯	◯
	sufC	◯	◯	◯	◯	◯	◯	◯	◯	◯	◯	◯	◯	◯	◯	◯	◯	◯	◯	◯	◯	◯	◯	◯	◯	◯	◯	◯	◯	◯	◯	◯	◯	◯	◯	◯	◯	◯	◯	◯	◯	◯	◯	◯	◯	◯
	syfB					◯	◯	◯	◯	◯	◯	◯	◯	◯	◯	◯	◯	◯	◯	◯	◯	◯	◯	◯			◯	◯	◯	◯	◯	◯	◯	◯	◯	◯	◯	◯	◯	◯	◯	◯	◯	◯	◯	◯
	syh					◯	◯	◯	◯	◯	◯	◯	◯	◯	◯	◯	◯	◯	◯	◯	◯	◯	◯	◯	◯		◯	◯	◯	◯	◯	◯	◯	◯	◯	◯	◯	◯	◯	◯	◯	◯	◯	◯	◯	◯
	tatC	◯	◯	◯	◯	◯	◯	◯	◯	◯	◯	◯	◯	◯	◯	◯	◯	◯	◯	◯	◯	◯	◯	◯	◯	◯	◯	◯	◯	◯	◯	◯	◯	◯	◯	◯	◯	◯	◯	◯	◯	◯	◯	◯	◯	◯
	thiG	◯	◯	◯	◯	◯	◯	◯	◯	◯	◯	◯	◯	◯	◯	◯	◯	◯	◯	◯	◯	◯	◯	◯	◯	◯	◯	◯	◯	◯	◯	◯	◯	◯	◯	◯	◯	◯	◯	◯	◯	◯	◯	◯	◯	◯
	thiS	◯	◯	◯	◯	◯	◯	◯	◯	◯	◯	◯	◯	◯	◯	◯	◯	◯	◯	◯	◯	◯	◯	◯	◯	◯	◯	◯	◯	◯	◯	◯	◯	◯	◯	◯	◯	◯	◯	◯	◯	◯	◯	◯	◯	◯
	tilS	◯	◯	◯	◯	◯	◯	◯	◯	◯	◯	◯	◯	◯	◯	◯	◯	◯	◯	◯	◯	◯	◯	◯	◯	◯	◯	◯	◯	◯	◯	◯	◯	◯	◯	◯	◯	◯	◯	◯	◯	◯	◯	◯	◯	◯
	trpA	◯	◯	◯	◯	◯	◯	◯	◯	◯	◯	◯	◯	◯	◯	◯	◯	◯	◯	◯	◯	◯	◯	◯	◯	◯	◯	◯	◯	◯	◯	◯	◯	◯	◯	◯	◯	◯	◯	◯	◯	◯	◯	◯	◯	◯
	trpG	◯	◯	◯	◯	◯	◯	◯	◯	◯	◯	◯	◯	◯	◯	◯	◯	◯	◯	◯	◯	◯	◯	◯	◯	◯	◯	◯	◯	◯	◯	◯	◯	◯	◯	◯	◯	◯	◯	◯	◯	◯	◯	◯	◯	◯
	trxA		◯	◯	◯	◯	◯	◯	◯	◯	◯	◯	◯	◯	◯	◯	◯	◯	◯	◯	◯	◯	◯	◯	◯	◯	◯	◯	◯	◯	◯	◯	◯	◯	◯	◯	◯	◯	◯	◯	◯	◯	◯	◯	◯	◯
	tsf	◯	◯	◯	◯	◯	◯	◯	◯	◯	◯	◯	◯	◯	◯	◯	◯	◯	◯	◯	◯	◯	◯	◯	◯	◯	◯	◯	◯	◯	◯	◯	◯	◯	◯	◯	◯	◯	◯	◯	◯	◯	◯	◯	◯	◯
	tufA	◯	◯	◯	◯	◯	◯	◯	◯	◯	◯	◯	◯	◯	◯	◯	◯	◯	◯	◯	◯	◯	◯	◯	◯	◯	◯	◯	◯	◯	◯	◯	◯	◯	◯	◯	◯	◯	◯	◯	◯	◯	◯	◯	◯	◯
	upp								◯	◯	◯	◯	◯	◯	◯	◯	◯	◯	◯				◯	◯	◯	◯	◯	◯	◯	◯	◯	◯	◯	◯	◯	◯	◯	◯	◯	◯	◯	◯	◯	◯	◯	◯
	ycf17	◯	◯	◯	◯	◯	◯	◯	◯		◯	◯	◯	◯	◯	◯	◯	◯	◯							◯	◯	◯	◯	◯	◯				◯	◯	◯					◯	◯		◯	◯
	ycf19	◯	◯	◯	◯	◯	◯	◯	◯	◯	◯	◯	◯	◯	◯	◯	◯	◯	◯	◯	◯	◯	◯	◯	◯	◯	◯	◯	◯	◯	◯	◯	◯	◯	◯	◯	◯	◯	◯	◯	◯	◯	◯	◯	◯	◯
	ycf20	◯		◯		◯	◯	◯	◯	◯	◯	◯	◯	◯	◯	◯	◯	◯	◯	◯	◯	◯	◯	◯	◯	◯	◯	◯	◯	◯	◯	◯	◯	◯	◯	◯	◯	◯	◯	◯	◯	◯	◯	◯	◯	◯
	ycf21							◯			◯	◯	◯	◯	◯	◯	◯	◯	◯	◯	◯	◯	◯	◯	◯		◯	◯	◯	◯	◯	◯	◯	◯	◯	◯	◯	◯	◯		◯	◯	◯	◯	◯	◯
	ycf22			◯	◯						◯	◯	◯	◯	◯	◯	◯	◯	◯		◯	◯	◯	◯		◯	◯	◯	◯	◯	◯	◯	◯	◯	◯	◯	◯	◯	◯	◯	◯	◯	◯	◯	◯	◯
	ycf23	◯	◯	◯	◯	◯	◯	◯	◯	◯	◯	◯	◯	◯	◯	◯	◯	◯	◯				◯	◯	◯		◯	◯	◯	◯		◯	◯	◯	◯	◯		◯		◯	◯	◯	◯			◯
	ycf26	◯	◯	◯	◯	◯		◯	◯	◯	◯	◯	◯	◯	◯	◯		◯	◯				◯		◯	◯	◯	◯	◯		◯	◯		◯	◯	◯	◯	◯	◯		◯	◯	◯	◯	◯	◯
	ycf27	◯	◯	◯	◯	◯	◯	◯	◯	◯	◯	◯	◯	◯	◯	◯	◯	◯	◯	◯	◯	◯	◯	◯	◯	◯	◯	◯	◯	◯	◯	◯	◯	◯	◯	◯	◯	◯	◯	◯	◯	◯	◯	◯	◯	◯
	ycf29	◯	◯	◯	◯			◯			◯	◯	◯	◯	◯	◯	◯	◯	◯	◯	◯	◯	◯	◯	◯	◯	◯	◯	◯	◯	◯	◯	◯	◯	◯	◯	◯	◯	◯	◯	◯	◯	◯	◯	◯	◯
	ycf33								◯	◯	◯	◯	◯	◯	◯	◯	◯		◯				◯	◯		◯	◯	◯	◯	◯	◯	◯	◯	◯	◯	◯	◯	◯	◯	◯	◯	◯	◯	◯	◯	◯
	ycf34					◯	◯	◯	◯	◯	◯	◯	◯	◯	◯	◯	◯	◯	◯				◯					◯	◯	◯	◯	◯	◯	◯	◯		◯	◯	◯	◯	◯	◯	◯	◯	◯	◯
	ycf35					◯	◯	◯	◯	◯	◯	◯	◯	◯	◯	◯	◯	◯	◯				◯					◯	◯	◯	◯		◯	◯	◯	◯	◯	◯	◯	◯	◯	◯	◯	◯	◯	◯
	ycf36	◯						◯	◯	◯	◯	◯	◯	◯	◯	◯	◯	◯	◯	◯	◯	◯	◯	◯	◯	◯	◯	◯	◯	◯	◯	◯	◯	◯	◯	◯	◯	◯	◯	◯	◯	◯	◯	◯	◯	◯
	ycf37	◯	◯	◯	◯			◯		◯	◯	◯	◯	◯	◯	◯	◯	◯	◯				◯			◯	◯	◯	◯	◯	◯	◯		◯	◯	◯	◯	◯			◯	◯	◯	◯	◯	◯
	ycf38	◯		◯	◯	◯	◯	◯	◯	◯	◯	◯	◯	◯	◯	◯	◯	◯	◯	◯	◯	◯	◯	◯	◯	◯	◯	◯	◯	◯	◯	◯	◯	◯	◯	◯	◯	◯	◯	◯	◯	◯	◯	◯	◯	◯
	ycf39	◯	◯	◯	◯	◯	◯	◯	◯	◯	◯	◯	◯	◯	◯	◯	◯	◯	◯	◯	◯	◯	◯	◯	◯	◯	◯	◯	◯	◯	◯	◯	◯	◯	◯	◯	◯	◯	◯	◯	◯	◯	◯	◯	◯	◯
	ycf41																						◯	◯	◯	◯	◯	◯	◯	◯	◯	◯		◯	◯	◯	◯	◯	◯	◯	◯	◯	◯	◯	◯	◯
	ycf45	◯	◯			◯	◯	◯	◯	◯	◯	◯	◯	◯	◯	◯	◯	◯	◯	◯	◯	◯	◯	◯	◯	◯	◯	◯	◯	◯	◯	◯	◯	◯	◯	◯	◯	◯	◯	◯	◯	◯	◯	◯	◯	◯
	ycf46	◯	◯	◯	◯	◯	◯	◯	◯	◯	◯	◯	◯	◯	◯	◯	◯	◯	◯	◯	◯	◯	◯	◯	◯	◯	◯	◯	◯	◯	◯	◯	◯	◯	◯	◯	◯	◯	◯	◯	◯	◯	◯	◯	◯	◯
	ycf52	◯	◯	◯	◯	◯	◯	◯	◯	◯	◯	◯	◯	◯	◯	◯	◯	◯	◯	◯	◯	◯	◯	◯	◯	◯	◯	◯	◯	◯	◯	◯	◯	◯	◯	◯	◯	◯	◯	◯	◯	◯	◯	◯	◯	◯
	ycf53	◯	◯	◯	◯	◯	◯	◯	◯	◯	◯	◯	◯	◯	◯	◯	◯	◯	◯	◯	◯	◯	◯	◯	◯	◯	◯	◯	◯	◯	◯	◯	◯	◯	◯	◯	◯	◯	◯	◯	◯	◯	◯	◯	◯	◯
	ycf54	◯	◯	◯	◯	◯	◯	◯	◯	◯	◯	◯	◯	◯	◯	◯	◯	◯	◯	◯	◯	◯	◯	◯	◯	◯	◯	◯	◯	◯	◯	◯	◯	◯	◯	◯	◯	◯	◯	◯	◯	◯	◯	◯	◯	◯
	ycf55					◯	◯	◯	◯	◯	◯	◯	◯	◯	◯	◯	◯	◯	◯	◯	◯	◯	◯	◯	◯	◯	◯	◯	◯	◯	◯	◯	◯	◯	◯	◯	◯	◯	◯	◯	◯	◯	◯	◯	◯	◯
	ycf56	◯				◯	◯	◯			◯	◯	◯	◯	◯	◯	◯	◯	◯	◯	◯	◯	◯	◯	◯	◯	◯	◯	◯	◯	◯	◯	◯	◯	◯	◯	◯	◯	◯	◯	◯	◯	◯	◯	◯	◯
	ycf58	◯							◯	◯	◯	◯	◯	◯	◯	◯	◯	◯	◯				◯	◯		◯		◯	◯	◯	◯	◯		◯	◯	◯	◯	◯	◯	◯	◯	◯	◯	◯	◯	◯
	ycf60	◯	◯	◯	◯	◯	◯	◯	◯	◯	◯	◯	◯	◯	◯	◯	◯	◯	◯	◯	◯	◯	◯	◯	◯	◯	◯	◯	◯	◯	◯	◯	◯	◯	◯	◯	◯	◯	◯	◯	◯	◯	◯	◯	◯	◯
	ycf63			◯	◯						◯	◯	◯	◯	◯	◯	◯	◯	◯		◯	◯	◯	◯		◯	◯	◯	◯	◯	◯	◯	◯	◯	◯	◯	◯	◯	◯	◯	◯	◯	◯	◯	◯	◯
	ycf64	◯	◯	◯	◯	◯	◯	◯	◯		◯	◯	◯	◯	◯	◯	◯	◯	◯	◯	◯	◯	◯	◯	◯	◯	◯	◯	◯	◯	◯	◯	◯	◯	◯	◯	◯	◯	◯	◯	◯	◯	◯	◯	◯	◯
	ycf65		◯	◯	◯	◯	◯	◯	◯	◯	◯	◯	◯	◯	◯	◯	◯	◯	◯	◯	◯	◯	◯	◯	◯	◯	◯	◯	◯	◯	◯	◯	◯	◯	◯	◯	◯	◯	◯	◯	◯	◯	◯	◯	◯	◯
	ycf80	◯	◯			◯	◯	◯	◯	◯	◯	◯	◯	◯	◯	◯	◯	◯	◯	◯	◯	◯	◯	◯	◯	◯	◯	◯	◯	◯	◯	◯	◯	◯	◯	◯	◯	◯	◯	◯	◯	◯	◯	◯	◯	◯
	ycf91							◯			◯	◯	◯	◯	◯	◯	◯	◯	◯		◯			◯	◯			◯	◯	◯	◯	◯		◯	◯	◯	◯	◯	◯	◯	◯	◯	◯	◯	◯	◯
	ycf92												◯											◯		◯		◯		◯	◯	◯			◯	◯	◯	◯	◯		◯	◯	◯	◯	◯	◯
	Ccr_ORF64								◯	◯	◯	◯	◯	◯	◯	◯	◯	◯	◯	◯	◯	◯	◯	◯	◯	◯	◯	◯	◯	◯	◯	◯		◯	◯	◯	◯	◯	◯	◯	◯	◯	◯	◯	◯	◯
	ORF12					◯	◯	◯	◯	◯										◯	◯	◯	◯	◯	◯	◯	◯	◯	◯	◯	◯	◯	◯	◯	◯	◯	◯	◯	◯	◯	◯	◯	◯	◯	◯	◯
	ORF164																						◯					◯	◯	◯	◯	◯			◯	◯	◯	◯	◯	◯	◯	◯	◯	◯	◯	◯
	ORF621							◯	◯	◯	◯		◯	◯	◯	◯	◯	◯	◯				◯	◯		◯	◯	◯	◯	◯	◯	◯		◯	◯	◯	◯	◯	◯	◯	◯		◯	◯	◯	◯

## Sheet: Table S3
	Table S3. Intron prediction of plastid intronic proteins in red algal 5 basal taxa.
	No.	Species	Intron region	Intron	Predicted family	e-value	Intronic ORF	Remarks
	1	Bangiopsis subsimplex	acpP	intron	intron II (domainV)	4.72e-10
			atpB	intron1	intron II (domainV)	1.9e-09
				intron2	intron II, derived	9.75e-08
				intron3	intron II (domainV)	5.82e-12	maturase
				intron4	intron II (domainV)	4.36e-11
				intron5	intron II (domainV)	1.69e-05	maturase
				intron6	intron II (domainV)	1.11e-11
			atpG	intron	intron II (domainV)	6.14e-08
			atpI	intron	intron II (domainV)	1.69e-11
			chlB	intron1	intron II (domainV)	5.15e-11
				intron2	intron II (domainV)	8.5e-14
			cpcG	intron	intron II, derived	1.48e-10
			ilvH	intron	intron II, derived	1.5e-12
			mntA	intron1	intron II (domainV)	2.38e-09
				intron2	intron II (domainV)	1.03e-09
			nblA	intron	intron II (domainV)	2.91e-08
			petB	intron	intron II, derived	5.61e-11
			psaA	intron1	intron II (domainV)	2.62e-09
				intron2	intron II (domainV)	1.64e-08
				intron3	intron II (domainV)	3.77e-07
			psaC	intron	intron II (domainV)	2.5e-09
			psaF	intron	intron II (domainV)	5.09e-10
			psaL	intron	intron II (domainV)	1.68e-13
			psbB	intron1	unknown
				intron2	intron II (domainV)	1.79e-09
				intron3	intron II, derived	1.29e-09
			rpoZ	intron	intron II (domainV)	1.9e-13
			rps12	intron1	intron II, derived	4.43e-09
				intron2	intron II (domainV)	1.59e-11	maturase
			sufB	intron	intron II, derived	5.48e-08
			sufC	intron	intron II, derived	6.98e-11
			tatC	intron1	intron II (domainV)	2.79e-11
				intron2	intron II (domainV)	2.79e-11
			trmMe	intron	intron II, derived	1.04e-08
			ycf20	intron	intron II (domainV)	4.71e-09
			ycf23	intron	intron II, derived	4.36e-12
			ycf3	intron	intron II (domainV)	1.8e-11
			ycf35	intron	intron II (domainV)	4.58e-09
	2	Erythrotrichia carnea	apcD	intron1	Unknown
				intron2	Unknown
			atpD	intron	intron II, derived	3.11e-07		different regions
					intron II, derived	5.12e-09
			atpF	intron	intron II, derived	0.00142
			atpI	intron1	Unknown
				intron2	intron II, derived	0.000275
			bas1	intron1	intron II, derived	1.55e-05
				intron2	Unknown
				intron3	intron II, derived	2.84e-07
			car1	intron	Unknown
			clpC	intron	Unknown
			dnaK	intron1	Unknown
				intron2	intron II, derived	0.000252	maturase
				intron3	intron II, derived	0.000281
				intron4	Unknown		orf546
			gltB	intron	intron II, derived	1.35e-07
			infC	intron	Unknown
			odpB	intron	intron II, derived	0.000446
			ORF565	intron	intron II, derived	0.00141
			petG	intron	Unknown
			pgmA	intron	Unknown
			psaA	intron1	intron II, derived	0.000155
				intron2	Unknown		mat1b
			psaE	intron	Unknown
			psaF	intron1	intron II, derived	0.000179
				intron2	Unknown
			psaJ	intron	intron II, derived	8.86e-05
			psaK	intron	Unknown
			rpl18	intron	Unknown
			rpl2	intron	intron II, derived	2.32e-06
			rpl22	intron	intron II, derived	0.000107
			rpl31	intron1	Unknown
				intron2	Unknown
			rpoA	intron1	intron II, derived	8.17e-05
				intron2	intron II, derived	0.000662
				intron3	intron II, derived	4.08e-09
				intron4	intron II, derived	0.000698
				intron5	intron II, derived	1.89e-05
				intron6	intron II, derived	0.00104
				intron7	Unknown
			rpoC1	intron	intron II, derived	4.62e-05
			rps10	intron	intron II, derived	0.000338
			rps12	intron1	Unknown
				intron2	intron II, derived	1.25e-06
			rps2	intron	Unknown
			rps3	intron	intron II, derived	3.32e-05
			rps6	intron	intron II, derived	5.92e-08
			rps7	intron	intron II, derived	1.3e-05
			rps8	intron	intron II, derived	2.52e-05
			trxA	intron1	Unknown
				intron2	intron II, derived	0.000434
				intron3	Unknown
				intron4	Unknown
				intron5	intron II, derived	1.59e-05
			tsf	intron	Unknown
			ycf20	intron1	Unknown
				intron2	Unknown
			ycf23	intron	Unknown
			ycf26	intron	Unknown
	3	Rhodochaete parvula	ycf20	Intron	intron II, derived	4.89e-05
			bas1	Intron1	intron II, derived	0.000343
				Intron2	intron II, derived	2.1e-06
				Intron3	intron II, derived	2.15e-09
			carA	Intron	intron II, derived	4.49e-06
			apcD	Intron1	Unknown
				Intron2	intron II, derived	6.08e-05
			psaF	Intron1	intron II, derived	6.2e-05
				Intron2	intron II, derived	4.6e-05
			psaJ	Intron	intron II, derived	7.55e-05
			psbD	Intron	Unknown
			rps6	Intron	Unknown
			ycf23	Intron	Unknown
			gltB	Intron	intron II, derived	1.74e-09
			apcA	Intron1	intron II, derived	0.000322
				Intron2	intron II, derived	0.000351
			psaA	Intron1	Unknown
				Intron2	Unknown		Maturase
			psaB	Intron	intron II, derived	2.24e-08
			psaL	Intron	intron II, derived	2.12e-05
			rpoC1	Intron	intron II, derived	5.39e-08
			rps2	Intron	intron II, derived	2.87e-05
			tsf	Intron	Unknown
			atpI	Intron1	intron II, derived	0.000563
				Intron2	intron II, derived	1.91e-05
			atpF	Intron	Unknown
			infC	Intron	Unknown
			ycf45	Intron1	Unknown
				Intron2	intron II, derived	2.91e-09
			petB	Intron	intron II (domainV)	4.3e-14	Maturase
			dnaK	Intron1	intron II, derived	1.19e-05
				Intron2	Unknown
				Intron3	intron II, derived	6.93e-05	Maturase
				Intron4	intron II (domainV)	1.22e-06	RVT
			rpl2	Intron	intron II, derived	1.52e-05
			rpl22	Intron	intron II, derived	5.68e-09
			rps3	Intron	intron II, derived	0.000514
			rps8	Intron	intron II, derived	9.47e-08
			rpl18	Intron	intron II, derived	0.000218
			rpoA	Intron1	intron II, derived	0.000296
				Intron2	Unknown
				Intron3	intron II, derived	0.000163
				Intron4	intron II, derived	2.09e-08
				Intron5	intron II, derived	4.03e-05
				Intron6	intron II, derived	8.69e-07
			rpl31	Intron1	Unknown
				Intron2	intron II, derived	0.000859
			rps12	Intron1	intron II, derived	1.61e-07
				Intron2	intron II, derived	1.92e-07
			rps7	Intron	intron II, derived	5.53e-05
			rps10	Intron	intron II, derived	0.000162
			acpP	Intron1	Unknown
				Intron2	intron II (domainV)	3.27e-06
			trxA	Intron1	Unknown
				Intron2	Unknown
				Intron3	intron II, derived	5.33e-05
				Intron4	Unknown
				Intron5	intron II, derived	1.72e-06
			ycf26	Intron	intron II (domainV)	2.96e-05
			orf62	Intron	intron II, derived	7.06e-05		different regions
					intron II, derived	0.000704
			ycf33	Intron	intron II (domainV)	6.85e-12	Maturase
	4	Porphyridium sordidum	apcF	intron	intron II (domainV)	7.93e-11
			atpA	intron	intron II (domainV)	8.67e-12
			atpB	intron1	intron II (domainV)	7.89e-08
				intron2	intron II (domainV)	1.05e-09
				intron3	intron II (domainV)	3.11e-11
			atpD	intron	intron II (domainV)	5.69e-12
			atpF	intron1	intron II (domainV)	1.19e-08
				intron2	intron II (domainV)	6.61e-07
			atpG	intron1	intron II (domainV)	2.49e-11
				intron2	intron II (domainV)	8.97e-13
			atpI	intron1	intron II (domainV)	8.35e-09		different regions
					intron II, derived	5.69e-06
				intron2	Unknown
			clpC	intron1	intron II (domainV)	6.17e-11
				intron2	intron II (domainV)	6.17e-11
				intron3	intron II (domainV)	4.67e-13
				intron4	intron II (domainV)	2.73e-09
			dnaB	intron	intron II (domainV)	1.02e-11
			dnaK	intron1	intron II (domainV)	2.18e-10		different regions
					intron II (domainV)	1.8e-10
				intron2	intron II (domainV)	8.26e-10
				intron3	Unknown		mat1b
				intron4	intron II (domainV)	2.42e-12
			fabH	intron1	intron II (domainV)	4.74e-12
				intron2	intron II (domainV)	1.54e-08
			infC	intron1	intron II (domainV)	1.74e-09
				intron2	Unknown
				intron3	Unknown
				intron4	intron II (domainV)	4.86e-10
			psaA	intron	intron II, derived	9.14e-05
			psaC	intron	intron II (domainV)	4.54e-10
			psbE	intron	intron II (domainV)	2.41e-10	mat1i
			psbJ	intron	Unknown
			psbN	intron	Unknown
			rpl19	intron	intron II (domainV)	3.16e-11
			rpl5	intron	intron II (domainV)	3.73e-10
			rpl9	intron	Unknown
			rpoA	intron	intron II (domainV)	2.47e-08
			rpoB	intron1	intron II (domainV)	1.4e-10
				intron2	intron II (domainV)	3.53e-05
				intron3	intron II (domainV)	3.63e-12
				intron4	intron II (domainV)	1.04e-06
				intron5	intron II (domainV)	3.27e-10
			rpoC1	intron1	intron II (domainV)	1.36e-10
				intron2	intron II (domainV)	4.67e-13
			rpoZ	intron	intron II (domainV)	2.75e-05
			rps6	intron	intron II (domainV)	1.88e-07
			secG	intron1	Unknown		rps4
				intron2	Unknown
			tilS	intron1	Unknown
				intron2	Unknown
				intron3	Unknown
				intron4	Unknown
			tsf	intron	intron II (domainV)	2.41e-10
			ycf23	intron	Unknown
			ycf34	intron	Unknown
			ycf35	intron	intron II (domainV)	9.67e-08
			ycf45	intron1	Unknown
				intron2	intron II, derived	4.22e-06
				intron3	Unknown
			ycf46	intron1	Unknown
				intron2	Unknown
				intron3	Unknown
				intron4	intron II (domainV)	9.01e-07
				intron5	intron II (domainV)	1.06e-08		different regions
					intron II, derived	2.62e-05
			ycf55	intron	Unknown
			ycf56	intron	intron II (domainV)	1.02e-11
	5	Porphyridium purpureum	atpF	intron	intron II (domainV)	7.81e-12
			atpG	intron	intron II (domainV)	2.4e-07
			atpI	intron1	intron II, derived	2.68e-08
				intron2	intron II (domainV)	1.49e-14
			dnaB	intron	intron II, derived	2.65e-05
			dnaK	intron1	intron II (domainV)	1.93e-10
				intron2	Unknown		mat1B
			gltB	intron	intron II (domainV)	1.49e-14	mat1D
			infC	intron1	Unknown
				intron2	Unknown
				intron3	intron II (domainV)	1.49e-14	mat1C
			mntA	intron	intron II (domainV)	1.3e-12
			preA	intron	intron II (domainV)	3.61e-12
			psaA	intron	Unknown
			psbJ	intron	Unknown
			psbN	intron1	Unknown
				intron2	intron II (domainV)	6.44e-11
			rpl28	intron	Unknown
			rpl4	intron	Unknown
			rpoA	intron	Unknown
			rpoB	intron1	intron II (domainV)	5.75e-05
				intron2	intron II (domainV)	1.33e-10
			rpoC1	intron	intron II (domainV)	3.17e-10
			rpoC2	intron1	intron II (domainV)	1.49e-14	ORF 84
				intron2	intron II (domainV)	1.44e-12	mat1E
			rpoZ	intron	intron II, derived	2.73e-09
			rps19	intron1	Unknown
				intron2	Unknown
			rps3	intron	Unknown
			secG	intron	intron II (domainV)	4.44e-09
			tsf	intron	Unknown
			ycf23	intron	Unknown
			ycf34	intron	Unknown
			ycf45	intron	Unknown
			ycf46	intron1	Unknown
				intron2	Unknown
				intron3	Unknown
				intron4	intron II (domainV)	2.65e-12
				intron5	intron II (domainV)	1.99e-06
			ycf55	intron	Unknown
			ycf62	intron1	Unknown
				intron2	intron II (domainV)	1.55e-08
				intron3	Unknown

## Sheet: Table S4
	Table S4. List of 191 red algal plastid protein-coding genes used in the ML tree search.
	No. of plastid gene set	Species	Gene name	Remarks
	1	Asparagopsis taxiformis	accA
		Schimmelmannia schousboei	accA
		Sebdenia flabellata	accA
		Ahnfeltia plicata	accA
		Schizymenia dubyi	accA
		Gelidium vagum	accA
		Hildenbrandia rivularis	accA
		Plocamium cartilagineum	accA
		Gracilaria tenuistipitata	accA
		Cyanidiaceae sp.	accA
		Calliarthron tuberculosum	accA
		Sporolithon durum	accA
		Pyropia yezoensis	accA
		Pyropia perforata	accA
		Gracilariopsis lemaneiformis	accA
		Vertebrata lanosa	accA
		Palmaria palmata	accA
		Gracilaria chilensis	accA
		Pyropia haitanensis	accA
		Bangia fuscopurpurea	accA
		Chondrus crispus	accA
		Galdieria sulphuraria	accA
		Gracilaria salicornia	accA
		Porphyra pulchra	accA
		Hildenbrandia rubra	accA
		Porphyra purpurea	accA
		Cyanidioschyzon merolae	accA
		Pyropia kanakaensis	accA
		Kumanoa americana	accA
		Apophlaea sinclairii	accA
		Pyropia fucicola	accA
		Grateloupia taiwanensis	accA
		Ceramium japonicum	accA
		Rhodymenia pseudopalmata	accA
		Thorea hispida	accA
		Porphyra umbilicalis	accA
		Riquetophycus sp.	accA
		Cyanidium caldarium	accA
		Gelidium elegans	accA
		Gracilariopsis chorda	accA
	2	Vertebrata lanosa	accB
		Pyropia yezoensis	accB
		Bangia fuscopurpurea	accB
		Gelidium vagum	accB
		Ceramium japonicum	accB
		Grateloupia taiwanensis	accB
		Thorea hispida	accB
		Pyropia fucicola	accB
		Kumanoa americana	accB
		Hildenbrandia rivularis	accB
		Gracilaria chilensis	accB
		Pyropia haitanensis	accB
		Calliarthron tuberculosum	accB
		Hildenbrandia rubra	accB
		Porphyra umbilicalis	accB
		Pyropia perforata	accB
		Gracilariopsis chorda	accB
		Schizymenia dubyi	accB
		Gracilaria tenuistipitata	accB
		Riquetophycus sp.	accB
		Palmaria palmata	accB
		Cyanidiaceae sp.	accB
		Gelidium elegans	accB
		Porphyra purpurea	accB
		Gracilariopsis lemaneiformis	accB
		Gracilaria salicornia	accB
		Galdieria sulphuraria	accB
		Cyanidium caldarium	accB
		Pyropia kanakaensis	accB
		Ahnfeltia plicata	accB
		Chondrus crispus	accB
		Porphyra pulchra	accB
		Schimmelmannia schousboei	accB
		Sebdenia flabellata	accB
		Asparagopsis taxiformis	accB
		Sporolithon durum	accB
		Rhodymenia pseudopalmata	accB
		Apophlaea sinclairii	accB
		Plocamium cartilagineum	accB
		Cyanidioschyzon merolae	accB
	3	Gracilaria tenuistipitata	accD
		Grateloupia taiwanensis	accD
		Rhodymenia pseudopalmata	accD
		Cyanidiaceae sp.	accD
		Chondrus crispus	accD
		Schizymenia dubyi	accD
		Cyanidium caldarium	accD
		Porphyra purpurea	accD
		Vertebrata lanosa	accD
		Pyropia haitanensis	accD
		Gracilaria salicornia	accD
		Ahnfeltia plicata	accD
		Pyropia kanakaensis	accD
		Gracilaria chilensis	accD
		Sporolithon durum	accD
		Pyropia yezoensis	accD
		Plocamium cartilagineum	accD
		Schimmelmannia schousboei	accD
		Porphyra pulchra	accD
		Calliarthron tuberculosum	accD
		Sebdenia flabellata	accD
		Bangia fuscopurpurea	accD
		Pyropia fucicola	accD
		Gelidium elegans	accD
		Ceramium japonicum	accD
		Galdieria sulphuraria	accD
		Palmaria palmata	accD
		Pyropia perforata	accD
		Gelidium vagum	accD
		Kumanoa americana	accD
		Gracilariopsis lemaneiformis	accD
		Cyanidioschyzon merolae	accD
		Thorea hispida	accD
		Porphyra umbilicalis	accD
		Hildenbrandia rivularis	accD
		Asparagopsis taxiformis	accD
		Gracilariopsis chorda	accD
		Apophlaea sinclairii	accD
		Hildenbrandia rubra	accD
		Riquetophycus sp.	accD
	4	Hildenbrandia rivularis	acpP
		Asparagopsis taxiformis	acpP
		Schimmelmannia schousboei	acpP
		Galdieria sulphuraria	acpP
		Gracilaria tenuistipitata	acpP
		Plocamium cartilagineum	acpP
		Riquetophycus sp.	acpP
		Gracilariopsis lemaneiformis	orf8
		Grateloupia taiwanensis	acpP
		Rhodella maculata	acpP
		Cyanidium caldarium	acpP
		Rhodochaete parvula	acpP
		Pyropia haitanensis	acpP
		Kumanoa americana	acpP
		Rhodosorus marinus	acpP
		Pyropia kanakaensis	acpP
		Porphyra purpurea	acpP
		Gelidium vagum	acpP
		Pyropia fucicola	acpP
		Sporolithon durum	acpP
		Cyanidioschyzon merolae	acpP
		Gelidium elegans	acpP
		Rhodella violacea	acpP
		Pyropia yezoensis	acpP
		Thorea hispida	acpP
		Rhodymenia pseudopalmata	acpP
		Porphyridium sordidum	acpP
		Ceramium japonicum	acpP
		Calliarthron tuberculosum	acpP
		Ahnfeltia plicata	acpP
		Pyropia perforata	acpP
		Gracilariopsis chorda	acpP
		Bangiopsis subsimplex	acpP
		Porphyra pulchra	acpP
		Porphyra umbilicalis	acpP
		Apophlaea sinclairii	acpP
		Gracilaria chilensis	acpP
		Erythrotrichia carnea	acpP
		Porphyridium purpureum	acpP
		Schizymenia dubyi	acpP
		Palmaria palmata	acpP
		Vertebrata lanosa	acpP
		Bangia fuscopurpurea	acpP
		Sebdenia flabellata	acpP
		Hildenbrandia rubra	acpP
		Chondrus crispus	acpP
		Gracilaria salicornia	acpP
		Cyanidiaceae sp.	acpP
	5	Sebdenia flabellata	acsF
		Porphyra pulchra	acsF
		Rhodymenia pseudopalmata	acsF
		Palmaria palmata	acsF
		Sporolithon durum	acsF
		Rhodella maculata	acsF
		Apophlaea sinclairii	acsF
		Porphyridium purpureum	acsF
		Cyanidioschyzon merolae	ycf59
		Gracilaria salicornia	ycf59
		Cyanidium caldarium	ycf59
		Gracilaria chilensis	acsF
		Pyropia yezoensis	ycf59
		Thorea hispida	acsF
		Porphyra purpurea	ycf59
		Pyropia perforata	ycf59
		Galdieria sulphuraria	acsF
		Rhodochaete parvula	acsF
		Plocamium cartilagineum	acsF
		Gelidium elegans	acsF
		Grateloupia taiwanensis	acsF
		Erythrotrichia carnea	acsF
		Ceramium japonicum	acsF
		Pyropia fucicola	ycf59
		Cyanidiaceae sp.	ycf59
		Bangiopsis subsimplex	acsF
		Rhodella violacea	acsF
		Rhodosorus marinus	acsF
		Pyropia haitanensis	ycf59
		Kumanoa americana	acsF
		Chondrus crispus	acsF
		Calliarthron tuberculosum	acsF
		Riquetophycus sp.	acsF
		Gelidium vagum	acsF
		Bangia fuscopurpurea	ycf59
		Porphyra umbilicalis	Ycf59
		Gracilariopsis lemaneiformis	ycf59
		Ahnfeltia plicata	acsF
		Vertebrata lanosa	acsF
		Pyropia kanakaensis	ycf59
		Schizymenia dubyi	acsF
		Porphyridium sordidum	acsF
		Gracilariopsis chorda	acsF
		Hildenbrandia rubra	acsF
		Asparagopsis taxiformis	acsF
		Schimmelmannia schousboei	ycf59
		Gracilaria tenuistipitata	ycf59
		Hildenbrandia rivularis	acsF
	6	Cyanidium caldarium	apcA
		Schizymenia dubyi	apcA
		Porphyridium sordidum	apcA
		Asparagopsis taxiformis	apcA
		Cyanidiaceae sp.	apcA
		Rhodymenia pseudopalmata	apcA
		Porphyridium purpureum	apcA
		Gracilaria salicornia	apcA
		Rhodella violacea	apcA
		Pyropia kanakaensis	apcA
		Bangiopsis subsimplex	apcA
		Gracilaria tenuistipitata	apcA
		Grateloupia taiwanensis	apcA
		Rhodella maculata	apcA
		Ceramium japonicum	apcA
		Gracilariopsis lemaneiformis	apcA
		Vertebrata lanosa	apcA
		Gracilariopsis chorda	apcA
		Gelidium vagum	apcA
		Rhodosorus marinus	apcA
		Galdieria sulphuraria	apcA
		Porphyra umbilicalis	apcA
		Gracilaria chilensis	apcA
		Hildenbrandia rivularis	apcA
		Porphyra pulchra	apcA
		Kumanoa americana	apcA
		Apophlaea sinclairii	apcA
		Cyanidioschyzon merolae	apcA
		Hildenbrandia rubra	apcA
		Ahnfeltia plicata	apcA
		Pyropia fucicola	apcA
		Gelidium elegans	apcA
		Sporolithon durum	apcA
		Erythrotrichia carnea	apcA
		Pyropia perforata	apcA
		Palmaria palmata	apcA
		Sebdenia flabellata	apcA
		Bangia fuscopurpurea	apcA
		Porphyra purpurea	apcA
		Thorea hispida	apcA
		Schimmelmannia schousboei	apcA
		Calliarthron tuberculosum	apcA
		Chondrus crispus	apcA
		Rhodochaete parvula	apcA
		Pyropia yezoensis	apcA
		Riquetophycus sp.	apcA
		Plocamium cartilagineum	apcA
		Pyropia haitanensis	apcA
	7	Sporolithon durum	apcB
		Porphyra pulchra	apcB
		Pyropia haitanensis	apcB
		Rhodosorus marinus	apcB
		Chondrus crispus	apcB
		Hildenbrandia rivularis	apcB
		Pyropia perforata	apcB
		Gelidium vagum	apcB
		Gracilariopsis chorda	apcB
		Pyropia fucicola	apcB
		Sebdenia flabellata	apcB
		Porphyridium sordidum	apcB
		Ceramium japonicum	apcB
		Pyropia yezoensis	apcB
		Thorea hispida	apcB
		Rhodochaete parvula	apcB
		Pyropia kanakaensis	apcB
		Hildenbrandia rubra	apcB
		Cyanidium caldarium	apcB
		Palmaria palmata	apcB
		Grateloupia taiwanensis	apcB
		Kumanoa americana	apcB
		Calliarthron tuberculosum	apcB
		Riquetophycus sp.	apcB
		Rhodella maculata	apcB
		Porphyra umbilicalis	apcB
		Gracilaria tenuistipitata	apcB
		Cyanidiaceae sp.	apcB
		Erythrotrichia carnea	apcB
		Cyanidioschyzon merolae	apcB
		Porphyridium purpureum	apcB
		Gracilaria chilensis	apcB
		Ahnfeltia plicata	apcB
		Vertebrata lanosa	apcB
		Plocamium cartilagineum	apcB
		Bangiopsis subsimplex	apcB
		Rhodella violacea	apcB
		Rhodymenia pseudopalmata	apcB
		Asparagopsis taxiformis	apcB
		Gelidium elegans	apcB
		Gracilaria salicornia	apcB
		Porphyra purpurea	apcB
		Galdieria sulphuraria	apcB
		Schimmelmannia schousboei	apcB
		Schizymenia dubyi	apcB
		Bangia fuscopurpurea	apcB
		Gracilariopsis lemaneiformis	apcB
		Apophlaea sinclairii	apcB
	8	Apophlaea sinclairii	apcD
		Riquetophycus sp.	apcD
		Gracilariopsis chorda	apcD
		Kumanoa americana	apcD
		Asparagopsis taxiformis	apcD
		Rhodella maculata	apcD
		Porphyridium purpureum	apcD
		Pyropia yezoensis	apcD
		Porphyridium sordidum	apcD
		Gelidium vagum	apcD
		Hildenbrandia rivularis	apcD
		Vertebrata lanosa	apcD
		Ceramium japonicum	apcD
		Galdieria sulphuraria	apcD
		Cyanidium caldarium	apcD
		Ahnfeltia plicata	apcD
		Gracilaria chilensis	apcD
		Porphyra purpurea	apcD
		Schizymenia dubyi	apcD
		Thorea hispida	apcD
		Pyropia haitanensis	apcD
		Gracilaria salicornia	apcD
		Bangiopsis subsimplex	apcD
		Hildenbrandia rubra	apcD
		Rhodochaete parvula	apcD
		Sebdenia flabellata	apcD
		Rhodymenia pseudopalmata	apcD
		Gracilaria tenuistipitata	apcD
		Porphyra umbilicalis	apcD
		Sporolithon durum	apcD
		Erythrotrichia carnea	apcD
		Schimmelmannia schousboei	apcD
		Rhodella violacea	apcD
		Pyropia perforata	apcD
		Plocamium cartilagineum	apcD
		Pyropia kanakaensis	apcD
		Gracilariopsis lemaneiformis	apcD
		Chondrus crispus	apcD
		Rhodosorus marinus	apcD
		Grateloupia taiwanensis	apcD
		Porphyra pulchra	apcD
		Pyropia fucicola	apcD
		Cyanidioschyzon merolae	apcD
		Palmaria palmata	apcD
		Gelidium elegans	apcD
		Cyanidiaceae sp.	apcD
		Calliarthron tuberculosum	apcD
		Bangia fuscopurpurea	apcD
	9	Gelidium vagum	apcE
		Porphyridium purpureum	apcE
		Porphyra umbilicalis	apcE
		Ahnfeltia plicata	apcE
		Thorea hispida	apcE
		Rhodella maculata	apcE
		Porphyra purpurea	apcE
		Pyropia perforata	apcE
		Chondrus crispus	apcE
		Grateloupia taiwanensis	apcE
		Asparagopsis taxiformis	apcE
		Gracilariopsis chorda	apcE
		Schimmelmannia schousboei	apcE
		Gelidium elegans	apcE
		Vertebrata lanosa	apcE
		Pyropia fucicola	apcE
		Plocamium cartilagineum	apcE
		Cyanidium caldarium	apcE
		Rhodosorus marinus	apcE
		Sporolithon durum	apcE
		Calliarthron tuberculosum	apcE
		Sebdenia flabellata	apcE
		Kumanoa americana	apcE
		Palmaria palmata	apcE
		Pyropia haitanensis	apcE
		Ceramium japonicum	apcE
		Pyropia yezoensis	apcE
		Porphyridium sordidum	apcE
		Bangiopsis subsimplex	apcE
		Apophlaea sinclairii	apcE
		Riquetophycus sp.	apcE
		Schizymenia dubyi	apcE
		Rhodella violacea	apcE
		Pyropia kanakaensis	apcE
		Gracilaria tenuistipitata	apcE
		Bangia fuscopurpurea	apcE
		Hildenbrandia rivularis	apcE
		Erythrotrichia carnea	apcE
		Rhodymenia pseudopalmata	apcE
		Cyanidioschyzon merolae	apcE
		Gracilariopsis lemaneiformis	apcE
		Hildenbrandia rubra	apcE
		Rhodochaete parvula	apcE
		Gracilaria chilensis	apcE
		Porphyra pulchra	apcE
		Gracilaria salicornia	apcE
		Galdieria sulphuraria	apcE
		Cyanidiaceae sp.	apcE
	10	Rhodella violacea	apcF
		Rhodosorus marinus	apcF
		Galdieria sulphuraria	apcF
		Vertebrata lanosa	apcF
		Cyanidiaceae sp.	apcF
		Sporolithon durum	apcF
		Plocamium cartilagineum	apcF
		Ceramium japonicum	apcF
		Gracilaria chilensis	apcF
		Pyropia haitanensis	apcF
		Cyanidioschyzon merolae	apcF
		Porphyra umbilicalis	apcF
		Ahnfeltia plicata	apcF
		Rhodella maculata	apcF
		Grateloupia taiwanensis	apcF
		Porphyridium sordidum	apcF
		Bangiopsis subsimplex	apcF
		Hildenbrandia rivularis	apcF
		Porphyra pulchra	apcF
		Calliarthron tuberculosum	apcF
		Gelidium elegans	apcF
		Porphyridium purpureum	apcF
		Gracilariopsis chorda	apcF
		Cyanidium caldarium	apcF
		Erythrotrichia carnea	apcF
		Rhodymenia pseudopalmata	apcF
		Schimmelmannia schousboei	apcF
		Sebdenia flabellata	apcF
		Chondrus crispus	apcF
		Pyropia perforata	apcF
		Asparagopsis taxiformis	apcF
		Hildenbrandia rubra	apcF
		Apophlaea sinclairii	apcF
		Pyropia fucicola	apcF
		Gracilariopsis lemaneiformis	apcF
		Gracilaria salicornia	apcF
		Bangia fuscopurpurea	apcF
		Riquetophycus sp.	apcF
		Gracilaria tenuistipitata	apcF
		Palmaria palmata	apcF
		Rhodochaete parvula	apcF
		Gelidium vagum	apcF
		Porphyra purpurea	apcF
		Thorea hispida	apcF
		Pyropia kanakaensis	apcF
		Schizymenia dubyi	apcF
		Pyropia yezoensis	apcF
	11	Riquetophycus sp.	argB
		Asparagopsis taxiformis	argB
		Porphyra pulchra	argB
		Gracilariopsis chorda	argB
		Hildenbrandia rivularis	argB
		Sporolithon durum	argB
		Schizymenia dubyi	argB
		Galdieria sulphuraria	argB
		Hildenbrandia rubra	argB
		Pyropia haitanensis	argB
		Pyropia fucicola	argB
		Schimmelmannia schousboei	argB
		Grateloupia taiwanensis	argB
		Ahnfeltia plicata	argB
		Thorea hispida	argB
		Ceramium japonicum	argB
		Cyanidioschyzon merolae	argB
		Palmaria palmata	argB
		Cyanidiaceae sp.	argB
		Apophlaea sinclairii	argB
		Chondrus crispus	argB
		Cyanidium caldarium	argB
		Sebdenia flabellata	argB
		Porphyra umbilicalis	argB
		Pyropia kanakaensis	argB
		Porphyra purpurea	argB
		Rhodymenia pseudopalmata	argB
		Gracilariopsis lemaneiformis	argB
		Pyropia perforata	argB
		Plocamium cartilagineum	argB
		Gracilaria chilensis	argB
		Gelidium vagum	argB
		Gracilaria salicornia	argB
		Gracilaria tenuistipitata	argB
		Pyropia yezoensis	argB
		Kumanoa americana	argB
		Calliarthron tuberculosum	argB
		Gelidium elegans	argB
		Vertebrata lanosa	argB
		Bangia fuscopurpurea	argB
	12	Pyropia fucicola	atpA
		Gelidium vagum	atpA
		Schimmelmannia schousboei	atpA
		Asparagopsis taxiformis	atpA
		Chondrus crispus	atpA
		Bangiopsis subsimplex	atpA
		Gelidium elegans	atpA
		Porphyra purpurea	atpA
		Plocamium cartilagineum	atpA
		Porphyra pulchra	atpA
		Porphyra umbilicalis	atpA
		Calliarthron tuberculosum	atpA
		Ahnfeltia plicata	atpA
		Bangia fuscopurpurea	atpA
		Cyanidiaceae sp.	atpA
		Cyanidioschyzon merolae	atpA
		Hildenbrandia rubra	atpA
		Gracilariopsis chorda	atpA
		Rhodella maculata	atpA
		Sebdenia flabellata	atpA
		Schizymenia dubyi	atpA
		Erythrotrichia carnea	atpA
		Porphyridium purpureum	atpA
		Gracilariopsis lemaneiformis	atpA
		Kumanoa americana	atpA
		Pyropia yezoensis	atpA
		Pyropia kanakaensis	atpA
		Sporolithon durum	atpA
		Rhodella violacea	atpA
		Ceramium japonicum	atpA
		Gracilaria salicornia	atpA
		Rhodochaete parvula	atpA
		Rhodosorus marinus	atpA
		Apophlaea sinclairii	atpA
		Cyanidium caldarium	atpA
		Hildenbrandia rivularis	atpA
		Porphyridium sordidum	atpA
		Pyropia haitanensis	atpA
		Palmaria palmata	atpA
		Gracilaria tenuistipitata	atpA
		Vertebrata lanosa	atpA
		Pyropia perforata	atpA
		Grateloupia taiwanensis	atpA
		Galdieria sulphuraria	atpA
		Gracilaria chilensis	atpA
		Rhodymenia pseudopalmata	atpA
		Riquetophycus sp.	atpA
		Thorea hispida	atpA
	13	Rhodymenia pseudopalmata	atpB
		Bangiopsis subsimplex	atpB
		Hildenbrandia rivularis	atpB
		Sebdenia flabellata	atpB
		Ahnfeltia plicata	atpB
		Plocamium cartilagineum	atpB
		Cyanidiaceae sp.	atpB
		Rhodella violacea	atpB
		Apophlaea sinclairii	atpB
		Porphyra umbilicalis	atpB
		Thorea hispida	atpB
		Gelidium vagum	atpB
		Gracilaria chilensis	atpB
		Palmaria palmata	atpB
		Porphyridium sordidum	atpB
		Pyropia fucicola	atpB
		Rhodella maculata	atpB
		Porphyridium purpureum	atpB
		Pyropia haitanensis	atpB
		Porphyra purpurea	atpB
		Gracilariopsis chorda	atpB
		Kumanoa americana	atpB
		Pyropia kanakaensis	atpB
		Rhodosorus marinus	atpB
		Asparagopsis taxiformis	atpB
		Erythrotrichia carnea	atpB
		Schimmelmannia schousboei	atpB
		Porphyra pulchra	atpB
		Sporolithon durum	atpB
		Pyropia yezoensis	atpB
		Calliarthron tuberculosum	atpB
		Pyropia perforata	atpB
		Ceramium japonicum	atpB
		Hildenbrandia rubra	atpB
		Chondrus crispus	atpB
		Cyanidioschyzon merolae	atpB
		Gelidium elegans	atpB
		Galdieria sulphuraria	atpB
		Riquetophycus sp.	atpB
		Bangia fuscopurpurea	atpB
		Gracilariopsis lemaneiformis	atpB
		Grateloupia taiwanensis	atpB
		Schizymenia dubyi	atpB
		Rhodochaete parvula	atpB
		Gracilaria tenuistipitata	atpB
		Vertebrata lanosa	atpB
		Cyanidium caldarium	atpB
		Gracilaria salicornia	atpB
	14	Riquetophycus sp.	atpD
		Thorea hispida	atpD
		Rhodella maculata	atpD
		Vertebrata lanosa	atpD
		Palmaria palmata	atpD
		Pyropia perforata	atpD
		Sebdenia flabellata	atpD
		Gracilaria tenuistipitata	atpD
		Porphyridium sordidum	atpD
		Cyanidium caldarium	atpD
		Ceramium japonicum	atpD
		Schimmelmannia schousboei	atpD
		Rhodosorus marinus	atpD
		Asparagopsis taxiformis	atpD
		Plocamium cartilagineum	atpD
		Cyanidiaceae sp.	atpD
		Sporolithon durum	atpD
		Ahnfeltia plicata	atpD
		Gracilariopsis chorda	atpD
		Galdieria sulphuraria	atpD
		Erythrotrichia carnea	atpD
		Apophlaea sinclairii	atpD
		Pyropia haitanensis	atpD
		Rhodymenia pseudopalmata	atpD
		Porphyra purpurea	atpD
		Bangiopsis subsimplex	atpD
		Gracilaria chilensis	atpD
		Porphyra pulchra	atpD
		Porphyridium purpureum	atpD
		Gelidium vagum	atpD
		Gracilariopsis lemaneiformis	atpD
		Rhodella violacea	atpD
		Kumanoa americana	atpD
		Gracilaria salicornia	atpD
		Porphyra umbilicalis	atpD
		Hildenbrandia rivularis	atpD
		Pyropia kanakaensis	atpD
		Gelidium elegans	atpD
		Schizymenia dubyi	atpD
		Hildenbrandia rubra	atpD
		Calliarthron tuberculosum	atpD
		Rhodochaete parvula	atpD
		Cyanidioschyzon merolae	atpD
		Pyropia fucicola	atpD
		Bangia fuscopurpurea	atpD
		Grateloupia taiwanensis	atpD
		Chondrus crispus	atpD
		Pyropia yezoensis	atpD
	15	Gelidium elegans	atpE
		Ahnfeltia plicata	atpE
		Pyropia haitanensis	atpE
		Porphyra umbilicalis	atpE
		Schimmelmannia schousboei	atpE
		Porphyridium sordidum	atpE
		Cyanidioschyzon merolae	atpE
		Bangiopsis subsimplex	atpE
		Gracilaria salicornia	atpE
		Pyropia yezoensis	atpE
		Asparagopsis taxiformis	atpE
		Galdieria sulphuraria	atpE
		Hildenbrandia rivularis	atpE
		Pyropia fucicola	atpE
		Ceramium japonicum	atpE
		Rhodella violacea	atpE
		Chondrus crispus	atpE
		Gracilariopsis chorda	atpE
		Gracilariopsis lemaneiformis	atpE
		Bangia fuscopurpurea	atpE
		Calliarthron tuberculosum	atpE
		Rhodosorus marinus	atpE
		Hildenbrandia rubra	atpE
		Cyanidium caldarium	atpE
		Porphyra purpurea	atpE
		Rhodymenia pseudopalmata	atpE
		Apophlaea sinclairii	atpE
		Vertebrata lanosa	atpE
		Porphyridium purpureum	atpE
		Palmaria palmata	atpE
		Schizymenia dubyi	atpE
		Rhodochaete parvula	atpE
		Pyropia perforata	atpE
		Riquetophycus sp.	atpE
		Pyropia kanakaensis	atpE
		Gracilaria chilensis	atpE
		Sporolithon durum	atpE
		Thorea hispida	atpE
		Kumanoa americana	atpE
		Gelidium vagum	atpE
		Rhodella maculata	atpE
		Grateloupia taiwanensis	atpE
		Sebdenia flabellata	atpE
		Erythrotrichia carnea	atpE
		Gracilaria tenuistipitata	atpE
		Cyanidiaceae sp.	atpE
		Porphyra pulchra	atpE
		Plocamium cartilagineum	atpE
	16	Gracilariopsis chorda	atpF
		Pyropia fucicola	atpF
		Rhodella maculata	atpF
		Hildenbrandia rivularis	atpF
		Pyropia haitanensis	atpF
		Gelidium vagum	atpF
		Gelidium elegans	atpF
		Gracilaria salicornia	atpF
		Schizymenia dubyi	atpF
		Thorea hispida	atpF
		Vertebrata lanosa	atpF
		Bangia fuscopurpurea	atpF
		Porphyridium sordidum	atpF
		Hildenbrandia rubra	atpF
		Asparagopsis taxiformis	atpF
		Cyanidiaceae sp.	atpF
		Schimmelmannia schousboei	atpF
		Cyanidium caldarium	atpF
		Rhodosorus marinus	atpF
		Cyanidioschyzon merolae	atpF
		Apophlaea sinclairii	atpF
		Pyropia perforata	atpF
		Erythrotrichia carnea	atpF
		Rhodymenia pseudopalmata	atpF
		Grateloupia taiwanensis	atpF
		Chondrus crispus	atpF
		Rhodochaete parvula	atpF
		Sporolithon durum	atpF
		Porphyra pulchra	atpF
		Sebdenia flabellata	atpF
		Kumanoa americana	atpF
		Gracilaria tenuistipitata	atpF
		Gracilariopsis lemaneiformis	atpF
		Pyropia yezoensis	atpF
		Porphyra umbilicalis	atpF
		Ahnfeltia plicata	atpF
		Palmaria palmata	atpF
		Ceramium japonicum	atpF
		Rhodella violacea	atpF
		Plocamium cartilagineum	atpF
		Porphyridium purpureum	atpF
		Pyropia kanakaensis	atpF
		Gracilaria chilensis	atpF
		Porphyra purpurea	atpF
		Galdieria sulphuraria	atpF
		Bangiopsis subsimplex	atpF
		Calliarthron tuberculosum	atpF
		Riquetophycus sp.	atpF
	17	Pyropia perforata	atpG
		Gracilaria tenuistipitata	atpG
		Erythrotrichia carnea	atpG
		Palmaria palmata	atpG
		Porphyra purpurea	atpG
		Pyropia haitanensis	atpG
		Apophlaea sinclairii	atpG
		Gelidium elegans	atpG
		Pyropia yezoensis	atpG
		Cyanidiaceae sp.	atpG
		Thorea hispida	atpG
		Chondrus crispus	atpG
		Gracilariopsis chorda	atpG
		Cyanidium caldarium	atpG
		Porphyridium purpureum	atpG
		Vertebrata lanosa	atpG
		Rhodochaete parvula	atpG
		Galdieria sulphuraria	atpG
		Sporolithon durum	atpG
		Porphyridium sordidum	atpG
		Rhodymenia pseudopalmata	atpG
		Cyanidioschyzon merolae	atpG
		Gracilaria salicornia	atpG
		Kumanoa americana	atpG
		Porphyra pulchra	atpG
		Gracilariopsis lemaneiformis	atpG
		Rhodella violacea	atpG
		Schizymenia dubyi	atpG
		Riquetophycus sp.	atpG
		Grateloupia taiwanensis	atpG
		Pyropia fucicola	atpG
		Schimmelmannia schousboei	atpG
		Asparagopsis taxiformis	atpG
		Gelidium vagum	atpG
		Ceramium japonicum	atpG
		Bangia fuscopurpurea	atpG
		Plocamium cartilagineum	atpG
		Hildenbrandia rivularis	atpG
		Rhodella maculata	atpG
		Ahnfeltia plicata	atpG
		Sebdenia flabellata	atpG
		Bangiopsis subsimplex	atpG
		Pyropia kanakaensis	atpG
		Calliarthron tuberculosum	atpG
		Gracilaria chilensis	atpG
		Porphyra umbilicalis	atpG
		Hildenbrandia rubra	atpG
		Rhodosorus marinus	atpG
	18	Riquetophycus sp.	atpH
		Kumanoa americana	atpH
		Rhodochaete parvula	atpH
		Chondrus crispus	atpH
		Porphyridium sordidum	atpH
		Cyanidiaceae sp.	atpH
		Porphyra umbilicalis	atpH
		Vertebrata lanosa	atpH
		Rhodella maculata	atpH
		Cyanidioschyzon merolae	atpH
		Grateloupia taiwanensis	atpH
		Apophlaea sinclairii	atpH
		Porphyridium purpureum	atpH
		Calliarthron tuberculosum	atpH
		Gracilaria chilensis	atpH
		Plocamium cartilagineum	atpH
		Gracilaria tenuistipitata	atpH
		Gracilariopsis lemaneiformis	atpH
		Hildenbrandia rivularis	atpH
		Gracilariopsis chorda	atpH
		Thorea hispida	atpH
		Rhodosorus marinus	atpH
		Pyropia yezoensis	atpH
		Sporolithon durum	atpH
		Pyropia haitanensis	atpH
		Schimmelmannia schousboei	atpH
		Asparagopsis taxiformis	atpH
		Gelidium vagum	atpH
		Gelidium elegans	atpH
		Erythrotrichia carnea	atpH
		Palmaria palmata	atpH
		Galdieria sulphuraria	atpH
		Sebdenia flabellata	atpH
		Cyanidium caldarium	atpH
		Ahnfeltia plicata	atpH
		Pyropia kanakaensis	atpH
		Gracilaria salicornia	atpH
		Hildenbrandia rubra	atpH
		Pyropia perforata	atpH
		Bangiopsis subsimplex	atpH
		Bangia fuscopurpurea	atpH
		Schizymenia dubyi	atpH
		Porphyra purpurea	atpH
		Porphyra pulchra	atpH
		Pyropia fucicola	atpH
		Rhodymenia pseudopalmata	atpH
		Ceramium japonicum	atpH
		Rhodella violacea	atpH
	19	Plocamium cartilagineum	atpI
		Rhodella maculata	atpI
		Rhodymenia pseudopalmata	atpI
		Cyanidioschyzon merolae	atpI
		Riquetophycus sp.	atpI
		Palmaria palmata	atpI
		Sporolithon durum	atpI
		Grateloupia taiwanensis	atpI
		Rhodochaete parvula	atpI
		Cyanidiaceae sp.	atpI
		Porphyra umbilicalis	atpI
		Apophlaea sinclairii	atpI
		Pyropia haitanensis	atpI
		Hildenbrandia rivularis	atpI
		Gelidium vagum	atpI
		Pyropia kanakaensis	atpI
		Gracilaria chilensis	atpI
		Rhodosorus marinus	atpI
		Pyropia yezoensis	atpI
		Gracilaria salicornia	atpI
		Gracilaria tenuistipitata	atpI
		Pyropia perforata	atpI
		Ceramium japonicum	atpI
		Rhodella violacea	atpI
		Bangiopsis subsimplex	atpI
		Porphyridium purpureum	atpI
		Asparagopsis taxiformis	atpI
		Hildenbrandia rubra	atpI
		Schimmelmannia schousboei	atpI
		Gelidium elegans	atpI
		Cyanidium caldarium	atpI
		Calliarthron tuberculosum	atpI
		Chondrus crispus	atpI
		Thorea hispida	atpI
		Ahnfeltia plicata	atpI
		Galdieria sulphuraria	atpI
		Pyropia fucicola	atpI
		Gracilariopsis chorda	atpI
		Porphyra purpurea	atpI
		Sebdenia flabellata	atpI
		Bangia fuscopurpurea	atpI
		Porphyra pulchra	atpI
		Erythrotrichia carnea	atpI
		Gracilariopsis lemaneiformis	atpI
		Schizymenia dubyi	atpI
		Vertebrata lanosa	atpI
		Porphyridium sordidum	atpI
		Kumanoa americana	atpI
	20	Gracilaria tenuistipitata	bas1
		Gelidium elegans	bas1
		Gracilariopsis chorda	bas1
		Schizymenia dubyi	bas1
		Gelidium vagum	bas1
		Thorea hispida	bas1
		Porphyra umbilicalis	orf199
		Erythrotrichia carnea	bas1
		Asparagopsis taxiformis	bas1
		Kumanoa americana	bas1
		Pyropia fucicola	bas1
		Schimmelmannia schousboei	bas1
		Riquetophycus sp.	bas1
		Bangia fuscopurpurea	bas1
		Vertebrata lanosa	bas1
		Gracilaria chilensis	bas1
		Pyropia perforata	bas1
		Ceramium japonicum	bas1
		Porphyra purpurea	ORF199
		Grateloupia taiwanensis	bas1
		Rhodochaete parvula	bas1
		Porphyra pulchra	bas1
		Plocamium cartilagineum	bas1
		Pyropia yezoensis	ORF199
		Palmaria palmata	bas1
		Gracilariopsis lemaneiformis	bas1
		Hildenbrandia rivularis	bas1
		Ahnfeltia plicata	bas1
		Pyropia haitanensis	ORF199
		Sebdenia flabellata	bas1
		Calliarthron tuberculosum	bas1
		Sporolithon durum	bas1
		Apophlaea sinclairii	bas1
		Gracilaria salicornia	bas1
		Hildenbrandia rubra	bas1
		Chondrus crispus	bas1
		Pyropia kanakaensis	bas1
		Rhodymenia pseudopalmata	bas1
	21	Schizymenia dubyi	carA
		Cyanidioschyzon merolae	carA
		Rhodosorus marinus	carA
		Gracilariopsis lemaneiformis	carA
		Gelidium vagum	carA
		Sporolithon durum	carA
		Pyropia fucicola	carA
		Erythrotrichia carnea	car1
		Ahnfeltia plicata	carA
		Galdieria sulphuraria	carA
		Riquetophycus sp.	carA
		Porphyridium purpureum	carA
		Bangiopsis subsimplex	carA
		Cyanidiaceae sp.	carA
		Cyanidium caldarium	carA
		Hildenbrandia rivularis	carA
		Porphyra umbilicalis	carA
		Sebdenia flabellata	carA
		Rhodochaete parvula	carA
		Porphyra purpurea	carA
		Rhodella maculata	carA
		Gracilaria salicornia	carA
		Chondrus crispus	carA
		Pyropia haitanensis	carA
		Grateloupia taiwanensis	carA
		Kumanoa americana	carA
		Schimmelmannia schousboei	carA
		Asparagopsis taxiformis	carA
		Vertebrata lanosa	carA
		Palmaria palmata	carA
		Calliarthron tuberculosum	carA
		Rhodymenia pseudopalmata	carA
		Gracilaria tenuistipitata	carA
		Pyropia perforata	carA
		Porphyridium sordidum	carA
		Gelidium elegans	carA
		Bangia fuscopurpurea	carA
		Thorea hispida	carA
		Apophlaea sinclairii	carA
		Pyropia yezoensis	carA
		Pyropia kanakaensis	carA
		Ceramium japonicum	carA
		Rhodella violacea	carA
		Hildenbrandia rubra	carA
		Porphyra pulchra	carA
		Gracilaria chilensis	carA
		Plocamium cartilagineum	carA
		Gracilariopsis chorda	carA
	22	Palmaria palmata	cfxQ
		Gracilariopsis chorda	cbbX
		Plocamium cartilagineum	cbbX
		Vertebrata lanosa	cfxQ
		Schizymenia dubyi	cbbX
		Gracilariopsis lemaneiformis	cbbX
		Sebdenia flabellata	cbbX
		Gracilaria salicornia	cbbX
		Porphyra umbilicalis	cbbX
		Porphyra pulchra	cbbX
		Hildenbrandia rivularis	cbbX
		Riquetophycus sp.	cbbX
		Calliarthron tuberculosum	cbbX
		Gracilaria chilensis	cbbX
		Porphyra purpurea	cbbX
		Ceramium japonicum	cfxQ
		Asparagopsis taxiformis	cfxQ
		Hildenbrandia rubra	cbbX
		Erythrotrichia carnea	cbbX
		Rhodella maculata	cbbX
		Chondrus crispus	cbbX
		Pyropia kanakaensis	cbbX
		Bangia fuscopurpurea	cbbx
		Pyropia yezoensis	cbbX
		Thorea hispida	cfxQ
		Bangiopsis subsimplex	cbbX
		Ahnfeltia plicata	cbbX
		Grateloupia taiwanensis	cfxQ
		Porphyridium purpureum	cbbX
		Gelidium elegans	cbbX
		Apophlaea sinclairii	cbbX
		Pyropia haitanensis	cbbX
		Rhodochaete parvula	cbbX
		Rhodosorus marinus	cbbX
		Porphyridium sordidum	cbbX
		Cyanidioschyzon merolae	cbbX
		Rhodella violacea	cbbX
		Gelidium vagum	cbbX
		Cyanidium caldarium	cbbX
		Pyropia fucicola	cbbX
		Kumanoa americana	cfxQ
		Cyanidiaceae sp.	cbbX
		Pyropia perforata	cbbX
		Galdieria sulphuraria	cbbX
		Schimmelmannia schousboei	cfxQ
		Rhodymenia pseudopalmata	cfxQ
		Sporolithon durum	cbbX
		Gracilaria tenuistipitata	cbbX
	23	Gracilariopsis lemaneiformis	dsbD
		Asparagopsis taxiformis	ccdA
		Porphyridium sordidum	ccdA
		Bangia fuscopurpurea	orf240
		Sporolithon durum	ccdA
		Palmaria palmata	dsbD
		Porphyridium purpureum	ccdA
		Gracilaria tenuistipitata	dsbD
		Pyropia fucicola	orf240
		Gelidium vagum	ccdA
		Calliarthron tuberculosum	ccdA
		Pyropia kanakaensis	orf240
		Pyropia haitanensis	ORF240
		Schimmelmannia schousboei	ccdA
		Pyropia perforata	orf240
		Gracilariopsis chorda	dsbD
		Sebdenia flabellata	ccdA
		Pyropia yezoensis	ORF240
		Plocamium cartilagineum	dsbD
		Kumanoa americana	dsbD
		Riquetophycus sp.	ccdA
		Vertebrata lanosa	dsbD
		Chondrus crispus	ccdA
		Gracilaria salicornia	dsbD
		Rhodosorus marinus	ccdA
		Gracilaria chilensis	dsbD
		Porphyra pulchra	ORF240
		Porphyra umbilicalis	orf240
		Gelidium elegans	ccdA
		Erythrotrichia carnea	orf240
		Ceramium japonicum	ccdA
		Rhodymenia pseudopalmata	ccdA
		Porphyra purpurea	ORF240
		Ahnfeltia plicata	ccdA
		Schizymenia dubyi	dsbD
		Rhodochaete parvula	ccdA
		Grateloupia taiwanensis	dsbD
		Bangiopsis subsimplex	orf319
	24	Plocamium cartilagineum	orf58
		Porphyra umbilicalis	orf58
		Gracilariopsis chorda	orf65
		Porphyra pulchra	ORF58
		Pyropia kanakaensis	orf58
		Sporolithon durum	ORF65
		Ceramium japonicum	orf65
		Pyropia perforata	orf58
		Apophlaea sinclairii	orf58
		Rhodochaete parvula	orf62
		Riquetophycus sp.	orf58
		Schimmelmannia schousboei	orf58
		Pyropia fucicola	orf58
		Pyropia yezoensis	ORF58
		Gelidium elegans	Ccr_ORF64
		Pyropia haitanensis	ORF58
		Erythrotrichia carnea	orf64
		Asparagopsis taxiformis	orf58
		Grateloupia taiwanensis	ORF58
		Sebdenia flabellata	orf58
		Hildenbrandia rubra	orf58
		Chondrus crispus	Ccr_ORF64
		Gracilaria tenuistipitata	ORF65
		Hildenbrandia rivularis	orf58
		Ahnfeltia plicata	Ccr_ORF64
		Gelidium vagum	Ccr_ORF64
		Kumanoa americana	orf65
		Porphyra purpurea	ORF58
		Calliarthron tuberculosum	ORF65
		Gracilaria chilensis	ORF65
		Rhodymenia pseudopalmata	orf58
		Bangia fuscopurpurea	orf38
		Schizymenia dubyi	orf58
	25	Calliarthron tuberculosum	ccs1
		Thorea hispida	ccs1
		Rhodosorus marinus	ccs1
		Rhodella violacea	ccs1
		Sebdenia flabellata	ccs1
		Asparagopsis taxiformis	ccs1
		Pyropia haitanensis	ccs1
		Rhodochaete parvula	ccs1
		Pyropia yezoensis	ccs1
		Porphyra pulchra	ccs1
		Plocamium cartilagineum	ccs1
		Gracilariopsis chorda	ccs1
		Bangia fuscopurpurea	ccs1
		Cyanidioschyzon merolae	ccs1
		Ahnfeltia plicata	ccs1
		Cyanidiaceae sp.	ccs1
		Rhodymenia pseudopalmata	ccs1
		Palmaria palmata	ccs1
		Porphyridium sordidum	ycf44
		Erythrotrichia carnea	ccs1
		Grateloupia taiwanensis	ccs1
		Gracilaria salicornia	ccs1
		Porphyridium purpureum	ycf44
		Pyropia kanakaensis	ccs1
		Bangiopsis subsimplex	ccs1
		Apophlaea sinclairii	ccs1
		Hildenbrandia rivularis	ccs1
		Gelidium vagum	ccs1
		Chondrus crispus	ccs1
		Pyropia perforata	ccs1
		Schimmelmannia schousboei	ccs1
		Hildenbrandia rubra	ccs1
		Gracilaria tenuistipitata	ccs1
		Pyropia fucicola	ccs1
		Schizymenia dubyi	ccs1
		Cyanidium caldarium	ccs1
		Vertebrata lanosa	ccs1
		Gelidium elegans	ccs1
		Rhodella maculata	ccs1
		Porphyra purpurea	ccs1
		Ceramium japonicum	ccs1
		Kumanoa americana	ccs1
		Gracilariopsis lemaneiformis	ccs1
		Riquetophycus sp.	ccs1
		Porphyra umbilicalis	ccs1
		Galdieria sulphuraria	ccs1
		Sporolithon durum	ccs1
		Gracilaria chilensis	ccs1
	26	Pyropia yezoensis	ccsA
		Porphyra pulchra	ccsA
		Pyropia fucicola	ccsA
		Gelidium vagum	ccsA
		Rhodochaete parvula	ccsA
		Porphyridium purpureum	ccsA
		Grateloupia taiwanensis	ccsA
		Porphyra umbilicalis	ccsA
		Gelidium elegans	ccsA
		Calliarthron tuberculosum	ccsA
		Pyropia kanakaensis	ccsA
		Rhodella violacea	ccsA
		Sebdenia flabellata	ccsA
		Rhodymenia pseudopalmata	ccsA
		Sporolithon durum	ccsA
		Schizymenia dubyi	ccsA
		Palmaria palmata	ccsA
		Hildenbrandia rubra	ccsA
		Pyropia haitanensis	ccsA
		Riquetophycus sp.	ccsA
		Hildenbrandia rivularis	ccsA
		Rhodella maculata	ccsA
		Bangiopsis subsimplex	ccsA
		Asparagopsis taxiformis	ccsA
		Pyropia perforata	ccsA
		Kumanoa americana	ccsA
		Ahnfeltia plicata	ccsA
		Gracilaria salicornia	ccsA
		Galdieria sulphuraria	ccsA
		Erythrotrichia carnea	ccsA
		Porphyridium sordidum	ccsA
		Thorea hispida	ccsA
		Cyanidium caldarium	ccsA
		Gracilaria tenuistipitata	ccsA
		Gracilariopsis chorda	ccsA
		Cyanidioschyzon merolae	ccsA
		Chondrus crispus	ccsA
		Rhodosorus marinus	ccsA
		Apophlaea sinclairii	ccsA
		Ceramium japonicum	ccsA
		Cyanidiaceae sp.	ccsA
		Gracilariopsis lemaneiformis	ccsA
		Vertebrata lanosa	ccsA
		Plocamium cartilagineum	ccsA
		Gracilaria chilensis	ccsA
		Porphyra purpurea	ccsA
		Schimmelmannia schousboei	ccsA
		Bangia fuscopurpurea	ccsA
	27	Rhodella maculata	cemA
		Erythrotrichia carnea	cemA
		Bangiopsis subsimplex	cemA
		Chondrus crispus	cemA
		Calliarthron tuberculosum	cemA
		Pyropia kanakaensis	cemA
		Rhodochaete parvula	cemA
		Grateloupia taiwanensis	cemA
		Ahnfeltia plicata	cemA
		Pyropia haitanensis	cemA
		Hildenbrandia rubra	cemA
		Cyanidium caldarium	cemA
		Gelidium vagum	cemA
		Gracilaria chilensis	cemA
		Cyanidiaceae sp.	cemA
		Porphyridium purpureum	cemA
		Pyropia perforata	cemA
		Palmaria palmata	cemA
		Bangia fuscopurpurea	cemA
		Porphyridium sordidum	cemA
		Gracilaria tenuistipitata	cemA
		Pyropia fucicola	cemA
		Vertebrata lanosa	cemA
		Porphyra pulchra	cemA
		Schizymenia dubyi	cemA
		Hildenbrandia rivularis	cemA
		Riquetophycus sp.	cemA
		Cyanidioschyzon merolae	cemA
		Sporolithon durum	cemA
		Gelidium elegans	cemA
		Rhodosorus marinus	cemA
		Plocamium cartilagineum	cemA
		Ceramium japonicum	cemA
		Gracilariopsis lemaneiformis	cemA
		Porphyra umbilicalis	cemA
		Galdieria sulphuraria	cemA
		Kumanoa americana	cemA
		Porphyra purpurea	cemA
		Gracilariopsis chorda	cemA
		Pyropia yezoensis	cemA
		Asparagopsis taxiformis	cemA
		Rhodella violacea	cemA
		Apophlaea sinclairii	cemA
		Sebdenia flabellata	cemA
		Rhodymenia pseudopalmata	cemA
		Schimmelmannia schousboei	cemA
		Thorea hispida	cemA
		Gracilaria salicornia	cemA
	28	Asparagopsis taxiformis	chlI
		Porphyra pulchra	chlI
		Rhodosorus marinus	chlI
		Hildenbrandia rubra	chlI
		Gracilaria chilensis	chlI
		Bangia fuscopurpurea	chlI
		Vertebrata lanosa	chlI
		Gracilaria salicornia	chlI
		Gelidium vagum	chlI
		Rhodymenia pseudopalmata	chlI
		Porphyra purpurea	chlI
		Ahnfeltia plicata	chlI
		Thorea hispida	chlI
		Sporolithon durum	chlI
		Pyropia perforata	chlI-2
		Porphyra umbilicalis	chlI
		Palmaria palmata	chlI
		Calliarthron tuberculosum	chlI
		Cyanidiaceae sp.	chlI
		Cyanidium caldarium	chlI
		Erythrotrichia carnea	chlI
		Rhodella maculata	chlI
		Ceramium japonicum	chlI
		Rhodella violacea	chlI
		Porphyridium purpureum	chlI
		Riquetophycus sp.	chlI
		Gracilaria tenuistipitata	chlI
		Pyropia kanakaensis	chlI
		Pyropia fucicola	chlI
		Gelidium elegans	chlI
		Schimmelmannia schousboei	chlI
		Grateloupia taiwanensis	chlI
		Kumanoa americana	chlI
		Pyropia haitanensis	chlI
		Hildenbrandia rivularis	chlI
		Apophlaea sinclairii	chlI
		Galdieria sulphuraria	chlI
		Rhodochaete parvula	chlI
		Gracilariopsis chorda	chlI
		Plocamium cartilagineum	chlI
		Chondrus crispus	chlI
		Sebdenia flabellata	chlI
		Porphyridium sordidum	chlI
		Schizymenia dubyi	chlI
		Cyanidioschyzon merolae	chlI
		Bangiopsis subsimplex	chlI
		Gracilariopsis lemaneiformis	chlI
		Pyropia yezoensis	chlI
	29	Pyropia fucicola	clpC
		Porphyra umbilicalis	clpC
		Sebdenia flabellata	clpC
		Galdieria sulphuraria	clpC
		Porphyra purpurea	clpC
		Thorea hispida	clpC
		Palmaria palmata	clpC
		Riquetophycus sp.	clpC
		Gelidium elegans	clpC
		Gracilaria salicornia	clpC
		Plocamium cartilagineum	clpC
		Erythrotrichia carnea	clpC
		Grateloupia taiwanensis	clpC
		Rhodosorus marinus	clpC
		Rhodochaete parvula	clpC
		Sporolithon durum	clpC
		Ceramium japonicum	clpC
		Porphyridium purpureum	clpC
		Pyropia yezoensis	clpC
		Hildenbrandia rubra	clpC
		Rhodymenia pseudopalmata	clpC
		Porphyridium sordidum	clpC
		Gracilaria chilensis	clpC
		Bangiopsis subsimplex	clpC
		Vertebrata lanosa	clpC
		Chondrus crispus	clpC
		Gracilariopsis lemaneiformis	clpC
		Ahnfeltia plicata	clpC
		Schizymenia dubyi	clpC
		Kumanoa americana	clpC
		Gracilariopsis chorda	clpC
		Pyropia kanakaensis	clpC
		Pyropia perforata	clpC
		Cyanidiaceae sp.	clpC
		Hildenbrandia rivularis	clpC
		Gelidium vagum	clpC
		Apophlaea sinclairii	clpC
		Pyropia haitanensis	clpC
		Rhodella violacea	clpC
		Rhodella maculata	clpC
		Cyanidium caldarium	clpC
		Asparagopsis taxiformis	clpC
		Schimmelmannia schousboei	clpC
		Gracilaria tenuistipitata	clpC
		Bangia fuscopurpurea	clpC
		Cyanidioschyzon merolae	clpC
		Porphyra pulchra	clpC
		Calliarthron tuberculosum	clpC
	30	Gracilaria chilensis	cpcA
		Gracilariopsis chorda	cpcA
		Rhodella maculata	cpcA
		Porphyridium sordidum	cpcA
		Thorea hispida	cpcA
		Pyropia fucicola	cpcA
		Gracilaria salicornia	cpcA
		Apophlaea sinclairii	cpcA
		Asparagopsis taxiformis	cpcA
		Pyropia haitanensis	cpcA
		Gracilariopsis lemaneiformis	cpcA
		Gelidium elegans	cpcA
		Rhodella violacea	cpcA
		Schimmelmannia schousboei	cpcA
		Rhodymenia pseudopalmata	cpcA
		Kumanoa americana	cpcA
		Gracilaria tenuistipitata	cpcA
		Gelidium vagum	cpcA
		Bangiopsis subsimplex	cpcA
		Ceramium japonicum	cpcA
		Hildenbrandia rubra	cpcA
		Pyropia yezoensis	cpcA
		Riquetophycus sp.	cpcA
		Plocamium cartilagineum	cpcA
		Pyropia perforata	cpcA
		Galdieria sulphuraria	cpcA
		Pyropia kanakaensis	cpcA
		Sporolithon durum	cpcA
		Rhodosorus marinus	cpcA
		Erythrotrichia carnea	cpcA
		Palmaria palmata	cpcA
		Ahnfeltia plicata	cpcA
		Vertebrata lanosa	cpcA
		Porphyra umbilicalis	cpcA
		Sebdenia flabellata	cpcA
		Cyanidioschyzon merolae	cpcA
		Porphyridium purpureum	cpcA
		Chondrus crispus	cpcA
		Calliarthron tuberculosum	cpcA
		Grateloupia taiwanensis	cpcA
		Rhodochaete parvula	cpcA
		Cyanidiaceae sp.	cpcA
		Porphyra pulchra	cpcA
		Hildenbrandia rivularis	cpcA
		Cyanidium caldarium	cpcA
		Schizymenia dubyi	cpcA
		Porphyra purpurea	cpcA
	31	Porphyra pulchra	cpcB
		Porphyridium purpureum	cpcB
		Gracilariopsis chorda	cpcB
		Gracilaria chilensis	cpcB
		Pyropia haitanensis	cpcB
		Gracilaria tenuistipitata	cpcB
		Hildenbrandia rivularis	cpcB
		Pyropia perforata	cpcB
		Rhodochaete parvula	cpcB
		Asparagopsis taxiformis	cpcB
		Porphyridium sordidum	cpcB
		Thorea hispida	cpcB
		Kumanoa americana	cpcB
		Gelidium elegans	cpcB
		Chondrus crispus	cpcB
		Schimmelmannia schousboei	cpcB
		Hildenbrandia rubra	cpcB
		Porphyra umbilicalis	cpcB
		Gracilariopsis lemaneiformis	cpcB
		Schizymenia dubyi	cpcB
		Apophlaea sinclairii	cpcB
		Galdieria sulphuraria	cpcB
		Sebdenia flabellata	cpcB
		Pyropia yezoensis	cpcB
		Plocamium cartilagineum	cpcB
		Erythrotrichia carnea	cpcB
		Rhodella violacea	cpcB
		Vertebrata lanosa	cpcB
		Gelidium vagum	cpcB
		Riquetophycus sp.	cpcB
		Pyropia fucicola	cpcB
		Gracilaria salicornia	cpcB
		Palmaria palmata	cpcB
		Cyanidiaceae sp.	cpcB
		Calliarthron tuberculosum	cpcB
		Ahnfeltia plicata	cpcB
		Bangia fuscopurpurea	cpcB
		Ceramium japonicum	cpcB
		Cyanidium caldarium	cpcB
		Rhodymenia pseudopalmata	cpcB
		Pyropia kanakaensis	cpcB
		Rhodosorus marinus	cpcB
		Sporolithon durum	cpcB
		Cyanidioschyzon merolae	cpcB
		Rhodella maculata	cpcB
		Porphyra purpurea	cpcB
		Bangiopsis subsimplex	cpcB
		Grateloupia taiwanensis	cpcB
	32	Schimmelmannia schousboei	cpcG
		Riquetophycus sp.	cpcG
		Pyropia fucicola	cpcG
		Cyanidioschyzon merolae	cpcG
		Cyanidium caldarium	cpcG
		Bangiopsis subsimplex	cpcG
		Rhodella maculata	cpcG
		Porphyridium sordidum	cpcG
		Erythrotrichia carnea	cpcG
		Pyropia yezoensis	cpcG
		Vertebrata lanosa	cpcG
		Rhodosorus marinus	cpcG
		Rhodochaete parvula	cpcG
		Thorea hispida	cpcG
		Galdieria sulphuraria	cpcG
		Rhodymenia pseudopalmata	cpcG
		Sporolithon durum	cpcG
		Plocamium cartilagineum	cpcG
		Gracilaria chilensis	cpcG
		Porphyra pulchra	cpcG
		Porphyridium purpureum	cpcG
		Schizymenia dubyi	cpcG
		Asparagopsis taxiformis	cpcG
		Ahnfeltia plicata	cpcG
		Rhodella violacea	cpcG
		Grateloupia taiwanensis	cpcG
		Palmaria palmata	cpcG
		Gracilariopsis lemaneiformis	cpcG
		Gracilariopsis chorda	cpcG
		Sebdenia flabellata	cpcG
		Apophlaea sinclairii	cpcG
		Gelidium elegans	cpcG
		Bangia fuscopurpurea	cpcG
		Kumanoa americana	cpcG
		Cyanidiaceae sp.	cpcG
		Pyropia kanakaensis	cpcG
		Porphyra purpurea	cpcG
		Gelidium vagum	cpcG
		Porphyra umbilicalis	cpcG
		Gracilaria salicornia	cpcG
		Hildenbrandia rivularis	cpcG
		Chondrus crispus	cpcG
		Ceramium japonicum	cpcG
		Pyropia perforata	cpcG
		Hildenbrandia rubra	cpcG
		Gracilaria tenuistipitata	cpcG
		Pyropia haitanensis	cpcG
		Calliarthron tuberculosum	cpcG
	33	Pyropia yezoensis	cpeA
		Calliarthron tuberculosum	cpeA
		Gracilariopsis chorda	cpeA
		Pyropia haitanensis	cpeA
		Porphyridium purpureum	cpeA
		Porphyra purpurea	cpeA
		Gracilaria tenuistipitata	cpeA
		Ceramium japonicum	cpeA
		Thorea hispida	cpeA
		Sebdenia flabellata	cpeA
		Pyropia perforata	cpeA
		Vertebrata lanosa	cpeA
		Porphyridium sordidum	cpeA
		Ahnfeltia plicata	cpeA
		Schizymenia dubyi	cpeA
		Hildenbrandia rivularis	cpeA
		Gelidium vagum	cpeA
		Riquetophycus sp.	cpeA
		Pyropia fucicola	cpeA
		Rhodymenia pseudopalmata	rpeA
		Grateloupia taiwanensis	cpeA
		Schimmelmannia schousboei	cpeA
		Rhodosorus marinus	cpeA
		Asparagopsis taxiformis	cpeA
		Plocamium cartilagineum	cpeA
		Chondrus crispus	cpeA
		Porphyra pulchra	cpeA
		Gracilaria salicornia	cpeA
		Sporolithon durum	cpeA
		Hildenbrandia rubra	cpeA
		Kumanoa americana	cpeA
		Gracilaria chilensis	cpeA
		Gracilariopsis lemaneiformis	cpeA
		Rhodella maculata	cpeA
		Bangia fuscopurpurea	cpeA
		Erythrotrichia carnea	cpeA
		Pyropia kanakaensis	cpeA
		Palmaria palmata	cpeA
		Bangiopsis subsimplex	cpeA
		Rhodochaete parvula	cpeA
		Gelidium elegans	cpeA
		Porphyra umbilicalis	cpeA
		Rhodella violacea	cpeA
		Apophlaea sinclairii	cpeA
	34	Pyropia perforata	cpeB
		Porphyridium purpureum	cpeB
		Pyropia fucicola	cpeB
		Sporolithon durum	cpeB
		Gracilaria tenuistipitata	cpeB
		Rhodymenia pseudopalmata	rpeB
		Pyropia haitanensis	cpeB
		Erythrotrichia carnea	cpeB
		Pyropia kanakaensis	cpeB
		Gracilariopsis chorda	cpeB
		Kumanoa americana	cpeB
		Porphyridium sordidum	cpeB
		Bangia fuscopurpurea	cpeB
		Gracilaria chilensis	cpeB
		Rhodochaete parvula	cpeB
		Ceramium japonicum	cpeB
		Hildenbrandia rubra	cpeB
		Gracilariopsis lemaneiformis	cpeB
		Rhodella maculata	cpeB
		Ahnfeltia plicata	cpeB
		Grateloupia taiwanensis	cpeB
		Apophlaea sinclairii	cpeB
		Pyropia yezoensis	cpeB
		Porphyra purpurea	cpeB
		Rhodosorus marinus	cpeB
		Thorea hispida	cpeB
		Gelidium elegans	cpeB
		Porphyra pulchra	cpeB
		Sebdenia flabellata	cpeB
		Chondrus crispus	cpeB
		Gelidium vagum	cpeB
		Bangiopsis subsimplex	cpeB
		Asparagopsis taxiformis	cpeB
		Schizymenia dubyi	cpeB
		Schimmelmannia schousboei	cpeB
		Hildenbrandia rivularis	cpeB
		Plocamium cartilagineum	cpeB
		Calliarthron tuberculosum	cpeB
		Palmaria palmata	cpeB
		Rhodella violacea	cpeB
		Vertebrata lanosa	cpeB
		Porphyra umbilicalis	cpeB
		Gracilaria salicornia	cpeB
		Riquetophycus sp.	cpeB
	35	Rhodosorus marinus	dnaB
		Gracilariopsis chorda	dnaB
		Pyropia perforata	dnaB
		Plocamium cartilagineum	dnaB
		Cyanidioschyzon merolae	dnaB
		Apophlaea sinclairii	dnaB
		Ahnfeltia plicata	dnaB
		Schimmelmannia schousboei	dnaB
		Gracilaria chilensis	dnaB
		Porphyra purpurea	dnaB
		Porphyridium purpureum	dnaB
		Riquetophycus sp.	dnaB
		Palmaria palmata	dnaB
		Bangia fuscopurpurea	dnaB
		Pyropia yezoensis	dnaB
		Gracilaria tenuistipitata	dnaB
		Gracilariopsis lemaneiformis	dnaB
		Gracilaria salicornia	dnaB
		Asparagopsis taxiformis	dnaB
		Ceramium japonicum	dnaB
		Hildenbrandia rivularis	dnaB
		Gelidium elegans	dnaB
		Porphyra pulchra	dnaB
		Sebdenia flabellata	dnaB
		Hildenbrandia rubra	dnaB
		Erythrotrichia carnea	dnaB
		Porphyridium sordidum	dnaB
		Rhodochaete parvula	dnaB
		Grateloupia taiwanensis	dnaB
		Rhodymenia pseudopalmata	dnaB
		Rhodella violacea	dnaB
		Pyropia fucicola	dnaB
		Chondrus crispus	dnaB
		Galdieria sulphuraria	dnaB
		Cyanidium caldarium	dnaB
		Calliarthron tuberculosum	dnaB
		Schizymenia dubyi	dnaB
		Bangiopsis subsimplex	dnaB
		Porphyra umbilicalis	dnaB
		Rhodella maculata	dnaB
		Pyropia haitanensis	dnaB
		Kumanoa americana	dnaB
		Gelidium vagum	dnaB
		Thorea hispida	dnaB
		Vertebrata lanosa	dnaB
		Pyropia kanakaensis	dnaB
		Cyanidiaceae sp.	dnaB
	36	Calliarthron tuberculosum	dnaK
		Sebdenia flabellata	dnaK
		Thorea hispida	dnaK
		Asparagopsis taxiformis	dnaK
		Schizymenia dubyi	dnaK
		Rhodochaete parvula	dnaK
		Pyropia yezoensis	dnaK
		Hildenbrandia rubra	dnaK
		Cyanidium caldarium	dnaK
		Pyropia haitanensis	dnaK
		Rhodosorus marinus	dnaK
		Vertebrata lanosa	dnaK
		Gelidium elegans	dnaK
		Chondrus crispus	dnaK
		Gracilaria salicornia	dnaK
		Cyanidioschyzon merolae	dnaK
		Schimmelmannia schousboei	dnaK
		Rhodella maculata	dnaK
		Gracilariopsis chorda	dnaK
		Galdieria sulphuraria	dnaK
		Pyropia perforata	dnaK
		Riquetophycus sp.	dnaK
		Pyropia kanakaensis	dnaK
		Hildenbrandia rivularis	dnaK
		Grateloupia taiwanensis	dnaK
		Bangiopsis subsimplex	dnaK
		Erythrotrichia carnea	dnaK
		Cyanidiaceae sp.	dnaK
		Ceramium japonicum	dnaK
		Porphyra pulchra	dnaK
		Apophlaea sinclairii	dnaK
		Gracilaria tenuistipitata	dnaK
		Porphyridium purpureum	dnaK
		Bangia fuscopurpurea	dnaK
		Pyropia fucicola	dnaK
		Porphyra purpurea	dnaK
		Porphyridium sordidum	dnaK
		Gracilariopsis lemaneiformis	dnaK
		Kumanoa americana	dnaK
		Plocamium cartilagineum	dnaK
		Palmaria palmata	dnaK
		Sporolithon durum	dnaK
		Rhodymenia pseudopalmata	dnaK
		Ahnfeltia plicata	dnaK
		Rhodella violacea	dnaK
		Gelidium vagum	dnaK
		Porphyra umbilicalis	dnaK
		Gracilaria chilensis	dnaK
	37	Ahnfeltia plicata	fabH
		Asparagopsis taxiformis	fabH
		Grateloupia taiwanensis	fabH
		Porphyridium purpureum	fabH
		Rhodymenia pseudopalmata	fabH
		Gracilaria tenuistipitata	fabH
		Pyropia kanakaensis	fabH
		Sebdenia flabellata	fabH
		Pyropia haitanensis	fabH
		Erythrotrichia carnea	fabH
		Gracilaria chilensis	fabH
		Porphyra purpurea	fabH
		Thorea hispida	fabH
		Gelidium elegans	fabH
		Bangia fuscopurpurea	fabH
		Rhodella violacea	fabH
		Porphyra pulchra	fabH
		Vertebrata lanosa	fabH
		Gracilariopsis lemaneiformis	fabH
		Schimmelmannia schousboei	fabH
		Plocamium cartilagineum	fabH
		Schizymenia dubyi	fabH
		Sporolithon durum	fabH
		Gracilariopsis chorda	fabH
		Chondrus crispus	fabH
		Pyropia yezoensis	fabH
		Palmaria palmata	fabH
		Gelidium vagum	fabH
		Pyropia fucicola	fabH
		Kumanoa americana	fabH
		Rhodella maculata	fabH
		Ceramium japonicum	fabH
		Rhodochaete parvula	fabH
		Porphyra umbilicalis	fabH
		Calliarthron tuberculosum	fabH
		Porphyridium sordidum	fabH
		Pyropia perforata	fabH
		Riquetophycus sp.	fabH
		Gracilaria salicornia	fabH
	38	Porphyridium sordidum	ftrB
		Gelidium vagum	ftrB
		Pyropia haitanensis	ftrB
		Kumanoa americana	ftrB
		Gelidium elegans	ftrB
		Pyropia kanakaensis	ftrB
		Riquetophycus sp.	ftrB
		Chondrus crispus	ftrB
		Bangia fuscopurpurea	ftrC
		Thorea hispida	ftrB
		Sporolithon durum	ftrB
		Sebdenia flabellata	ftrB
		Vertebrata lanosa	ftrB
		Pyropia fucicola	ftrB
		Porphyra umbilicalis	ftrB
		Schimmelmannia schousboei	ftrB
		Asparagopsis taxiformis	ftrB
		Galdieria sulphuraria	ftrB
		Calliarthron tuberculosum	ftrB
		Rhodella maculata	ftrB
		Schizymenia dubyi	ftrB
		Gracilariopsis lemaneiformis	ftrC
		Cyanidiaceae sp.	ftrB
		Rhodymenia pseudopalmata	ftrB
		Porphyra purpurea	ftrB
		Bangiopsis subsimplex	ftrB
		Ceramium japonicum	ftrB
		Gracilaria tenuistipitata	ftrB
		Rhodosorus marinus	ftrB
		Erythrotrichia carnea	ftrB
		Pyropia perforata	ftrB
		Rhodella violacea	ftrB
		Porphyridium purpureum	ftrB
		Gracilaria salicornia	ftrB
		Grateloupia taiwanensis	ftrB
		Gracilariopsis chorda	ftrB
		Ahnfeltia plicata	ftrB
		Porphyra pulchra	ftrB
		Cyanidium caldarium	ftrB
		Hildenbrandia rubra	ftrB
		Pyropia yezoensis	ftrB
		Cyanidioschyzon merolae	ftrB
		Plocamium cartilagineum	ftrB
		Apophlaea sinclairii	ftrB
		Gracilaria chilensis	ftrB
		Hildenbrandia rivularis	ftrB
		Rhodochaete parvula	ftrB
		Palmaria palmata	ftrB
	39	Ceramium japonicum	ftsH
		Pyropia haitanensis	ftsH
		Asparagopsis taxiformis	ftsH
		Schimmelmannia schousboei	ftsH
		Chondrus crispus	ftsH
		Riquetophycus sp.	ftsH
		Thorea hispida	ftsH
		Kumanoa americana	ftsH
		Pyropia yezoensis	ftsH
		Rhodosorus marinus	ftsH
		Rhodella maculata	ftsH
		Porphyra umbilicalis	ftsH
		Sporolithon durum	ftsH
		Porphyridium purpureum	ftsH
		Cyanidium caldarium	ftsH
		Gelidium vagum	ftsH
		Gelidium elegans	ftsH
		Gracilaria chilensis	ftsH
		Porphyridium sordidum	ftsH
		Bangia fuscopurpurea	ftsH
		Gracilaria tenuistipitata	ftsH
		Gracilariopsis lemaneiformis	ftsH
		Pyropia fucicola	ftsH
		Calliarthron tuberculosum	ftsH
		Gracilaria salicornia	ftsH
		Sebdenia flabellata	ftsH
		Hildenbrandia rubra	ftsH
		Pyropia perforata	ftsH
		Porphyra pulchra	ftsH
		Plocamium cartilagineum	ftsH
		Galdieria sulphuraria	ftsH
		Rhodella violacea	ftsH
		Grateloupia taiwanensis	ftsH
		Apophlaea sinclairii	ftsH
		Cyanidiaceae sp.	ftsH
		Rhodymenia pseudopalmata	ftsH
		Rhodochaete parvula	ftsH
		Bangiopsis subsimplex	ftsH
		Gracilariopsis chorda	ftsH
		Hildenbrandia rivularis	ftsH
		Ahnfeltia plicata	ftsH
		Porphyra purpurea	ftsH
		Palmaria palmata	ftsH
		Cyanidioschyzon merolae	ftsH
		Schizymenia dubyi	ftsH
		Pyropia kanakaensis	ftsH
		Vertebrata lanosa	ftsH
		Erythrotrichia carnea	ftsH
	40	Erythrotrichia carnea	gltB
		Porphyra purpurea	gltB
		Pyropia kanakaensis	gltB
		Sebdenia flabellata	gltB
		Cyanidiaceae sp.	gltB
		Gelidium vagum	gltB
		Gracilaria chilensis	gltB
		Bangia fuscopurpurea	gltB
		Sporolithon durum	gltB
		Ceramium japonicum	gltB
		Bangiopsis subsimplex	gltB
		Hildenbrandia rivularis	gltB
		Cyanidioschyzon merolae	gltB
		Gracilariopsis lemaneiformis	gltB
		Palmaria palmata	gltB
		Kumanoa americana	gltB
		Pyropia haitanensis	gltB
		Calliarthron tuberculosum	gltB
		Ahnfeltia plicata	gltB
		Porphyra pulchra	gltB
		Pyropia perforata	gltB
		Gracilaria tenuistipitata	gltB
		Cyanidium caldarium	gltB
		Plocamium cartilagineum	gltB
		Gelidium elegans	gltB
		Porphyridium sordidum	gltB
		Riquetophycus sp.	gltB
		Gracilariopsis chorda	gltB
		Pyropia yezoensis	gltB
		Grateloupia taiwanensis	gltB
		Schizymenia dubyi	gltB
		Gracilaria salicornia	gltB
		Asparagopsis taxiformis	gltB
		Rhodymenia pseudopalmata	gltB
		Schimmelmannia schousboei	gltB
		Rhodochaete parvula	gltB
		Chondrus crispus	gltB
		Galdieria sulphuraria	gltB
		Pyropia fucicola	gltB
		Apophlaea sinclairii	gltB
		Porphyridium purpureum	gltB
		Porphyra umbilicalis	gltB
		Vertebrata lanosa	gltB
		Thorea hispida	gltB
		Rhodosorus marinus	gltB
		Hildenbrandia rubra	gltB
	41	Cyanidiaceae sp.	groEL
		Hildenbrandia rivularis	groEL
		Vertebrata lanosa	groEL
		Chondrus crispus	groEL
		Grateloupia taiwanensis	groEL
		Cyanidioschyzon merolae	groEL
		Pyropia kanakaensis	groEL
		Gracilariopsis lemaneiformis	groEL
		Hildenbrandia rubra	groEL
		Pyropia perforata	groEL
		Gracilariopsis chorda	groEL
		Asparagopsis taxiformis	groEL
		Plocamium cartilagineum	groEL
		Schimmelmannia schousboei	groEL
		Porphyra pulchra	groEL
		Pyropia yezoensis	groEL
		Rhodymenia pseudopalmata	groEL
		Palmaria palmata	groEL
		Ahnfeltia plicata	groEL
		Ceramium japonicum	groEL
		Rhodella violacea	groEL
		Rhodella maculata	groEL
		Pyropia fucicola	groEL
		Gelidium vagum	groEL
		Apophlaea sinclairii	groEL
		Calliarthron tuberculosum	groEL
		Kumanoa americana	groEL
		Sporolithon durum	groEL
		Rhodosorus marinus	groEL
		Gracilaria chilensis	groEL
		Gracilaria salicornia	groEL
		Gelidium elegans	groEL
		Gracilaria tenuistipitata	groEL
		Porphyridium sordidum	groEL
		Cyanidium caldarium	groEL
		Rhodochaete parvula	groEL
		Porphyra umbilicalis	groEL
		Porphyra purpurea	groEL
		Sebdenia flabellata	groEL
		Riquetophycus sp.	groEL
		Bangia fuscopurpurea	groEL
		Thorea hispida	groEL
		Porphyridium purpureum	groEL
		Pyropia haitanensis	groEL
		Bangiopsis subsimplex	groEL
		Galdieria sulphuraria	groEL
		Erythrotrichia carnea	groEL
		Schizymenia dubyi	groEL
	42	Schimmelmannia schousboei	ilvB
		Apophlaea sinclairii	ilvB
		Rhodochaete parvula	ilvB
		Plocamium cartilagineum	ilvB
		Gracilaria salicornia	ilvB
		Sebdenia flabellata	ilvB
		Porphyridium purpureum	ilvB
		Palmaria palmata	ilvB
		Sporolithon durum	ilvB
		Porphyra purpurea	ilvB
		Rhodosorus marinus	ilvB
		Pyropia yezoensis	ilvB
		Gracilariopsis lemaneiformis	ilvB
		Gelidium vagum	ilvB
		Ceramium japonicum	ilvB
		Bangia fuscopurpurea	ilvB
		Gracilaria tenuistipitata	ilvB
		Porphyra pulchra	ilvB
		Bangiopsis subsimplex	ilvB
		Riquetophycus sp.	ilvB
		Cyanidium caldarium	ilvB
		Hildenbrandia rivularis	ilvB
		Kumanoa americana	ilvB
		Cyanidioschyzon merolae	ilvB
		Pyropia kanakaensis	ilvB
		Galdieria sulphuraria	ilvB
		Schizymenia dubyi	ilvB
		Pyropia haitanensis	ilvB
		Pyropia perforata	ilvB
		Asparagopsis taxiformis	ilvB
		Thorea hispida	ilvB
		Chondrus crispus	ilvB
		Grateloupia taiwanensis	ilvB
		Hildenbrandia rubra	ilvB
		Erythrotrichia carnea	ilvB
		Rhodella violacea	ilvB
		Porphyra umbilicalis	ilvB
		Ahnfeltia plicata	ilvB
		Porphyridium sordidum	ilvB
		Cyanidiaceae sp.	ilvB
		Gracilaria chilensis	ilvB
		Rhodella maculata	ilvB
		Pyropia fucicola	ilvB
		Gelidium elegans	ilvB
		Rhodymenia pseudopalmata	ilvB
		Calliarthron tuberculosum	ilvB
		Gracilariopsis chorda	ilvB
		Vertebrata lanosa	ilvB
	43	Thorea hispida	ilvH
		Apophlaea sinclairii	ilvH
		Sporolithon durum	ilvH
		Gelidium elegans	ilvH
		Gracilaria tenuistipitata	ilvH
		Grateloupia taiwanensis	ilvH
		Ceramium japonicum	ilvH
		Cyanidioschyzon merolae	ilvH
		Kumanoa americana	ilvH
		Rhodosorus marinus	ilvH
		Gracilariopsis chorda	ilvH
		Schizymenia dubyi	ilvH
		Porphyra purpurea	ilvH
		Plocamium cartilagineum	ilvH
		Pyropia perforata	ilvH
		Porphyra umbilicalis	ilvH
		Erythrotrichia carnea	ilvH
		Rhodochaete parvula	ilvH
		Pyropia haitanensis	ilvH
		Sebdenia flabellata	ilvH
		Rhodella maculata	ilvH
		Pyropia yezoensis	ilvH
		Hildenbrandia rubra	ilvH
		Bangiopsis subsimplex	ilvH
		Gelidium vagum	ilvH
		Porphyridium sordidum	ilvH
		Gracilariopsis lemaneiformis	ilvH
		Vertebrata lanosa	ilvH
		Rhodella violacea	ilvH
		Riquetophycus sp.	ilvH
		Cyanidium caldarium	ilvH
		Chondrus crispus	ilvH
		Rhodymenia pseudopalmata	ilvH
		Porphyra pulchra	ilvH
		Gracilaria chilensis	ilvH
		Calliarthron tuberculosum	ilvH
		Porphyridium purpureum	ilvH
		Cyanidiaceae sp.	ilvH
		Schimmelmannia schousboei	ilvH
		Ahnfeltia plicata	ilvH
		Hildenbrandia rivularis	ilvH
		Gracilaria salicornia	ilvH
		Asparagopsis taxiformis	ilvH
		Palmaria palmata	ilvH
		Pyropia kanakaensis	ilvH
		Bangia fuscopurpurea	ilvH
		Galdieria sulphuraria	ilvH
		Pyropia fucicola	ilvH
	44	Plocamium cartilagineum	infB
		Sporolithon durum	infB
		Pyropia yezoensis	infB
		Grateloupia taiwanensis	infB
		Bangia fuscopurpurea	infB
		Calliarthron tuberculosum	infB
		Gelidium elegans	infB
		Pyropia kanakaensis	infB
		Rhodymenia pseudopalmata	infB
		Asparagopsis taxiformis	infB
		Schimmelmannia schousboei	infB
		Riquetophycus sp.	infB
		Gelidium vagum	infB
		Porphyridium sordidum	infB
		Schizymenia dubyi	infB
		Gracilariopsis chorda	infB
		Gracilaria salicornia	infB
		Palmaria palmata	infB
		Hildenbrandia rivularis	infB
		Bangiopsis subsimplex	infB
		Ceramium japonicum	infB
		Gracilaria tenuistipitata	infB
		Rhodella violacea	infB
[truncated: 6,806 more rows]

## Sheet: Table S5
	Table S5. Types of angiosperm plastid genomes (VAR: variation of small single copy region, LOS: loss or pseudogenization of one inverted repeat region in plastid genome).
		Angiosperm
		A1-type		VAR	LOS	A2-type		VAR	LOS	A3-type		VAR	LOS	Rest-type		LOS
	1	Acacia ligulata	NC_026134.1	O		Aristida purpurea	NC_025228.1			Astragalus nakaianus	NC_028171.1	O	O	Adenophora remotiflora	NC_026999.1
	2	Acorus americanus	NC_010093.1			Artemisia frigida	NC_020607.1			Cicer arietinum	NC_011163.1	O	O	Campanula takesimana	NC_026203.1
	3	Acorus calamus	NC_007407.1			Artemisia montana	NC_025910.1			Cypripedium formosanum	NC_026772.1			Carex siderosticta	NC_027250.1
	4	Acorus gramineus	NC_026299.1			Arundinaria appalachiana	NC_023934.1			Glycine canescens	NC_021647.1	O		Cuscuta exaltata	NC_009963.1
	5	Actinidia chinensis	NC_026690.1			Arundinaria fargesii	NC_024712.1			Glycine cyrtoloba	NC_021645.1	O		Cuscuta reflexa	NC_009766.1
	6	Actinidia deliciosa	NC_026691.1			Arundinaria gigantea	NC_020341.1			Glycine dolichocarpa	NC_021648.1	O		Erodium carvifolium	NC_015083.1	O
	7	Aethionema cordifolium	NC_009265.1			Anomochloa marantoidea	NC_014062.1			Glycine falcata	NC_021649.1	O		Erodium chrysanthum	NC_027065.1
	8	Aethionema grandiflorum	NC_009266.1			Anthoxanthum nitens	NC_027475.1			Glycine max	NC_007942.1	O		Erodium texanum	NC_014569.1	O
	9	Agrostemma githago	NC_023357.1			Anthoxanthum odoratum	NC_027467.1			Glycine soja	NC_022868.1	O		Erodium trifolium	NC_024635.1	O
	10	Ajuga reptans	NC_023102.1			Alloteropsis angusta	NC_027951.1			Glycine stenophita	NC_021646.1	O		Geranium palmatum	NC_014573.1
	11	Allium cepa	NC_024813.1			Alloteropsis cimicina	NC_027952.1			Glycine syndetika	NC_021650.1	O		Hanabusaya asiatica	NC_024732.1
	12	Allosyncarpia ternata	NC_022413.1			Alloteropsis semialata	NC_027824.1			Glycine tomentella	NC_021636.1	O		Hypseocharis bilobata	NC_023260.1
	13	Amborella trichopoda	NC_005086.1			Ammophila breviligulata	NC_027465.1			Glycyrrhiza glabra	NC_024038.1	O		Orobanche ramosa	NC_023465.1
	14	Ananas comosus	NC_026220.1			Ampelocalamus calcareus	NC_024731.1			Lens culinaris	NC_027152.1	O	O	Pisum sativum	NC_014057.1	O
	15	Andrographis paniculata	NC_022451.2			Ampelodesmos mauritanicus	NC_027466.1			Millettia pinnata	NC_016708.2			Sciaphila densiflora	NC_027659.1	O
	16	Angophora costata	NC_022412.1			Agrostis stolonifera	NC_008591.1			Medicago hybrida	NC_027153.1	O	O	Trachelium caeruleum	NC_010442.1
	17	Angophora floribunda	NC_022411.1			Ageratina adenophora	NC_015621.1	O		Medicago papillosa	NC_027154.1	O	O	Trifolium aureum	NC_024035.1	O
	18	Anthriscus cerefolium	NC_015113.1			Aegilops bicornis	NC_024831.1			Lotus japonicus	NC_002694.1			Trifolium boissieri	NC_025743.1
	19	Arabidopsis thaliana	NC_000932.1			Aegilops cylindrica	NC_023096.1		O	Oenothera argillicola	NC_010358.1			Trifolium grandiflorum	NC_024034.1
	20	Arabis alpina	NC_023367.1			Aegilops geniculata	NC_023097.1		O	Oenothera biennis	NC_010361.1			Trifolium glanduliferum	NC_025744.1
	21	Arabis hirsuta	NC_009268.1			Aegilops kotschyi	NC_024832.1			Oenothera elata	NC_002693.2			Trifolium meduseum	NC_024166.1	O
	22	Aralia undulata	NC_022810.1			Aegilops longissima	NC_024830.1			Oenothera glazioviana	NC_010360.1			Trifolium repens	NC_024036.1
	23	Ardisia polysticta	NC_021121.1			Aegilops searsii	NC_024815.1			Oenothera parviflora	NC_010362.1			Trifolium strictum	NC_025745.1
	24	Asclepias nivea	NC_022431.1			Aegilops sharonensis	NC_024816.1			Phaseolus vulgaris	NC_009259.1			Trifolium subterraneum	NC_011828.1	O
	25	Asclepias syriaca	NC_022432.1			Aegilops speltoides	NC_022135.1			Wisteria floribunda	NC_027677.1	O	O	Vaccinium macrocarpon	NC_019616.1
	26	Atropa belladonna	NC_004561.1			Aegilops tauschii	NC_022133.1		O	Vigna angularis	NC_021091.1			Vicia sativa	NC_027155.1	O
	27	Azadirachta indica	NC_023792.1			Acidosasa purpurea	NC_015820.1			Vigna radiata	NC_013843.1			Viviania marifolia	NC_023259.1
	28	Barbarea verna	NC_009269.1			Briza maxima	NC_027471.1			Vigna unguiculata	NC_018051.1			Carnegiea gigantea	NC_027618.1	O
	29	Berberis bealei	NC_022457.1	O		Bromus vulgaris	NC_027472.1							Erodium crassifolium	NC_025906.1	O
	30	Bismarckia nobilis	NC_020366.1			Buergersiochloa bambusoides	NC_026968.1							Monsonia speciosa	NC_014582.1
	31	Bletilla striata	NC_028422.1			Brachyelytrum aristosum	NC_027470.1							Petrosavia stellaris	NC_023356.1
	32	Boea hygrometrica	NC_016468.1			Brachypodium distachyon	NC_011032.1							Erodium absinthoides	NC_026847.1
	33	Bomarea edulis	NC_025306.1			Bambusa arnhemica	NC_026958.1							Erodium gruinum	NC_025907.1
	34	Brassaiopsis hainla	NC_022811.1			Bambusa bambos	NC_026957.1							Stipa lipskyi	NC_028444.1
	35	Brassica juncea	NC_028272.1			Bambusa emeiensis	NC_015830.1							Lathyrus clymenum	NC_027148.1	O
	36	Brassica napus	NC_016734.1			Bambusa multiplex	NC_024668.1							Lathyrus sativus	NC_014063.1	O
	37	Brassica rapa	NC_015139.1			Bambusa oldhamii	NC_012927.1							Lupinus luteus	NC_023090.1
	38	Bupleurum falcatum	NC_027834.1			Avena sativa	NC_027468.1							Lathyrus inconspicuus	NC_027149.1	O
	39	Buxus microphylla	NC_009599.1			Aster spathulifolius	NC_027434.1	O						Lathyrus graminifolius	NC_027074.1	O
	40	Calamus caryotoides	NC_020365.1			Arundinaria tecta	NC_023935.1							Lathyrus palustris	NC_027078.1	O
	41	Calanthe triplicata	NC_024544.1			Coix lacryma jobi	NC_013273.1							Lathyrus davidii	NC_027073.1	O
	42	Calycanthus floridus var. glaucus	NC_004993.1			Coleataenia prionitis	NC_025231.1							Lathyrus pubescens	NC_027079.1	O
	43	Camellia crapnelliana	NC_024541.1			Chusquea circinata	NC_027490.1							Lathyrus odoratus	NC_027150.1	O
	44	Camellia cuspidata	NC_022459.1			Chusquea liebmannii	NC_026969.1							Lathyrus tingitanus	NC_027151.1	O
	45	Camellia danzaiensis	NC_022460.1			Chusquea spectabilis	NC_026959.1							Lathyrus venosus	NC_027080.1
	46	Camellia grandibracteata	NC_024659.1			Chrysanthemum indicum	NC_020320.1	O						Lathyrus japonicus	NC_027075.1	O
	47	Camellia impressinervis	NC_022461.1			Chrysanthemum x morifolium	NC_020092.1	O						Lathyrus littoralis	NC_027076.1	O
	48	Camellia leptophylla	NC_024660.1			Chikusichloa aquatica	NC_027184.1							Lathyrus ochroleucus	NC_027077.1	O
	49	Camellia oleifera	NC_023084.1			Chimonocalamus longiusculus	NC_024714.1							Silene noctiflora	NC_016728.1
	50	Camellia petelotii	NC_024661.1			Chionochloa macra	NC_025230.1							Silene paradoxa	NC_023360.1
	51	Camellia pitardii	NC_022462.1			Cenchrus americanus	NC_024171.1							Silene conoidea	NC_023358.1
	52	Camellia pubicosta	NC_024662.1			Centaurea diffusa	NC_024286.1							Silene conica	NC_016729.1
	53	Camellia reticulata	NC_024663.1			Centotheca lappacea	NC_025229.1							Pelargonium alternans	NC_023261.1
	54	Camellia sinensis	NC_020019.1			Digitaria exilis	NC_024176.1							Pelargonium australe	NC_028053.1
	55	Camellia taliensis	NC_022264.1			Deschampsia antarctica	NC_023533.1							Pelargonium cotyledonis	NC_028052.1
	56	Camellia yunnanensis	NC_022463.1			Diandrolyra sp	NC_026960.1							Pelargonium x hortorum	NC_008454.1
	57	Campynema lineare	NC_026785.1	O		Diarrhena obovata	NC_027474.1							Pelargonium dichondrifolium	NC_028051.1
	58	Cannabis sativa	KR363961.1			Dendrocalamus latiflorus	NC_013088.1
	59	Cannabis sativa	NC_026562.1			Dactylis glomerata	NC_027473.1
	60	Capsella bursa pastoris	NC_009270.1			Danthonia californica	NC_025232.1
	61	Capsella rubella	NC_027693.1			Cynara baetica	NC_028005.1	O
	62	Capsicum annuum	NC_018552.1			Cynara cornigera	NC_028006.1	O
	63	Capsicum frutescens	NC_028007.1			Cynara humilis	NC_027113.1	O
	64	Capsicum lycianthoides	NC_026551.1			Eriachne stipacea	NC_025234.1
	65	Cardamine impatiens	NC_026445.1			Elytrophorus spicatus	NC_025233.1
	66	Cardamine resedifolia	NC_026446.1			Echinochloa oryzicola	NC_024643.2
	67	Carica papaya	NC_010323.1			Gaoligongshania megalothyrsa	NC_024718.1
	68	Carludovica palmata	NC_026786.1	O		Gelidocalamus tessellatus	NC_024719.1
	69	Castanea mollissima	NC_014674.1			Ferrocalamus rimosivaginus	NC_015831.1
	70	Castanopsis echinocarpa	NC_023801.1			Festuca altissima	NC_019648.1
	71	Catharanthus roseus	NC_021423.1			Festuca arundinacea	NC_011713.2
	72	Cattleya crispata	NC_026568.1			Festuca ovina	NC_019649.1
	73	Ceratophyllum demersum	NC_009962.1			Festuca pratensis	NC_019650.1
	74	Chloranthus japonicus	NC_026565.1	O		Fargesia nitida	NC_024715.1
	75	Chloranthus spicatus	NC_009598.1	O		Fargesia spathacea	NC_024716.1
	76	Chrysobalanus icaco	NC_024061.1			Fargesia yunnanensis	NC_024717.1
	77	Citrus aurantiifolia	NC_024929.1			Hordeum jubatum	NC_027476.1
	78	Citrus sinensis	NC_008334.1			Hickelia madagascariensis	NC_026962.1
	79	Clematis terniflora	NC_028000.1			Hevea brasiliensis	NC_015308.1
	80	Cocos nucifera	NC_022417.1			Helictochloa hookeri	NC_027469.1
	81	Coffea arabica	NC_008535.1			Helianthus annuus	NC_007977.1	O
	82	Colobanthus quitensis	NC_028080.1			Helianthus decapetalus	NC_023110.1	O
	83	Colocasia esculenta	NC_016753.1			Helianthus divaricatus	NC_023109.1	O
	84	Colpothrinax cookii	NC_028026.1			Helianthus giganteus	NC_023107.1	O
	85	Corallorhiza bulbosa	NC_025659.1			Helianthus grosseserratus	NC_023108.1	O
	86	Corallorhiza macrantha	NC_025660.1			Helianthus hirsutus	NC_023111.1	O
	87	Corallorhiza mertensiana	NC_025661.1			Helianthus maximiliani	NC_023114.1	O
	88	Corallorhiza odontorhiza	NC_025664.1			Helianthus strumosus	NC_023113.1	O
	89	Corallorhiza trifida	NC_025662.1			Helianthus tuberosus	NC_023112.1	O
	90	Corallorhiza wisteriana	NC_025663.1			Hakonechloa macra	NC_025235.1
	91	Corymbia eximia	NC_022409.1			Greslania sp	NC_026961.1
	92	Corymbia gummifera	NC_022407.1			Guadua weberbaueri	NC_026991.1
	93	Corymbia henryi	NC_028409.1			Guizotia abyssinica	NC_010601.1	O
	94	Corymbia maculata	NC_022408.1			Leontopodium leiolepis	NC_027835.1	O
	95	Corymbia tessellaris	NC_022410.1			Lecomtella madagascariensis	NC_024106.1
	96	Corymbia torelliana	NC_028410.1			Leersia tisserantii	NC_016677.1
	97	Corynocarpus laevigata	NC_014807.1			Lactuca sativa	NC_007578.1
	98	Couepia guianensis	NC_024063.1			Jacobaea vulgaris	NC_015543.1	O
	99	Crucihimalaya wallichii	NC_009271.1			Isachne distichophylla	NC_025236.1
	100	Cucumis hystrix	NC_023544.1			Indocalamus longiauritus	NC_015803.1
	101	Cucumis melo	NC_015983.1			Indocalamus wilsonii	NC_024720.1
	102	Cucumis sativus	NC_007144.1			Indosasa sinica	NC_024721.1
	103	Curcuma roscoeana	NC_022928.1			Hordeum vulgare	NC_008590.1
	104	Cymbidium aloifolium	NC_021429.1			Neyraudia reynaudiana	NC_024262.1
	105	Cymbidium faberi	NC_027743.1			Neohouzeaua sp	NC_026963.1
	106	Cymbidium mannii	NC_021433.1			Neololeba atra	NC_026964.1
	107	Cymbidium sinense	NC_021430.1			Melica mutica	NC_027477.1
	108	Cymbidium tortisepalum	NC_021431.1			Melica subulata	NC_027478.1
	109	Cymbidium tracyanum	NC_021432.1			Lolium multiflorum	NC_019651.1
	110	Cypripedium japonicum	NC_027227.1			Lolium perenne	NC_009950.1
	111	Cypripedium macranthos	NC_024421.1			Lithachne pauciflora	NC_026970.1
	112	Dasypogon bromeliifolius	NC_020367.1			Otatea acuminata	NC_026971.1
	113	Datura stramonium	NC_018117.1			Oryza australiensis	NC_024608.1
	114	Daucus carota	NC_008325.1			Oryza barthii	NC_027460.1
	115	Dendrobium catenatum	NC_024019.1			Oryza glaberrima	NC_024175.1
	116	Dendrobium huoshanense	NC_028430.1			Oryza glumipatula	NC_027461.1
	117	Dendrobium strongylanthum	NC_027691.1			Oryza longistaminata	NC_027462.1
	118	Dendropanax dentiger	NC_026546.1			Oryza meridionalis	NC_016927.1
	119	Dendropanax morbifer	NC_027607.1			Oryza nivara	NC_005973.1
	120	Dieffenbachia seguine	NC_027272.1			Oryza officinalis	NC_027463.1
	121	Dioscorea elephantipes	NC_009601.1	O		Oryza punctata	NC_027676.1
	122	Dioscorea rotundata	NC_024170.1	O		Oryza rufipogon	NC_017835.1
	123	Dioscorea zingiberensis	NC_027090.1	O		Oryza sativa Indica Group	NC_008155.1
	124	Draba nemorosa	NC_009272.1			Oryza sativa Indica Group	NC_027678.1
	125	Drimys granadensis	NC_008456.1			Oryza sativa Japonica Group	NC_001320.1
	126	Dunalia brachyacantha	NC_026906.1			Oryzopsis asperifolia	NC_027479.1
	127	Dunalia obovata	NC_026563.1			Olmeca reflexa	NC_026965.1
	128	Dunalia solanacea	NC_027099.1			Olyra latifolia	NC_024165.1
	129	Echites umbellatus	NC_025655.1			Oligostachyum shiuyingianum	NC_024722.1
	130	Elaeagnus macrophylla	NC_028066.1			Pleioblastus maculatus	NC_024723.1
	131	Elaeis guineensis	NC_017602.1			Poa palustris	NC_027484.1
	132	Eleutherococcus senticosus	NC_016430.1			Piptochaetium avenaceum	NC_027483.1
	133	Elleanthus sodiroi	NC_027266.1			Phragmites australis	NC_022958.1
	134	Elodea canadensis	NC_018541.1			Phyllostachys edulis	NC_015817.1
	135	Epipremnum aureum	NC_027954.1			Phyllostachys nigra var. henonis	NC_015826.1
	136	Erycina pusilla	NC_018114.1			Phyllostachys propinqua	NC_016699.1
	137	Eucalyptus aromaphloia	NC_022396.1			Phyllostachys sulphurea	NC_024669.1
	138	Eucalyptus baxteri	NC_022382.1			Phleum alpinum	NC_027482.1
	139	Eucalyptus camaldulensis	NC_022398.1			Phalaris arundinacea	NC_027481.1
	140	Eucalyptus cladocalyx	NC_022394.1			Pharus lappulaceus	NC_023245.1
	141	Eucalyptus cloeziana	NC_022388.1			Pharus latifolius	NC_021372.1
	142	Eucalyptus curtisii	NC_022391.1			Phaenosperma globosum	NC_027480.1
	143	Eucalyptus deglupta	NC_022399.1			Parthenium argentatum	NC_013553.1	O
	144	Eucalyptus delegatensis	NC_022380.1			Pariana campestris	NC_027491.1
	145	Eucalyptus diversicolor	NC_022402.1			Pariana radiciflora	NC_026972.1
	146	Eucalyptus diversifolia	NC_022383.1			Panicum virgatum	NC_015990.1
	147	Eucalyptus elata	NC_022385.1			Sarocalamus faberi	NC_024713.1
	148	Eucalyptus erythrocorys	NC_022406.1			Sartidia dewinteri	NC_027147.1
	149	Eucalyptus globulus	NC_008115.1			Sartidia perrieri	NC_027146.1
	150	Eucalyptus grandis	NC_014570.1			Saccharum hybrid cultivar NCo 310	NC_006084.1
	151	Eucalyptus guilfoylei	NC_022405.1			Saccharum hybrid cultivar SP80 3280	NC_005878.2
	152	Eucalyptus marginata	NC_022390.1			Rhynchoryza subulata	NC_016718.1
	153	Eucalyptus melliodora	NC_022392.1			Raddia brasiliensis	NC_026966.1
	154	Eucalyptus microcorys	NC_022404.1			Pseudosasa japonica	NC_028328.1
	155	Eucalyptus nitens	NC_022395.1			Puccinellia nuttalliana	NC_027485.1
	156	Eucalyptus obliqua	NC_022378.1			Puelia olyriformis	NC_023449.1
	157	Eucalyptus patens	NC_022389.1			Praxelis clematidea	NC_023833.1	O
	158	Eucalyptus polybractea	NC_022393.1			Sporobolus maritimus	NC_027650.1
	159	Eucalyptus radiata	NC_022379.1			Stipa hymenoides	NC_027464.1
	160	Eucalyptus regnans	NC_022386.1			Sorghum bicolor	NC_008602.1
	161	Eucalyptus saligna	NC_022397.1			Sorghum timorense	NC_023800.1
	162	Eucalyptus salmonophloia	NC_022403.1			Silybum marianum	NC_028027.1	O
	163	Eucalyptus sieberi	NC_022384.1			Setaria italica	NC_022850.1
	164	Eucalyptus spathulata	NC_022400.1			Setaria viridis	NC_028075.1
	165	Eucalyptus torquata	NC_022401.1			Secale cereale	NC_021761.1		O
	166	Eucalyptus umbra	NC_022387.1			Zizania aquatica	NC_026967.1
	167	Eucalyptus verrucata	NC_022381.1			Zea mays	NC_001666.2
	168	Eugenia uniflora	NC_027744.1			Yushania levigata	NC_024725.1
	169	Euonymus japonicus	NC_028067.1			Viscum minimum	NC_027829.1
	170	Eustrephus latifolius	NC_025305.1			Triticum aestivum	NC_002762.1
	171	Eutrema salsugineum	NC_028170.1			Triticum macha	NC_025955.1
	172	Fagopyrum esculentum	NC_010776.1			Triticum monococcum	NC_021760.1		O
	173	Fagopyrum tataricum	NC_027161.1			Triticum timopheevii	NC_024764.1
	174	Fatsia japonica	NC_027685.1			Triticum turgidum	NC_024814.1
	175	Ficus racemosa	NC_028185.1			Triticum urartu	NC_021762.1		O
	176	Fragaria chiloensis	NC_019601.1			Trisetum cernuum	NC_027487.1
	177	Fragaria iinumae	NC_024258.1			Thysanolaena latifolia	NC_025238.1
	178	Fragaria mandshurica	NC_018767.1		O	Torreyochloa pallida	NC_027486.1
	179	Fragaria vesca	NC_015206.1			Thamnocalamus spathiflorus	NC_024724.1
	180	Fragaria vesca	NC_018766.1		O	Monachather paradoxus	NC_025237.1
	181	Fragaria virginiana	NC_019602.1			Orobanche gracilis	NC_023464.1
	182	Francoa sonchifolia	NC_021101.1
	183	Fritillaria cirrhosa	NC_024728.1
	184	Fritillaria hupehensis	NC_024736.1
	185	Fritillaria taipaiensis	NC_023247.1
	186	Genlisea margaretae	NC_025652.1
	187	Gentiana crassicaulis	NC_027442.1
	188	Gentiana straminea	NC_027441.1
	189	Goodyera fumata	NC_026773.1
	190	Gossypium anomalum	NC_023213.1
	191	Gossypium arboreum	NC_016712.1	O
	192	Gossypium areysianum	NC_018112.1	O
	193	Gossypium barbadense	NC_008641.1
	194	Gossypium bickii	NC_023214.1
	195	Gossypium capitis viridis	NC_018111.1	O
	196	Gossypium darwinii	NC_016670.1	O
	197	Gossypium gossypioides	NC_017894.1	O
	198	Gossypium herbaceum	NC_016692.1	O
	199	Gossypium herbaceum	NC_023215.1
	200	Gossypium hirsutum	NC_007944.1	O
	201	Gossypium incanum	NC_018109.1	O
	202	Gossypium longicalyx	NC_023216.1
	203	Gossypium mustelinum	NC_016711.1	O
	204	Gossypium raimondii	NC_016668.1	O
	205	Gossypium robinsonii	NC_018113.1	O
	206	Gossypium somalense	NC_018110.1	O
	207	Gossypium stocksii	NC_023217.1
	208	Gossypium sturtianum	NC_023218.1
	209	Gossypium thurberi	NC_015204.1
	210	Gossypium tomentosum	NC_016690.1	O
	211	Gossypium turneri	NC_026835.1	O
	212	Gynochthodes officinalis	NC_028009.1
	213	Habenaria pantlingiana	NC_026775.1
	214	Haloxylon ammodendron	NC_027668.1
	215	Haloxylon persicum	NC_027669.1
	216	Heliconia collinsiana	NC_020362.1
	217	Heloniopsis tubiflora	NC_027159.1
	218	Hesperelaea palmeri	NC_025787.1
	219	Hibiscus syriacus	NC_026909.1	O
	220	Hirtella physophora	NC_024066.1
	221	Hirtella racemosa	NC_024060.1
	222	Humulus lupulus	NC_028032.1
	223	Illicium oligandrum	NC_009600.1
	224	Iochroma loxense	NC_026726.1
	225	Iochroma nitidum	NC_026567.1
	226	Iochroma stenanthum	NC_026574.1
	227	Iochroma tingoanum	NC_027177.1
	228	Ipomoea batatas	NC_026703.1
	229	Ipomoea purpurea	NC_009808.1
	230	Iris gatesii	NC_024936.1
	231	Isatis tinctoria	NC_028415.1
	232	Jasminum nudiflorum	NC_008407.1
	233	Jatropha curcas	NC_012224.1
	234	Juglans regia	NC_028617.1
	235	Kalopanax septemlobus	NC_022814.1
	236	Larrea tridentata	NC_028023.1
	237	Lathraea squamaria	NC_027838.1
	238	Lemna minor	NC_010109.1
	239	Lepidium virginicum	NC_009273.1
	240	Licania alba	NC_024064.1
	241	Licania heteromorpha	NC_024062.1
	242	Licania sprucei	NC_024065.1
	243	Lilium hansonii	NC_027674.1
	244	Lilium sp	NC_027679.1
	245	Lilium superbum	NC_026787.1
	246	Lilium tsingtauense	NC_027675.1
	247	Lindenbergia philippensis	NC_022859.1
	248	Liquidambar formosana	NC_023092.1
	249	Liriodendron tulipifera	NC_008326.1
	250	Lithocarpus balansae	NC_026577.1
	251	Lobularia maritima	NC_009274.1
	252	Lonicera japonica	NC_026839.1
	253	Luzuriaga radicans	NC_025333.1
	254	Lysimachia coreana	NC_026197.1
	255	Macadamia integrifolia	NC_025288.1
	256	Machilus balansae	NC_028074.1
	257	Machilus yunnanensis	NC_028073.1
	258	Magnolia denudata	NC_018357.1
	259	Magnolia grandiflora	NC_020318.1
	260	Magnolia kwangsiensis	NC_015892.1
	261	Magnolia officinalis	NC_020316.1
	262	Magnolia officinalis	NC_020317.1
	263	Magnolia tripetala	NC_024027.1
	264	Magnolia yunnanensis	NC_024545.1
	265	Manihot esculenta	NC_010433.1
	266	Masdevallia coccinea	NC_026541.1
	267	Masdevallia picturata	NC_026777.1
	268	Megaleranthis saniculifolia	NC_012615.1
	269	Melianthus villosus	NC_023256.1
	270	Metapanax delavayi	NC_022812.1
	271	Morus indica	NC_008359.1
	272	Morus mongolica	NC_025772.2
	273	Morus notabilis	NC_027110.1
	274	Musa textilis	NC_022926.1
	275	Najas flexilis	NC_021936.1
	276	Nandina domestica	NC_008336.1
	277	Nasturtium officinale	NC_009275.1
	278	Nelumbo lutea	NC_015605.1
	279	Nelumbo nucifera	NC_025339.1
	280	Nerium oleander	NC_025656.1
	281	Nicotiana sylvestris	NC_007500.1
	282	Nicotiana tabacum	NC_001879.2
	283	Nicotiana tomentosiformis	NC_007602.1
	284	Nicotiana undulata	NC_016068.1
	285	Nuphar advena	NC_008788.1
	286	Nymphaea alba	NC_006050.1
	287	Nymphaea mexicana	NC_024542.1
	288	Olea europaea	NC_013707.2
	289	Olea europaea	NC_015401.1
	290	Olea europaea	NC_015604.1
	291	Olea europaea	NC_015623.1
	292	Olea woodiana	NC_015608.1
	293	Olimarabidopsis pumila	NC_009267.1
	294	Oncidium hybrid cultivar	NC_014056.1
	295	Oncidium sphacelatum	NC_028148.1
	296	Oncinotis tenuiloba	NC_025657.1
	297	Ostrya rehderiana	NC_028349.1
	298	Osyris alba	NC_027960.1
	299	Pachycladon cheesemanii	NC_021102.1
	300	Pachycladon enysii	NC_018565.1
	301	Paeonia obovata	NC_026076.1
	302	Panax ginseng	NC_006290.1
	303	Panax notoginseng	NC_026447.1
	304	Panax quinquefolius	NC_027456.1
	305	Paphiopedilum armeniacum	NC_026779.1
	306	Paphiopedilum niveum	NC_026776.1
	307	Parinari campestris	NC_024067.1
	308	Paris verticillata	NC_024560.1
	309	Pastinaca pimpinellifolia	NC_027450.1
	310	Pentactina rupicola	NC_016921.1
	311	Pentalinon luteum	NC_025658.1
	312	Penthorum chinense	NC_023086.1
	313	Phalaenopsis aphrodite	NC_007499.1
	314	Phalaenopsis equestris	NC_017609.1
	315	Phalaenopsis hybrid cultivar	NC_025593.1
	316	Phoenix dactylifera	NC_013991.2
	317	Phragmipedium longifolium	NC_028149.1
	318	Physalis peruviana	NC_026570.1
	319	Pinellia ternata	NC_027681.1
	320	Pinguicula ehlersiae	NC_023463.1
	321	Piper cenocladum	NC_008457.1	O
	322	Piper kadsura	NC_027941.1	O
	323	Platanus occidentalis	NC_008335.1
	324	Podococcus barteri	NC_027276.1
	325	Polygonatum cyrtonema	NC_028429.1
	326	Populus alba	NC_008235.1
	327	Populus balsamifera	NC_024735.1
	328	Populus euphratica	NC_024747.1
	329	Populus fremontii	NC_024734.1
	330	Populus tremula	NC_027425.1
	331	Populus tremula	NC_028504.1
	332	Populus trichocarpa	NC_009143.1
	333	Premna microphylla	NC_026291.1
	334	Primula poissonii	NC_024543.1
	335	Prinsepia utilis	NC_021455.1
	336	Prunus kansuensis	NC_023956.1
	337	Prunus maximowiczii	NC_026981.1
	338	Prunus mume	NC_023798.1
	339	Prunus padus	NC_026982.1
	340	Prunus persica	NC_014697.1
	341	Prunus yedoensis	NC_026980.1
	342	Pseudophoenix vinifera	NC_020364.1
	343	Pyrus pyrifolia	NC_015996.1
	344	Pyrus spinosa	NC_023130.1
	345	Quercus aliena	NC_026790.1
	346	Quercus aquifolioides	NC_026913.1
	347	Quercus rubra	NC_020152.1
	348	Quercus spinosa	NC_026907.1
	349	Ranunculus macranthus	NC_008796.1	O
	350	Ravenala madagascariensis	NC_022927.1
	351	Rhazya stricta	NC_024292.1
	352	Rheum palmatum	NC_027728.1
	353	Ricinus communis	NC_016736.1
	354	Rosmarinus officinalis	NC_027259.1
	355	Sabal domingensis	NC_026444.1
	356	Salicornia bigelovii	NC_027226.1
	357	Salicornia brachiata	NC_027224.1
	358	Salicornia europaea	NC_027225.1
	359	Salix interior	NC_024681.1
	360	Salvia miltiorrhiza	NC_020431.1
	361	Sapindus mukorossi	NC_025554.1
	362	Saracha punctata	NC_026694.1
	363	Schefflera delavayi	NC_022813.1
	364	Schwalbea americana	NC_023115.1
	365	Scrophularia takesimensis	NC_026202.1
	366	Scutellaria baicalensis	NC_027262.1
	367	Sedum oryzifolium	NC_027837.1
	368	Sedum sarmentosum	NC_023085.1
	369	Sedum takesimense	NC_026065.1
	370	Sesamum indicum	NC_016433.2
	371	Seseli montanum	NC_027451.1
	372	Silene chalcedonica	NC_023359.1
	373	Silene latifolia	NC_016730.1
	374	Silene vulgaris	NC_016727.1
	375	Sinopodophyllum hexandrum	NC_027732.1
	376	Sobralia aff	NC_028209.1
	377	Sobralia callosa	NC_028147.1
	378	Solanum bulbocastanum	NC_007943.1
	379	Solanum cheesmaniae	NC_026876.1
	380	Solanum chilense	NC_026877.1
	381	Solanum commersonii	NC_028069.1
	382	Solanum galapagense	NC_026878.1
	383	Solanum habrochaites	NC_026879.1
	384	Solanum lycopersicum	AC_000188.1
	385	Solanum lycopersicum	AM087200.3
	386	Solanum lycopersicum	NC_007898.3
	387	Solanum neorickii	NC_026880.1
	388	Solanum nigrum	NC_028070.1
	389	Solanum pennellii	HG975452.1
	390	Solanum peruvianum	NC_026881.1
	391	Solanum pimpinellifolium	NC_026882.1
	392	Solanum tuberosum	NC_008096.2
	393	Spinacia oleracea	NC_002202.1
	394	Spirodela polyrhiza	NC_015891.1
	395	Tanaecium tetragonolobum	NC_027955.1
	396	Tectona grandis	NC_020098.1
	397	Tetracentron sinense	NC_021425.1
	398	Thalictrum coreanum	NC_026103.1
	399	Theobroma cacao	NC_014676.2
	400	Trigonobalanus doichangensis	NC_023959.1
	401	Trillium cuneatum	NC_027185.1
	402	Trillium decumbens	NC_027282.1
	403	Trillium maculatum	NC_027738.1
	404	Trillium tschonoskii	NC_027739.1
	405	Trithuria inconspicua	NC_020372.1
	406	Trochodendron aralioides	NC_021426.1
	407	Typha latifolia	NC_013823.1
	408	Utricularia gibba	NC_021449.1
	409	Utricularia macrorhiza	NC_025653.1
	410	Vanilla planifolia	NC_026778.1
	411	Veratrum patulum	NC_022715.2
	412	Viola seoulensis	NC_026986.1
	413	Viscum album	NC_028012.1
	414	Viscum crassulae	NC_027959.1
	415	Vitis rotundifolia	NC_023790.1
	416	Vitis vinifera	NC_007957.1
	417	Wolffia australiana	NC_015899.1
	418	Wolffiella lingulata	NC_015894.1
	419	Xerophyllum tenax	NC_027158.1
	420	Zanthoxylum piperitum	NC_027939.1
	421	Zingiber spectabile	NC_020363.1
	422	Stockwellia quadrifida	NC_022414.1
	423	Epifagus virginiana	NC_001568.1
	424	Cuscuta gronovii	NC_009765.1
	425	Cuscuta obtusiflora	NC_009949.1
	426	Conopholis americana	NC_023131.1	O	O
	427	Boulardia latisquama	NC_025641.1
	428	Orobanche purpurea	NC_023132.1		O
	429	Cistanche phelypaea	NC_025642.1
	430	Rhizanthella gardneri	NC_014874.1		O
	431	Orobanche crenata	NC_024845.1
	432	Orobanche californica	NC_025651.1
	433	Neottia nidus avis	NC_016471.1
	434	Salix babylonica	NC_028350.1
	435	Salix purpurea	NC_026722.1
	436	Salix suchowensis	NC_026462.1
	437	Cistanche deserticola	NC_021111.1

## Sheet: Table S6
	Table S6. Types of gymnosperm plastid genomes (VAR: variation of small single copy region, LOS: loss or pseudogenization of one inverted repeat region in plastid genome).
		Gymnosperm plastid genomes		Order	VAR	LOS	Remarks
	1	Bowenia serrulata	NC_026036.1	Cycadales			A1-type
	2	Ceratozamia hildae	NC_026037.1	Cycadales			A1-type
	3	Cycas revoluta	NC_020319.1	Cycadales			A1-type
	4	Cycas taitungensis	NC_009618.1	Cycadales			A1-type
	5	Dioon spinulosum	NC_027512.1	Cycadales			A1-type
	6	Encephalartos lehmannii	NC_027514.1	Cycadales			A1-type
	7	Lepidozamia peroffskyana	NC_027513.1	Cycadales			A1-type
	8	Macrozamia mountperriensis	NC_027511.1	Cycadales			A1-type
	9	Stangeria eriopus	NC_026041.1	Cycadales			A1-type
	10	Zamia furfuracea	NC_026040.1	Cycadales			A1-type
	11	Ginkgo biloba	NC_016986.1	Ginkgoales	O		A1-type
	12	Agathis dammara	NC_023119.1	Araucariales	O	O	A1-type
	13	Araucaria heterophylla	NC_026450.1	Araucariales	O	O	A1-type
	14	Wollemia nobilis	NC_027235.1	Araucariales	O	O	A1-type
	15	Nageia nagi	NC_023120.1	Araucariales	-	O	-
	16	Podocarpus lambertii	NC_023805.1	Araucariales	-	O	-
	17	Podocarpus totara	NC_020361.1	Araucariales	-	O	-
	18	Retrophyllum piresii	NC_024827.1	Araucariales	-	O	-
	19	Gnetum gnemon	NC_026301.1	Gnetales	-		-
	20	Gnetum montanum	NC_021438.1	Gnetales	-		-
	21	Gnetum parvifolium	NC_011942.1	Gnetales	-		-
	22	Ephedra equisetina	NC_011954.1	Ephedrales	-		-
	23	Welwitschia mirabilis	NC_010654.1	Welwitschiales	-		-
	24	Abies koreana	NC_026892.1	Pinales	-	O	-
	25	Cathaya argyrophylla	NC_014589.1	Pinales	-	O	-
	26	Cedrus deodara	NC_014575.1	Pinales	-	O	-
	27	Keteleeria davidiana	NC_011930.1	Pinales	-	O	-
	28	Larix decidua	NC_016058.1	Pinales	-	O	-
	29	Picea abies	NC_021456.1	Pinales	-	O	-
	30	Picea morrisonicola	NC_016069.1	Pinales	-	O	-
	31	Picea sitchensis	NC_011152.3	Pinales	-	O	-
	32	Pinus bungeana	NC_028421.1	Pinales	-	O	-
	33	Pinus contorta	NC_011153.4	Pinales	-	O	-
	34	Pinus gerardiana	NC_011154.4	Pinales	-	O	-
	35	Pinus koraiensis	NC_004677.2	Pinales	-	O	-
	36	Pinus krempfii	NC_011155.4	Pinales	-	O	-
	37	Pinus lambertiana	NC_011156.4	Pinales	-	O	-
	38	Pinus longaeva	NC_011157 3	Pinales	-	O	-
	39	Pinus massoniana	NC_021439.1	Pinales	-	O	-
	40	Pinus monophylla	NC_011158.4	Pinales	-	O	-
	41	Pinus nelsonii	NC_011159.4	Pinales	-	O	-
	42	Pinus strobus	NC_026302.1	Pinales	-	O	-
	43	Pinus taeda	NC_021440.1	Pinales	-	O	-
	44	Pinus taiwanensis	NC_027415.1	Pinales	-	O	-
	45	Pinus thunbergii	NC_001631.1	Pinales	-	O	-
	46	Pseudotsuga sinensis var. wilsoniana	NC_016064.1	Pinales	-	O	-
	47	Callitropsis vietnamensis	NC_026298.1	Cupressales	-	O	-
	48	Juniperus virginiana	NC_024024.1	Cupressales	-	O	-
	49	Juniperus monosperma	NC_024022.1	Cupressales	-	O	-
	50	Hesperocyparis glabra	NC_026297.1	Cupressales	-	O	-
	51	Cupressus sempervirens	NC_026296.1	Cupressales	-	O	-
	52	Cupressus gigantea	NC_028155.1	Cupressales	-	O	-
	53	Callitropsis nootkatensis	NC_026295.1	Cupressales	-	O	-
	54	Calocedrus formosana	NC_023121.1	Cupressales	-	O	-
	55	Juniperus bermudiana	NC_024021.1	Cupressales	-	O	-
	56	Juniperus scopulorum	NC_024023.1	Cupressales	-	O	-
	57	Juniperus cedrus	NC_028190.1	Cupressales	-	O	-
	58	Cryptomeria japonica	NC_010548.1	Cupressales	-	O	-
	59	Taiwania flousiana	NC_021441.1	Cupressales	-	O	-
	60	Taiwania cryptomerioides	NC_016065.1	Cupressales	-	O	-
	61	Amentotaxus formosana	NC_024945.1	Cupressales	-	O	-
	62	Amentotaxus argotaenia	NC_027581.1	Cupressales	-	O	-
	63	Cephalotaxus wilsoniana	NC_016063.1	Cupressales	-	O	-
	64	Cephalotaxus oliveri	NC_021110.1	Cupressales	-	O	-
	65	Cunninghamia lanceolata	NC_021437.1	Cupressales	-	O	-
	66	Metasequoia glyptostroboides	NC_027423.1	Cupressales	-	O	-
	67	Taxus mairei	NC_020321.1	Cupressales	-	O	-

## Sheet: Table S7
	Table S7. List of 77 green plastid protein-coding genes used in the ML tree search.
	No. of plastid gene set	Species	Gene name	Remarks
	1	Amborella trichopoda NC_005086.1	accD
		Atropa belladonna NC_004561.1	accD
		Kalopanax septemlobus NC_022814.1	accD
		Nerium oleander NC_025656.1	accD
		Silybum marianum NC_028027.1	accD
		Artemisia frigida NC_020607.1	accD
		Buxus microphylla NC_009599.1	accD
		Drimys granadensis NC_008456.1	accD
		Liriodendron tulipifera NC_008326.1	accD
		Platanus occidentalis NC_008335.1	accD
		Tetracentron sinense NC_021425.1	accD
		Machilus balansae NC_028074.1	accD
		Carludovica palmata NC_026786.1	accD
		Ananas comosus NC_026220.1	accD
		Podococcus barteri NC_027276.1	accD
		Trillium cuneatum NC_027185.1	accD
		Piper cenocladum NC_008457.1	accD
		Petrosavia stellaris NC_023356.1	accD
		Dioscorea elephantipes NC_009601.1	accD
		Corynocarpus laevigata NC_014807.1	accD
		Liquidambar formosana NC_023092.1	accD
		Ostrya rehderiana NC_028349.1	accD
		Francoa sonchifolia NC_021101.1	accD
		Cannabis sativa KR363961.1	accD
		Hevea brasiliensis NC_015308.1	accD
		Megaleranthis saniculifolia NC_012615.1	accD
		Sapindus mukorossi NC_025554.1	accD
		Gossypium anomalum NC_023213.1	accD
		Hibiscus syriacus NC_026909.1	accD
		Osyris alba NC_027960.1 APL01	gp048
		Lysimachia coreana NC_026197.1	accD
		Illicium oligandrum NC_009600.1	accD
		Chloranthus japonicus NC_026565.1	accD
		Allosyncarpia ternata NC_022413.1	accD
		Vitis rotundifolia NC_023790.1	accD
		Campynema lineare NC_026785.1	accD
		Musa textilis NC_022926.1	accD
		Ceratophyllum demersum NC_009962.1	accD
		Cypripedium formosanum NC_026772.1	accD
		Pinellia ternata NC_027681.1	accD
		Allium cepa NC_024813.1	accD
		Nuphar advena NC_008788.1	accD
		Hirtella physophora NC_024066.1	accD
		Boea hygrometrica NC_016468.1	accD
		Fragaria vesca NC_018766.1	accD
		Rheum palmatum NC_027728.1	accD
		Euonymus japonicus NC_028067.1	accD
		Acacia ligulata NC_026134.1	accD
		Cicer arietinum NC_011163.1	accD
		Marchantia polymorpha NC_001319.1	accD
		Angiopteris angustifolia NC_026300.1	accD
		Physcomitrella patens NC_005087.1	accD
		Pteridium aquilinum NC_014348.1	accD
		Chaetosphaeridium globosum NC_004115.1	accD
		Chara vulgaris NC_008097.1	accD
		Chlorokybus atmophyticus NC_008822.1	accD
		Ettlia pseudoalveolaris NC_025532.1	accD
		Gloeotilopsis sterilis NC_025538.1	accD
		Cycas revoluta NC_020319.1	accD
		Ginkgo biloba NC_016986.1	accD
		Picea sitchensis NC_011152.3	accD
		Araucaria heterophylla NC_026450.1	accD
		Arabidopsis thaliana NC_000932.1	accD
		Viscum minimum NC_027829.1	accD
		Berberis bealei NC_022457.1	accD
		Phaseolus vulgaris NC_009259.1	accD
		Rhizanthella gardneri NC_014874.1	accD
		Oenothera argillicola NC_010358.1	accD
		Cupressus gigantea NC_028155.1	accD
		Botryococcus braunii NC_025545.1	accD
	2	Amborella trichopoda NC_005086.1	AmtrCp016
		Euonymus japonicus NC_028067.1	psbM
		Atropa belladonna NC_004561.1	psbM
		Boea hygrometrica NC_016468.1	psbM
		Buxus microphylla NC_009599.1	psbM
		Carludovica palmata NC_026786.1	psbM
		Carnegiea gigantea NC_027618.1	psbM
		Chloranthus japonicus NC_026565.1	psbM
		Cypripedium formosanum NC_026772.1	psbM
		Dioscorea elephantipes NC_009601.1	psbM
		Drimys granadensis NC_008456.1	psbM
		Acorus americanus NC_010093.1	psbM
		Illicium oligandrum NC_009600.1	psbM
		Liriodendron tulipifera NC_008326.1	psbM
		Megaleranthis saniculifolia NC_012615.1	psbM
		Musa textilis NC_022926.1	psbM
		Nerium oleander NC_025656.1	psbM
		Nuphar advena NC_008788.1	psbM
		Ostrya rehderiana NC_028349.1	psbM
		Pinellia ternata NC_027681.1	psbM
		Platanus occidentalis NC_008335.1	psbM
		Podococcus barteri NC_027276.1	psbM
		Rheum palmatum NC_027728.1	psbM
		Tetracentron sinense NC_021425.1	psbM
		Ananas comosus NC_026220.1	psbM
		Arabidopsis thaliana NC_000932.1	psbM
		Arundinaria fargesii NC_024712.1	psbM
		Berberis bealei NC_022457.1	psbM
		Lonicera japonica NC_026839.1	psbM
		Cannabis sativa KR363961.1	psbM
		Acacia ligulata NC_026134.1	psbM
		Cicer arietinum NC_011163.1	psbM
		Erodium texanum NC_014569.1	psbM
		Gossypium anomalum NC_023213.1	psbM
		Hibiscus syriacus NC_026909.1	psbM
		Hirtella physophora NC_024066.1	psbM
		Machilus balansae NC_028074.1	psbM
		Oenothera argillicola NC_010358.1	psbM
		Allosyncarpia ternata NC_022413.1	psbM
		Sapindus mukorossi NC_025554.1	psbM
		Corynocarpus laevigata NC_014807.1	psbM
		Ceratophyllum demersum NC_009962.1	psbM
		Phaseolus vulgaris NC_009259.1	psbM
		Allium cepa NC_024813.1	psbM
		Fragaria vesca NC_018766.1	psbM
		Hevea brasiliensis NC_015308.1	psbM
		Campynema lineare NC_026785.1	psbM
		Osyris alba NC_027960.1 APL01	gp060
		Trillium cuneatum NC_027185.1	psbM
		Vitis rotundifolia NC_023790.1	psbM
		Artemisia frigida NC_020607.1	psbM
		Triticum monococcum NC_021760.1	psbM
		Francoa sonchifolia NC_021101.1	psbM
		Piper cenocladum NC_008457.1	psbM
		Liquidambar formosana NC_023092.1	psbM
		Marchantia polymorpha NC_001319.1	psbM
		Physcomitrella patens NC_005087.1	psbM
		Angiopteris angustifolia NC_026300.1	psbM
		Pteridium aquilinum NC_014348.1	psbM
		Klebsormidium flaccidum NC_024167.1	psbM
		Lysimachia coreana NC_026197.1	psbM
		Silybum marianum NC_028027.1	psbM
		Araucaria heterophylla NC_026450.1	psbM
		Ginkgo biloba NC_016986.1	psbM
		Chara vulgaris NC_008097.1	psbM
		Viscum minimum NC_027829.1	psbM
		Kalopanax septemlobus NC_022814.1	psbM
		Chaetosphaeridium globosum NC_004115.1	psbM
		Chlorokybus atmophyticus NC_008822.1	psbM
		Ettlia pseudoalveolaris NC_025532.1	psbM
		Gloeotilopsis sterilis NC_025538.1	psbM
		Nephroselmis astigmatica NC_024829.1	psbM
		Botryococcus braunii NC_025545.1	psbM
		Isoetes flaccida NC_014675.1	psbM
		Larrea tridentata NC_028023.1	psbM
		Cycas revoluta NC_020319.1	psbM
		Mesostigma viride NC_002186.1	psbM
		Cupressus gigantea NC_028155.1	psbM
		Picea sitchensis NC_011152.3	psbM
	3	Amborella trichopoda NC_005086.1	AmtrCp032
		Atropa belladonna NC_004561.1	psaI
		Acorus americanus NC_010093.1	psaI
		Nuphar advena NC_008788.1	psaI
		Rheum palmatum NC_027728.1	psaI
		Campynema lineare NC_026785.1	psaI
		Carludovica palmata NC_026786.1	psaI
		Chloranthus japonicus NC_026565.1	psaI
		Drimys granadensis NC_008456.1	psaI
		Podococcus barteri NC_027276.1	psaI
		Trillium cuneatum NC_027185.1	psaI
		Ananas comosus NC_026220.1	psaI
		Illicium oligandrum NC_009600.1	psaI
		Liriodendron tulipifera NC_008326.1	psaI
		Machilus balansae NC_028074.1	psaI
		Dioscorea elephantipes NC_009601.1	psaI
		Lonicera japonica NC_026839.1	psaI
		Megaleranthis saniculifolia NC_012615.1	psaI
		Tetracentron sinense NC_021425.1	psaI
		Nerium oleander NC_025656.1	psaI
		Pinellia ternata NC_027681.1	psaI
		Arundinaria fargesii NC_024712.1	psaI
		Triticum monococcum NC_021760.1	psaI
		Osyris alba NC_027960.1 APL01	gp047
		Carnegiea gigantea NC_027618.1	psaI
		Silybum marianum NC_028027.1	psaI
		Artemisia frigida NC_020607.1	psaI
		Ceratophyllum demersum NC_009962.1	psaI
		Musa textilis NC_022926.1	psaI
		Allium cepa NC_024813.1	psaI
		Piper cenocladum NC_008457.1	psaI
		Boea hygrometrica NC_016468.1	psaI
		Lysimachia coreana NC_026197.1	psaI
		Cypripedium formosanum NC_026772.1	psaI
		Vitis rotundifolia NC_023790.1	psaI
		Berberis bealei NC_022457.1	psaI
		Ostrya rehderiana NC_028349.1	psaI
		Cannabis sativa KR363961.1	psaI
		Fragaria vesca NC_018766.1	psaI
		Allosyncarpia ternata NC_022413.1	psaI
		Acacia ligulata NC_026134.1	psaI
		Francoa sonchifolia NC_021101.1	psaI
		Arabidopsis thaliana NC_000932.1	psaI
		Corynocarpus laevigata NC_014807.1	psaI
		Sapindus mukorossi NC_025554.1	psaI
		Hevea brasiliensis NC_015308.1	psaI
		Hirtella physophora NC_024066.1	psaI
		Larrea tridentata NC_028023.1	psaI
		Buxus microphylla NC_009599.1	psaI
		Oenothera argillicola NC_010358.1	psaI
		Cicer arietinum NC_011163.1	psaI
		Phaseolus vulgaris NC_009259.1	psaI
		Euonymus japonicus NC_028067.1	psaI
		Gossypium anomalum NC_023213.1	psaI
		Hibiscus syriacus NC_026909.1	psaI
		Kalopanax septemlobus NC_022814.1	psaI
		Erodium texanum NC_014569.1	psaI
		Viscum minimum NC_027829.1	psaI
		Liquidambar formosana NC_023092.1	psaI
		Araucaria heterophylla NC_026450.1	psal
		Cupressus gigantea NC_028155.1	psaI
		Cycas revoluta NC_020319.1	psaI
		Ginkgo biloba NC_016986.1	psaI
		Marchantia polymorpha NC_001319.1	psaI
		Physcomitrella patens NC_005087.1	psaI
		Angiopteris angustifolia NC_026300.1	psaI
		Chaetosphaeridium globosum NC_004115.1	psaI
		Chlorokybus atmophyticus NC_008822.1	psaI
		Mesostigma viride NC_002186.1	psaI
		Pyramimonas parkeae NC_012099.1	psaI
		Ettlia pseudoalveolaris NC_025532.1	psaI
		Botryococcus braunii NC_025545.1	psaI
		Gloeotilopsis sterilis NC_025538.1	psaI
		Nephroselmis astigmatica NC_024829.1	psaI
		Pteridium aquilinum NC_014348.1	psaI
		Chara vulgaris NC_008097.1	psaI
		Klebsormidium flaccidum NC_024167.1	psaI
		Isoetes flaccida NC_014675.1	psaI
		Platanus occidentalis NC_008335.1	psaI
	4	Amborella trichopoda NC_005086.1	AmtrCp040
		Atropa belladonna NC_004561.1	petL
		Nerium oleander NC_025656.1	petL
		Allosyncarpia ternata NC_022413.1	petL
		Musa textilis NC_022926.1	petL
		Berberis bealei NC_022457.1	petL
		Boea hygrometrica NC_016468.1	petL
		Triticum monococcum NC_021760.1	petL
		Arundinaria fargesii NC_024712.1	petL
		Ananas comosus NC_026220.1	petL
		Oenothera argillicola NC_010358.1	petL
		Erodium texanum NC_014569.1	petL
		Osyris alba NC_027960.1 APL01	gp039
		Buxus microphylla NC_009599.1	petL
		Carludovica palmata NC_026786.1	petL
		Campynema lineare NC_026785.1	petL
		Ceratophyllum demersum NC_009962.1	petL
		Allium cepa NC_024813.1	petL
		Pinellia ternata NC_027681.1	petL
		Drimys granadensis NC_008456.1	petL
		Illicium oligandrum NC_009600.1	petL
		Trillium cuneatum NC_027185.1	petL
		Chloranthus japonicus NC_026565.1	petL
		Liriodendron tulipifera NC_008326.1	petL
		Acorus americanus NC_010093.1	petL
		Vitis rotundifolia NC_023790.1	petL
		Acacia ligulata NC_026134.1	petL
		Fragaria vesca NC_018766.1	petL
		Francoa sonchifolia NC_021101.1	petL
		Gossypium anomalum NC_023213.1	petL
		Hibiscus syriacus NC_026909.1	petL
		Kalopanax septemlobus NC_022814.1	petL
		Liquidambar formosana NC_023092.1	petL
		Megaleranthis saniculifolia NC_012615.1	petL
		Platanus occidentalis NC_008335.1	petL
		Artemisia frigida NC_020607.1	petL
		Lysimachia coreana NC_026197.1	petL
		Rheum palmatum NC_027728.1	petL
		Larrea tridentata NC_028023.1	petL
		Piper cenocladum NC_008457.1	petL
		Corynocarpus laevigata NC_014807.1	petL
		Silybum marianum NC_028027.1	petL
		Euonymus japonicus NC_028067.1	petL
		Hevea brasiliensis NC_015308.1	petL
		Arabidopsis thaliana NC_000932.1	petL
		Lonicera japonica NC_026839.1	petL
		Podococcus barteri NC_027276.1	petL
		Machilus balansae NC_028074.1	petL
		Cypripedium formosanum NC_026772.1	petL
		Cannabis sativa KR363961.1	petL
		Sapindus mukorossi NC_025554.1	petL
		Carnegiea gigantea NC_027618.1	petL
		Hirtella physophora NC_024066.1	petL
		Nuphar advena NC_008788.1	petL
		Cicer arietinum NC_011163.1	petL
		Ostrya rehderiana NC_028349.1	petL
		Dioscorea elephantipes NC_009601.1	petL
		Phaseolus vulgaris NC_009259.1	petL
		Tetracentron sinense NC_021425.1	petL
		Marchantia polymorpha NC_001319.1	MapoCp048
		Physcomitrella patens NC_005087.1	petL
		Angiopteris angustifolia NC_026300.1	petL
		Cupressus gigantea NC_028155.1	petL
		Viscum minimum NC_027829.1	petL
		Araucaria heterophylla NC_026450.1	petL
		Cycas revoluta NC_020319.1	petL
		Chaetosphaeridium globosum NC_004115.1	petL
		Ginkgo biloba NC_016986.1	petL
		Klebsormidium flaccidum NC_024167.1	petL
		Picea sitchensis NC_011152.3	petL
	5	Amborella trichopoda NC_005086.1	atpA
		Illicium oligandrum NC_009600.1	atpA
		Carludovica palmata NC_026786.1	atpA
		Podococcus barteri NC_027276.1	atpA
		Ananas comosus NC_026220.1	atpA
		Chloranthus japonicus NC_026565.1	atpA
		Liriodendron tulipifera NC_008326.1	atpA
		Machilus balansae NC_028074.1	atpA
		Drimys granadensis NC_008456.1	atpA
		Dioscorea elephantipes NC_009601.1	atpA
		Ceratophyllum demersum NC_009962.1	atpA
		Cypripedium formosanum NC_026772.1	atpA
		Allium cepa NC_024813.1	atpA
		Nuphar advena NC_008788.1	atpA
		Atropa belladonna NC_004561.1	atpA
		Buxus microphylla NC_009599.1	atpA
		Platanus occidentalis NC_008335.1	atpA
		Liquidambar formosana NC_023092.1	atpA
		Tetracentron sinense NC_021425.1	atpA
		Corynocarpus laevigata NC_014807.1	atpA
		Francoa sonchifolia NC_021101.1	atpA
		Vitis rotundifolia NC_023790.1	atpA
		Hevea brasiliensis NC_015308.1	atpA
		Allosyncarpia ternata NC_022413.1	atpA
		Sapindus mukorossi NC_025554.1	atpA
		Ostrya rehderiana NC_028349.1	atpA
		Lysimachia coreana NC_026197.1	atpA
		Gossypium anomalum NC_023213.1	atpA
		Hibiscus syriacus NC_026909.1	atpA
		Fragaria vesca NC_018766.1	atpA
		Kalopanax septemlobus NC_022814.1	atpA
		Cannabis sativa KR363961.1	atpA
		Nerium oleander NC_025656.1	atpA
		Boea hygrometrica NC_016468.1	atpA
		Megaleranthis saniculifolia NC_012615.1	atpA
		Silybum marianum NC_028027.1	atpA
		Artemisia frigida NC_020607.1	atpA
		Berberis bealei NC_022457.1	atpA
		Pinellia ternata NC_027681.1	atpA
		Piper cenocladum NC_008457.1	atpA
		Acorus americanus NC_010093.1	atpA
		Hirtella physophora NC_024066.1	atpA
		Larrea tridentata NC_028023.1	atpA
		Acacia ligulata NC_026134.1	atpA
		Phaseolus vulgaris NC_009259.1	atpA
		Cicer arietinum NC_011163.1	atpA
		Arabidopsis thaliana NC_000932.1	atpA
		Euonymus japonicus NC_028067.1	atpA
		Osyris alba NC_027960.1 APL01	gp069
		Musa textilis NC_022926.1	atpA
		Trillium cuneatum NC_027185.1	atpA
		Petrosavia stellaris NC_023356.1	atpA
		Rheum palmatum NC_027728.1	atpA
		Campynema lineare NC_026785.1	atpA
		Oenothera argillicola NC_010358.1	atpA
		Carnegiea gigantea NC_027618.1	atpA
		Lonicera japonica NC_026839.1	atpA
		Erodium texanum NC_014569.1	atpA
		Marchantia polymorpha NC_001319.1	atpA
		Physcomitrella patens NC_005087.1	atpA
		Isoetes flaccida NC_014675.1	atpA
		Angiopteris angustifolia NC_026300.1	atpA
		Cycas revoluta NC_020319.1	atpA
		Ginkgo biloba NC_016986.1	atpA
		Araucaria heterophylla NC_026450.1	atpA
		Cupressus gigantea NC_028155.1	atpA
		Chaetosphaeridium globosum NC_004115.1	atpA
		Picea sitchensis NC_011152.3	atpA
		Klebsormidium flaccidum NC_024167.1	atpA
		Triticum monococcum NC_021760.1	atpA
		Arundinaria fargesii NC_024712.1	atpA
		Chara vulgaris NC_008097.1	atpA
		Chlorokybus atmophyticus NC_008822.1	atpA
		Mesostigma viride NC_002186.1	atpA
		Viscum minimum NC_027829.1	atpA
		Pteridium aquilinum NC_014348.1	atpA
		Botryococcus braunii NC_025545.1	atpA
		Ettlia pseudoalveolaris NC_025532.1	atpA
		Gloeotilopsis sterilis NC_025538.1	atpA
		Pyramimonas parkeae NC_012099.1	atpA
		Nephroselmis astigmatica NC_024829.1	atpA
	6	Amborella trichopoda NC_005086.1	atpB
		Atropa belladonna NC_004561.1	atpB
		Acorus americanus NC_010093.1	atpB
		Lysimachia coreana NC_026197.1	atpB
		Nerium oleander NC_025656.1	atpB
		Rheum palmatum NC_027728.1	atpB
		Boea hygrometrica NC_016468.1	atpB
		Berberis bealei NC_022457.1	atpB
		Buxus microphylla NC_009599.1	atpB
		Platanus occidentalis NC_008335.1	atpB
		Tetracentron sinense NC_021425.1	atpB
		Vitis rotundifolia NC_023790.1	atpB
		Chloranthus japonicus NC_026565.1	atpB
		Liquidambar formosana NC_023092.1	atpB
		Liriodendron tulipifera NC_008326.1	atpB
		Machilus balansae NC_028074.1	atpB
		Allosyncarpia ternata NC_022413.1	atpB
		Pinellia ternata NC_027681.1	atpB
		Drimys granadensis NC_008456.1	atpB
		Kalopanax septemlobus NC_022814.1	atpB
		Corynocarpus laevigata NC_014807.1	atpB
		Francoa sonchifolia NC_021101.1	atpB
		Gossypium anomalum NC_023213.1	atpB
		Hibiscus syriacus NC_026909.1	atpB
		Megaleranthis saniculifolia NC_012615.1	atpB
		Sapindus mukorossi NC_025554.1	atpB
		Nuphar advena NC_008788.1	atpB
		Ceratophyllum demersum NC_009962.1	atpB
		Fragaria vesca NC_018766.1	atpB
		Ostrya rehderiana NC_028349.1	atpB
		Hevea brasiliensis NC_015308.1	atpB
		Hirtella physophora NC_024066.1	atpB
		Cannabis sativa KR363961.1	atpB
		Carludovica palmata NC_026786.1	atpB
		Petrosavia stellaris NC_023356.1	atpB
		Ananas comosus NC_026220.1	atpB
		Musa textilis NC_022926.1	atpB
		Campynema lineare NC_026785.1	atpB
		Piper cenocladum NC_008457.1	atpB
		Acacia ligulata NC_026134.1	atpB
		Illicium oligandrum NC_009600.1	atpB
		Cypripedium formosanum NC_026772.1	atpB
		Dioscorea elephantipes NC_009601.1	atpB
		Phaseolus vulgaris NC_009259.1	atpB
		Allium cepa NC_024813.1	atpB
		Osyris alba NC_027960.1 APL01	gp050
		Lonicera japonica NC_026839.1	atpB
		Oenothera argillicola NC_010358.1	atpB
		Silybum marianum NC_028027.1	atpB
		Carnegiea gigantea NC_027618.1	atpB
		Arabidopsis thaliana NC_000932.1	atpB
		Cicer arietinum NC_011163.1	atpB
		Trillium cuneatum NC_027185.1	atpB
		Euonymus japonicus NC_028067.1	atpB
		Larrea tridentata NC_028023.1	atpB
		Artemisia frigida NC_020607.1	atpB
		Viscum minimum NC_027829.1	atpB
		Triticum monococcum NC_021760.1	atpB
		Arundinaria fargesii NC_024712.1	atpB
		Erodium texanum NC_014569.1	atpB
		Marchantia polymorpha NC_001319.1	atpB
		Angiopteris angustifolia NC_026300.1	atpB
		Physcomitrella patens NC_005087.1	atpB
		Isoetes flaccida NC_014675.1	atpB
		Chaetosphaeridium globosum NC_004115.1	atpB
		Araucaria heterophylla NC_026450.1	atpB
		Cupressus gigantea NC_028155.1	atpB
		Cycas revoluta NC_020319.1	atpB
		Ginkgo biloba NC_016986.1	atpB
		Picea sitchensis NC_011152.3	atpB
		Klebsormidium flaccidum NC_024167.1	atpB
		Chara vulgaris NC_008097.1	atpB
		Chlorokybus atmophyticus NC_008822.1	atpB
		Mesostigma viride NC_002186.1	atpB
		Botryococcus braunii NC_025545.1	atpB
		Gloeotilopsis sterilis NC_025538.1	atpB
		Ettlia pseudoalveolaris NC_025532.1	atpB
		Pteridium aquilinum NC_014348.1	atpB
		Pyramimonas parkeae NC_012099.1	atpB
		Nephroselmis astigmatica NC_024829.1	atpB
		Podococcus barteri NC_027276.1	atpB
	7	Amborella trichopoda NC_005086.1	atpE
		Berberis bealei NC_022457.1	atpE
		Megaleranthis saniculifolia NC_012615.1	atpE
		Cannabis sativa KR363961.1	atpE
		Chloranthus japonicus NC_026565.1	atpE
		Acacia ligulata NC_026134.1	atpE
		Rheum palmatum NC_027728.1	atpE
		Liquidambar formosana NC_023092.1	atpE
		Gossypium anomalum NC_023213.1	atpE
		Hibiscus syriacus NC_026909.1	atpE
		Corynocarpus laevigata NC_014807.1	atpE
		Allosyncarpia ternata NC_022413.1	atpE
		Silybum marianum NC_028027.1	atpE
		Artemisia frigida NC_020607.1	atpE
		Buxus microphylla NC_009599.1	atpE
		Tetracentron sinense NC_021425.1	atpE
		Fragaria vesca NC_018766.1	atpE
		Hevea brasiliensis NC_015308.1	atpE
		Hirtella physophora NC_024066.1	atpE
		Vitis rotundifolia NC_023790.1	atpE
		Ceratophyllum demersum NC_009962.1	atpE
		Drimys granadensis NC_008456.1	atpE
		Illicium oligandrum NC_009600.1	atpE
		Liriodendron tulipifera NC_008326.1	atpE
		Machilus balansae NC_028074.1	atpE
		Platanus occidentalis NC_008335.1	atpE
		Lysimachia coreana NC_026197.1	atpE
		Francoa sonchifolia NC_021101.1	atpE
		Sapindus mukorossi NC_025554.1	atpE
		Nuphar advena NC_008788.1	atpE
		Oenothera argillicola NC_010358.1	atpE
		Lonicera japonica NC_026839.1	atpE
		Cicer arietinum NC_011163.1	atpE
		Ostrya rehderiana NC_028349.1	atpE
		Arabidopsis thaliana NC_000932.1	atpE
		Phaseolus vulgaris NC_009259.1	atpE
		Atropa belladonna NC_004561.1	atpE
		Euonymus japonicus NC_028067.1	atpE
		Osyris alba NC_027960.1 APL01	gp051
		Piper cenocladum NC_008457.1	atpE
		Nerium oleander NC_025656.1	atpE
		Campynema lineare NC_026785.1	atpE
		Podococcus barteri NC_027276.1	atpE
		Ananas comosus NC_026220.1	atpE
		Dioscorea elephantipes NC_009601.1	atpE
		Carludovica palmata NC_026786.1	atpE
		Musa textilis NC_022926.1	atpE
		Trillium cuneatum NC_027185.1	atpE
		Allium cepa NC_024813.1	atpE
		Petrosavia stellaris NC_023356.1	atpE
		Cypripedium formosanum NC_026772.1	atpE
		Pinellia ternata NC_027681.1	atpE
		Acorus americanus NC_010093.1	atpE
		Boea hygrometrica NC_016468.1	atpE
		Larrea tridentata NC_028023.1	atpE
		Kalopanax septemlobus NC_022814.1	atpE
		Viscum minimum NC_027829.1	atpE
		Carnegiea gigantea NC_027618.1	atpE
		Araucaria heterophylla NC_026450.1	atpE
		Cupressus gigantea NC_028155.1	atpE
		Cycas revoluta NC_020319.1	atpE
		Ginkgo biloba NC_016986.1	atpE
		Picea sitchensis NC_011152.3	atpE
		Marchantia polymorpha NC_001319.1	atpE
		Chaetosphaeridium globosum NC_004115.1	atpE
		Angiopteris angustifolia NC_026300.1	atpE
		Isoetes flaccida NC_014675.1	atpE
		Pteridium aquilinum NC_014348.1	atpE
		Chara vulgaris NC_008097.1	atpE
		Triticum monococcum NC_021760.1	atpE
		Arundinaria fargesii NC_024712.1	atpE
		Erodium texanum NC_014569.1	atpE
		Klebsormidium flaccidum NC_024167.1	atpE
		Botryococcus braunii NC_025545.1	atpE
		Ettlia pseudoalveolaris NC_025532.1	atpE
		Gloeotilopsis sterilis NC_025538.1	atpE
		Pyramimonas parkeae NC_012099.1	atpE
		Nephroselmis astigmatica NC_024829.1	atpE
		Chlorokybus atmophyticus NC_008822.1	atpE
		Mesostigma viride NC_002186.1	atpE
		Physcomitrella patens NC_005087.1	atpE
	8	Amborella trichopoda NC_005086.1	atpF
		Atropa belladonna NC_004561.1	atpF
		Nerium oleander NC_025656.1	atpF
		Francoa sonchifolia NC_021101.1	atpF
		Tetracentron sinense NC_021425.1	atpF
		Buxus microphylla NC_009599.1	atpF
		Platanus occidentalis NC_008335.1	atpF
		Megaleranthis saniculifolia NC_012615.1	atpF
		Chloranthus japonicus NC_026565.1	atpF
		Liriodendron tulipifera NC_008326.1	atpF
		Machilus balansae NC_028074.1	atpF
		Allosyncarpia ternata NC_022413.1	atpF
		Acorus americanus NC_010093.1	atpF
		Silybum marianum NC_028027.1	atpF
		Artemisia frigida NC_020607.1	atpF
		Liquidambar formosana NC_023092.1	atpF
		Hevea brasiliensis NC_015308.1	atpF
		Hirtella physophora NC_024066.1	atpF
		Rheum palmatum NC_027728.1	atpF
		Corynocarpus laevigata NC_014807.1	atpF
		Vitis rotundifolia NC_023790.1	atpF
		Gossypium anomalum NC_023213.1	atpF
		Hibiscus syriacus NC_026909.1	atpF
		Piper cenocladum NC_008457.1	atpF
		Carludovica palmata NC_026786.1	atpF
		Podococcus barteri NC_027276.1	atpF
		Musa textilis NC_022926.1	atpF
		Allium cepa NC_024813.1	atpF
		Ananas comosus NC_026220.1	atpF
		Cypripedium formosanum NC_026772.1	atpF
		Petrosavia stellaris NC_023356.1	atpF
		Pinellia ternata NC_027681.1	atpF
		Campynema lineare NC_026785.1	atpF
		Drimys granadensis NC_008456.1	atpF
		Nuphar advena NC_008788.1	atpF
		Arabidopsis thaliana NC_000932.1	atpF
		Kalopanax septemlobus NC_022814.1	atpF
		Lysimachia coreana NC_026197.1	atpF
		Fragaria vesca NC_018766.1	atpF
		Ostrya rehderiana NC_028349.1	atpF
		Carnegiea gigantea NC_027618.1	atpF
		Lonicera japonica NC_026839.1	atpF
		Cannabis sativa KR363961.1	atpF
		Illicium oligandrum NC_009600.1	atpF
		Ceratophyllum demersum NC_009962.1	atpF
		Acacia ligulata NC_026134.1	atpF
		Cicer arietinum NC_011163.1	atpF
		Phaseolus vulgaris NC_009259.1	atpF
		Boea hygrometrica NC_016468.1	atpF
		Osyris alba NC_027960.1 APL01	gp068
		Euonymus japonicus NC_028067.1	atpF
		Berberis bealei NC_022457.1	atpF
		Larrea tridentata NC_028023.1	atpF
		Dioscorea elephantipes NC_009601.1	atpF
		Trillium cuneatum NC_027185.1	atpF
		Oenothera argillicola NC_010358.1	atpF
		Viscum minimum NC_027829.1	atpF
		Triticum monococcum NC_021760.1	atpF
		Arundinaria fargesii NC_024712.1	atpF
		Sapindus mukorossi NC_025554.1	atpF
		Erodium texanum NC_014569.1	atpF
		Araucaria heterophylla NC_026450.1	atpF
		Cupressus gigantea NC_028155.1	atpF
		Ginkgo biloba NC_016986.1	atpF
		Picea sitchensis NC_011152.3	CLPGMS-5009
		Cycas revoluta NC_020319.1	atpF
		Marchantia polymorpha NC_001319.1	atpF
		Physcomitrella patens NC_005087.1	atpF
		Angiopteris angustifolia NC_026300.1	atpF
		Isoetes flaccida NC_014675.1	atpF
		Pteridium aquilinum NC_014348.1	atpF
		Chaetosphaeridium globosum NC_004115.1	atpF
		Chara vulgaris NC_008097.1	atpF
		Chlorokybus atmophyticus NC_008822.1	atpF
		Mesostigma viride NC_002186.1	atpF
		Nephroselmis astigmatica NC_024829.1	atpF
		Pyramimonas parkeae NC_012099.1	atpF
		Botryococcus braunii NC_025545.1	atpF
		Ettlia pseudoalveolaris NC_025532.1	atpF
		Gloeotilopsis sterilis NC_025538.1	atpF
		Klebsormidium flaccidum NC_024167.1	atpF
	9	Amborella trichopoda NC_005086.1	atpH
		Berberis bealei NC_022457.1	atpH
		Boea hygrometrica NC_016468.1	atpH
		Buxus microphylla NC_009599.1	atpH
		Campynema lineare NC_026785.1	atpH
		Carludovica palmata NC_026786.1	atpH
		Chloranthus japonicus NC_026565.1	atpH
		Acacia ligulata NC_026134.1	atpH
		Corynocarpus laevigata NC_014807.1	atpH
		Cypripedium formosanum NC_026772.1	atpH
		Dioscorea elephantipes NC_009601.1	atpH
		Drimys granadensis NC_008456.1	atpH
		Euonymus japonicus NC_028067.1	atpH
		Fragaria vesca NC_018766.1	atpH
		Francoa sonchifolia NC_021101.1	atpH
		Gossypium anomalum NC_023213.1	atpH
		Acorus americanus NC_010093.1	atpH
		Hevea brasiliensis NC_015308.1	atpH
		Hibiscus syriacus NC_026909.1	atpH
		Hirtella physophora NC_024066.1	atpH
		Illicium oligandrum NC_009600.1	atpH
		Kalopanax septemlobus NC_022814.1	atpH
		Liquidambar formosana NC_023092.1	atpH
		Liriodendron tulipifera NC_008326.1	atpH
		Lonicera japonica NC_026839.1	atpH
		Lysimachia coreana NC_026197.1	atpH
		Allium cepa NC_024813.1	atpH
		Machilus balansae NC_028074.1	atpH
		Megaleranthis saniculifolia NC_012615.1	atpH
		Musa textilis NC_022926.1	atpH
		Nerium oleander NC_025656.1	atpH
		Nuphar advena NC_008788.1	atpH
		Ostrya rehderiana NC_028349.1	atpH
		Osyris alba NC_027960.1 APL01	gp067
		Petrosavia stellaris NC_023356.1	atpH
		Allosyncarpia ternata NC_022413.1	atpH
		Pinellia ternata NC_027681.1	atpH
		Platanus occidentalis NC_008335.1	atpH
		Podococcus barteri NC_027276.1	atpH
		Rheum palmatum NC_027728.1	atpH
		Sapindus mukorossi NC_025554.1	atpH
		Silybum marianum NC_028027.1	atpH
		Tetracentron sinense NC_021425.1	atpH
		Trillium cuneatum NC_027185.1	atpH
		Vitis rotundifolia NC_023790.1	atpH
		Ananas comosus NC_026220.1	atpH
		Ginkgo biloba NC_016986.1	atpH
		Isoetes flaccida NC_014675.1	atpH
		Artemisia frigida NC_020607.1	atpH
		Oenothera argillicola NC_010358.1	atpH
		Piper cenocladum NC_008457.1	atpH
		Marchantia polymorpha NC_001319.1	atpH
		Physcomitrella patens NC_005087.1	atpH
		Klebsormidium flaccidum NC_024167.1	atpH
		Arabidopsis thaliana NC_000932.1	atpH
		Cannabis sativa KR363961.1	atpH
		Phaseolus vulgaris NC_009259.1	atpH
		Ceratophyllum demersum NC_009962.1	atpH
		Triticum monococcum NC_021760.1	atpH
		Arundinaria fargesii NC_024712.1	atpH
		Chara vulgaris NC_008097.1	atpH
		Araucaria heterophylla NC_026450.1	atpH
		Cupressus gigantea NC_028155.1	atpH
		Carnegiea gigantea NC_027618.1	atpH
		Larrea tridentata NC_028023.1	atpH
		Cycas revoluta NC_020319.1	atpH
		Picea sitchensis NC_011152.3	atpH
		Angiopteris angustifolia NC_026300.1	atpH
		Atropa belladonna NC_004561.1	atpH
		Cicer arietinum NC_011163.1	atpH
		Erodium texanum NC_014569.1	atpH
		Chaetosphaeridium globosum NC_004115.1	atpH
		Viscum minimum NC_027829.1	atpH
		Chlorokybus atmophyticus NC_008822.1	atpH
		Mesostigma viride NC_002186.1	atpH
		Nephroselmis astigmatica NC_024829.1	atpH
		Pyramimonas parkeae NC_012099.1	atpH
		Botryococcus braunii NC_025545.1	atpH
		Gloeotilopsis sterilis NC_025538.1	atpH
		Ettlia pseudoalveolaris NC_025532.1	atpH
		Pteridium aquilinum NC_014348.1	atpH
	10	Amborella trichopoda NC_005086.1	atpI
		Atropa belladonna NC_004561.1	atpI
		Kalopanax septemlobus NC_022814.1	atpI
		Lonicera japonica NC_026839.1	atpI
		Silybum marianum NC_028027.1	atpI
		Boea hygrometrica NC_016468.1	atpI
		Liquidambar formosana NC_023092.1	atpI
		Vitis rotundifolia NC_023790.1	atpI
		Artemisia frigida NC_020607.1	atpI
		Corynocarpus laevigata NC_014807.1	atpI
		Fragaria vesca NC_018766.1	atpI
		Lysimachia coreana NC_026197.1	atpI
		Berberis bealei NC_022457.1	atpI
		Chloranthus japonicus NC_026565.1	atpI
		Platanus occidentalis NC_008335.1	atpI
		Tetracentron sinense NC_021425.1	atpI
		Liriodendron tulipifera NC_008326.1	atpI
		Illicium oligandrum NC_009600.1	atpI
		Megaleranthis saniculifolia NC_012615.1	atpI
		Machilus balansae NC_028074.1	atpI
		Buxus microphylla NC_009599.1	atpI
		Drimys granadensis NC_008456.1	atpI
		Francoa sonchifolia NC_021101.1	atpI
		Ceratophyllum demersum NC_009962.1	atpI
		Nuphar advena NC_008788.1	atpI
		Carnegiea gigantea NC_027618.1	atpI
		Nerium oleander NC_025656.1	atpI
		Cannabis sativa KR363961.1	atpI
		Hirtella physophora NC_024066.1	atpI
		Acacia ligulata NC_026134.1	atpI
		Rheum palmatum NC_027728.1	atpI
		Campynema lineare NC_026785.1	atpI
		Cypripedium formosanum NC_026772.1	atpI
		Carludovica palmata NC_026786.1	atpI
		Allium cepa NC_024813.1	atpI
		Trillium cuneatum NC_027185.1	atpI
		Musa textilis NC_022926.1	atpI
		Podococcus barteri NC_027276.1	atpI
		Ananas comosus NC_026220.1	atpI
		Dioscorea elephantipes NC_009601.1	atpI
		Petrosavia stellaris NC_023356.1	atpI
		Pinellia ternata NC_027681.1	atpI
		Piper cenocladum NC_008457.1	atpI
		Oenothera argillicola NC_010358.1	atpI
		Allosyncarpia ternata NC_022413.1	atpI
		Triticum monococcum NC_021760.1	atpI
		Arundinaria fargesii NC_024712.1	atpI
		Osyris alba NC_027960.1 APL01	gp066
		Gossypium anomalum NC_023213.1	atpI
		Hibiscus syriacus NC_026909.1	atpI
		Sapindus mukorossi NC_025554.1	atpI
		Hevea brasiliensis NC_015308.1	atpI
		Arabidopsis thaliana NC_000932.1	atpI
		Acorus americanus NC_010093.1	atpI
		Ostrya rehderiana NC_028349.1	atpI
		Euonymus japonicus NC_028067.1	atpI
		Larrea tridentata NC_028023.1	atpI
		Cicer arietinum NC_011163.1	atpI
		Phaseolus vulgaris NC_009259.1	atpI
		Erodium texanum NC_014569.1	atpI
		Viscum minimum NC_027829.1	atpI
		Araucaria heterophylla NC_026450.1	atpI
		Cycas revoluta NC_020319.1	atpI
		Ginkgo biloba NC_016986.1	atpI
		Cupressus gigantea NC_028155.1	atpI
		Picea sitchensis NC_011152.3	atpI
		Marchantia polymorpha NC_001319.1	atpI
		Physcomitrella patens NC_005087.1	atpI
		Isoetes flaccida NC_014675.1	atpI
		Angiopteris angustifolia NC_026300.1	atpI
		Chaetosphaeridium globosum NC_004115.1	atpI
		Klebsormidium flaccidum NC_024167.1	atpI
		Chlorokybus atmophyticus NC_008822.1	atpI
		Chara vulgaris NC_008097.1	atpI
		Mesostigma viride NC_002186.1	atpI
		Pteridium aquilinum NC_014348.1	atpI
		Pyramimonas parkeae NC_012099.1	atpI
		Botryococcus braunii NC_025545.1	atpI
		Ettlia pseudoalveolaris NC_025532.1	atpI
		Gloeotilopsis sterilis NC_025538.1	atpI
		Nephroselmis astigmatica NC_024829.1	atpI
	11	Amborella trichopoda NC_005086.1	ccsA
		Illicium oligandrum NC_009600.1	ccsA
		Nuphar advena NC_008788.1	ccsA
		Atropa belladonna NC_004561.1	ccsA
		Kalopanax septemlobus NC_022814.1	ccsA
		Lonicera japonica NC_026839.1	ccsA
		Nerium oleander NC_025656.1	ccsA
		Silybum marianum NC_028027.1	ccsA
		Artemisia frigida NC_020607.1	ccsA
		Lysimachia coreana NC_026197.1	ccsA
		Berberis bealei NC_022457.1	ccsA
		Buxus microphylla NC_009599.1	ccsA
		Tetracentron sinense NC_021425.1	ccsA
		Platanus occidentalis NC_008335.1	ccsA
		Liquidambar formosana NC_023092.1	ccsA
		Campynema lineare NC_026785.1	ccsA
		Carludovica palmata NC_026786.1	ccsA
		Liriodendron tulipifera NC_008326.1	ccsA
		Musa textilis NC_022926.1	ccsA
		Drimys granadensis NC_008456.1	ccsA
		Vitis rotundifolia NC_023790.1	ccsA
		Francoa sonchifolia NC_021101.1	ccsA
		Allosyncarpia ternata NC_022413.1	ccsA
		Dioscorea elephantipes NC_009601.1	ccsA
		Chloranthus japonicus NC_026565.1	ccsA
		Acorus americanus NC_010093.1	ccsA
		Machilus balansae NC_028074.1	ccsA
		Podococcus barteri NC_027276.1	ccsA
		Ananas comosus NC_026220.1	ccsA
		Allium cepa NC_024813.1	ccsA
		Ceratophyllum demersum NC_009962.1	ccsA
		Corynocarpus laevigata NC_014807.1	ccsA
		Fragaria vesca NC_018766.1	ccsA
		Gossypium anomalum NC_023213.1	ccsA
		Hibiscus syriacus NC_026909.1	ccsA
		Cannabis sativa KR363961.1	ccsA
		Ostrya rehderiana NC_028349.1	ccsA
		Hevea brasiliensis NC_015308.1	ccsA
		Megaleranthis saniculifolia NC_012615.1	ccsA
		Cypripedium formosanum NC_026772.1	ccsA
		Trillium cuneatum NC_027185.1	ccsA
		Pinellia ternata NC_027681.1	ccsA
		Oenothera argillicola NC_010358.1	ccsA
		Sapindus mukorossi NC_025554.1	ccsA
		Boea hygrometrica NC_016468.1	ccsA
		Acacia ligulata NC_026134.1	ccsA
		Cicer arietinum NC_011163.1	ccsA
		Phaseolus vulgaris NC_009259.1	ccsA
		Euonymus japonicus NC_028067.1	ccsA
		Carnegiea gigantea NC_027618.1	ccsA
		Osyris alba NC_027960.1 APL01	gp010
		Hirtella physophora NC_024066.1	ccsA
		Rheum palmatum NC_027728.1	ccsA
		Triticum monococcum NC_021760.1	ccsA
		Arundinaria fargesii NC_024712.1	ccsA
		Arabidopsis thaliana NC_000932.1	ccsA
		Larrea tridentata NC_028023.1	ccsA
		Piper cenocladum NC_008457.1	ccsA
		Erodium texanum NC_014569.1	ccsA
		Viscum minimum NC_027829.1	ccsA
		Marchantia polymorpha NC_001319.1	ccsA
		Isoetes flaccida NC_014675.1	ccsA
		Araucaria heterophylla NC_026450.1	ccsA
		Cycas revoluta NC_020319.1	ccsA
		Ginkgo biloba NC_016986.1	ccsA
		Cupressus gigantea NC_028155.1	ccsA
		Picea sitchensis NC_011152.3	ccsA
		Angiopteris angustifolia NC_026300.1	ccsA
		Chlorokybus atmophyticus NC_008822.1	ccsA
		Nephroselmis astigmatica NC_024829.1	ccsA
		Mesostigma viride NC_002186.1	ccsA
		Pyramimonas parkeae NC_012099.1	ccsA
		Gloeotilopsis sterilis NC_025538.1	ccsA
		Chara vulgaris NC_008097.1	ccsA
		Ettlia pseudoalveolaris NC_025532.1	ccsA
		Chaetosphaeridium globosum NC_004115.1	ccsA
		Pteridium aquilinum NC_014348.1	ccsA
		Botryococcus braunii NC_025545.1	ccsA
		Klebsormidium flaccidum NC_024167.1	ccsA
	12	Amborella trichopoda NC_005086.1	cemA
		Atropa belladonna NC_004561.1	cemA
		Kalopanax septemlobus NC_022814.1	cemA
		Artemisia frigida NC_020607.1	cemA
		Lysimachia coreana NC_026197.1	cemA
		Berberis bealei NC_022457.1	cemA
		Buxus microphylla NC_009599.1	cemA
		Platanus occidentalis NC_008335.1	cemA
		Tetracentron sinense NC_021425.1	cemA
		Francoa sonchifolia NC_021101.1	cemA
		Gossypium anomalum NC_023213.1	cemA
		Hibiscus syriacus NC_026909.1	cemA
		Liquidambar formosana NC_023092.1	cemA
		Vitis rotundifolia NC_023790.1	cemA
		Allosyncarpia ternata NC_022413.1	cemA
		Ceratophyllum demersum NC_009962.1	cemA
		Drimys granadensis NC_008456.1	cemA
		Liriodendron tulipifera NC_008326.1	cemA
		Machilus balansae NC_028074.1	cemA
		Corynocarpus laevigata NC_014807.1	cemA
		Fragaria vesca NC_018766.1	cemA
		Nuphar advena NC_008788.1	cemA
		Illicium oligandrum NC_009600.1	cemA
		Lonicera japonica NC_026839.1	cemA
		Ostrya rehderiana NC_028349.1	cemA
		Megaleranthis saniculifolia NC_012615.1	cemA
		Euonymus japonicus NC_028067.1	cemA
		Carnegiea gigantea NC_027618.1	cemA
		Rheum palmatum NC_027728.1	cemA
		Campynema lineare NC_026785.1	cemA
		Carludovica palmata NC_026786.1	cemA
		Ananas comosus NC_026220.1	cemA
		Musa textilis NC_022926.1	cemA
		Dioscorea elephantipes NC_009601.1	cemA
		Allium cepa NC_024813.1	cemA
		Pinellia ternata NC_027681.1	cemA
		Acorus americanus NC_010093.1	cemA
		Cypripedium formosanum NC_026772.1	cemA
		Boea hygrometrica NC_016468.1	ycf10
		Hevea brasiliensis NC_015308.1	cemA
		Hirtella physophora NC_024066.1	cemA
		Nerium oleander NC_025656.1	cemA
		Osyris alba NC_027960.1 APL01	gp045
		Sapindus mukorossi NC_025554.1	cemA
		Piper cenocladum NC_008457.1	cemA
		Acacia ligulata NC_026134.1	cemA
		Cicer arietinum NC_011163.1	cemA
		Oenothera argillicola NC_010358.1	cemA
		Arabidopsis thaliana NC_000932.1	cemA
		Cannabis sativa KR363961.1	cemA
		Phaseolus vulgaris NC_009259.1	cemA
		Viscum minimum NC_027829.1	cemA
		Larrea tridentata NC_028023.1	cemA
		Silybum marianum NC_028027.1	cemA
		Chloranthus japonicus NC_026565.1	cemA
		Triticum monococcum NC_021760.1	cemA
		Arundinaria fargesii NC_024712.1	cemA
		Araucaria heterophylla NC_026450.1	cemA
		Cupressus gigantea NC_028155.1	cemA
		Picea sitchensis NC_011152.3	cemA
		Cycas revoluta NC_020319.1	cemA
		Ginkgo biloba NC_016986.1	cemA
		Angiopteris angustifolia NC_026300.1	cemA
		Marchantia polymorpha NC_001319.1	cemA
		Physcomitrella patens NC_005087.1	cemA
		Isoetes flaccida NC_014675.1	cemA
		Chaetosphaeridium globosum NC_004115.1	cemA
		Erodium texanum NC_014569.1	cemA
		Chara vulgaris NC_008097.1	cemA
		Pteridium aquilinum NC_014348.1	cemA
		Chlorokybus atmophyticus NC_008822.1	cemA
		Mesostigma viride NC_002186.1	cemA
		Botryococcus braunii NC_025545.1	cemA
		Gloeotilopsis sterilis NC_025538.1	cemA
		Ettlia pseudoalveolaris NC_025532.1	cemA
		Klebsormidium flaccidum NC_024167.1	cemA
	13	Amborella trichopoda NC_005086.1	clpP
		Atropa belladonna NC_004561.1	clpP
		Francoa sonchifolia NC_021101.1	clpP
		Kalopanax septemlobus NC_022814.1	clpP
		Lysimachia coreana NC_026197.1	clpP
		Nerium oleander NC_025656.1	clpP
		Allosyncarpia ternata NC_022413.1	clpP
		Cannabis sativa KR363961.1	clpP
		Liquidambar formosana NC_023092.1	clpP
		Fragaria vesca NC_018766.1	clpP
		Ostrya rehderiana NC_028349.1	clpP
		Gossypium anomalum NC_023213.1	clpP
		Hibiscus syriacus NC_026909.1	clpP
		Silybum marianum NC_028027.1	clpP
		Artemisia frigida NC_020607.1	clpP
		Buxus microphylla NC_009599.1	clpP
		Drimys granadensis NC_008456.1	clpP
		Platanus occidentalis NC_008335.1	clpP
		Tetracentron sinense NC_021425.1	clpP
		Machilus balansae NC_028074.1	clpP
		Liriodendron tulipifera NC_008326.1	clpP
		Chloranthus japonicus NC_026565.1	clpP
		Megaleranthis saniculifolia NC_012615.1	clpP
		Campynema lineare NC_026785.1	clpP
		Carludovica palmata NC_026786.1	clpP
		Ananas comosus NC_026220.1	clpP
		Cypripedium formosanum NC_026772.1	clpP
		Petrosavia stellaris NC_023356.1	clpP
		Ceratophyllum demersum NC_009962.1	clpP
		Pinellia ternata NC_027681.1	clpP
		Podococcus barteri NC_027276.1	clpP
		Dioscorea elephantipes NC_009601.1	clpP
		Allium cepa NC_024813.1	clpP
		Piper cenocladum NC_008457.1	clpP
		Illicium oligandrum NC_009600.1	clpP
		Nuphar advena NC_008788.1	clpP
		Musa textilis NC_022926.1	clpP
		Acorus americanus NC_010093.1	clpP
		Arabidopsis thaliana NC_000932.1	clpP
		Corynocarpus laevigata NC_014807.1	clpP
		Hevea brasiliensis NC_015308.1	clpP
		Hirtella physophora NC_024066.1	clpP
		Vitis rotundifolia NC_023790.1	clpP
		Osyris alba NC_027960.1 APL01	gp031
		Viscum minimum NC_027829.1	clpP
		Boea hygrometrica NC_016468.1	clpP
		Phaseolus vulgaris NC_009259.1	clpP
		Rhizanthella gardneri NC_014874.1	clpP
		Euonymus japonicus NC_028067.1	clpP
		Sapindus mukorossi NC_025554.1	clpP
		Rheum palmatum NC_027728.1	clpP
		Marchantia polymorpha NC_001319.1	clpP
		Physcomitrella patens NC_005087.1	clpP
		Angiopteris angustifolia NC_026300.1	clpP
		Pteridium aquilinum NC_014348.1	clpP
		Cycas revoluta NC_020319.1	clpP
		Ginkgo biloba NC_016986.1	clpP
		Isoetes flaccida NC_014675.1	clpP
		Chara vulgaris NC_008097.1	clpP
		Chaetosphaeridium globosum NC_004115.1	clpP
		Cicer arietinum NC_011163.1	clpP
		Larrea tridentata NC_028023.1	clpP
		Klebsormidium flaccidum NC_024167.1	clpP
		Triticum monococcum NC_021760.1	clpP
		Arundinaria fargesii NC_024712.1	clpP
		Picea sitchensis NC_011152.3	clpP
		Botryococcus braunii NC_025545.1	clpP
		Ettlia pseudoalveolaris NC_025532.1	clpP
		Gloeotilopsis sterilis NC_025538.1	clpP
		Pyramimonas parkeae NC_012099.1	clpP
		Nephroselmis astigmatica NC_024829.1	clpP
		Chlorokybus atmophyticus NC_008822.1	clpP
		Mesostigma viride NC_002186.1	clpP
		Carnegiea gigantea NC_027618.1	clpP
		Lonicera japonica NC_026839.1	clpP
		Araucaria heterophylla NC_026450.1	clpP
		Acacia ligulata NC_026134.1	clpP1
		Erodium texanum NC_014569.1	clpP
		Oenothera argillicola NC_010358.1	clpP
		Berberis bealei NC_022457.1	clpP
		Cupressus gigantea NC_028155.1	clpP
	14	Amborella trichopoda NC_005086.1	matK
		Illicium oligandrum NC_009600.1	matK
		Nuphar advena NC_008788.1	matK
		Atropa belladonna NC_004561.1	matK
		Nerium oleander NC_025656.1	matK
		Berberis bealei NC_022457.1	matK
		Megaleranthis saniculifolia NC_012615.1	matK
		Buxus microphylla NC_009599.1	matK
		Platanus occidentalis NC_008335.1	matK
		Tetracentron sinense NC_021425.1	matK
		Chloranthus japonicus NC_026565.1	matK
		Liriodendron tulipifera NC_008326.1	matK
		Machilus balansae NC_028074.1	matK
		Drimys granadensis NC_008456.1	matK
		Francoa sonchifolia NC_021101.1	matK
		Liquidambar formosana NC_023092.1	matK
		Vitis rotundifolia NC_023790.1	matK
		Hevea brasiliensis NC_015308.1	matK
		Osyris alba NC_027960.1 APL01	gp073
		Corynocarpus laevigata NC_014807.1	matK
		Ostrya rehderiana NC_028349.1	matK
		Allosyncarpia ternata NC_022413.1	matK
		Kalopanax septemlobus NC_022814.1	matK
		Lonicera japonica NC_026839.1	matK
		Silybum marianum NC_028027.1	matK
		Artemisia frigida NC_020607.1	matK
		Cannabis sativa KR363961.1	matK
		Fragaria vesca NC_018766.1	matK
		Acacia ligulata NC_026134.1	matK
		Cicer arietinum NC_011163.1	matK
		Gossypium anomalum NC_023213.1	matK
		Hibiscus syriacus NC_026909.1	matK
		Carnegiea gigantea NC_027618.1	matK
		Oenothera argillicola NC_010358.1	matK
		Euonymus japonicus NC_028067.1	matK
		Sapindus mukorossi NC_025554.1	matK
		Lysimachia coreana NC_026197.1	matK
		Boea hygrometrica NC_016468.1	matK
		Hirtella physophora NC_024066.1	matK
		Campynema lineare NC_026785.1	matK
		Carludovica palmata NC_026786.1	matK
		Musa textilis NC_022926.1	matK
		Podococcus barteri NC_027276.1	matK
		Ananas comosus NC_026220.1	matK
		Petrosavia stellaris NC_023356.1	matK
		Trillium cuneatum NC_027185.1	matK
		Allium cepa NC_024813.1	matK
		Pinellia ternata NC_027681.1	matK
		Acorus americanus NC_010093.1	matK
		Dioscorea elephantipes NC_009601.1	matK
		Cypripedium formosanum NC_026772.1	matK
		Triticum monococcum NC_021760.1	matK
		Arundinaria fargesii NC_024712.1	matK
		Ceratophyllum demersum NC_009962.1	matK
		Larrea tridentata NC_028023.1	matK
		Arabidopsis thaliana NC_000932.1	matK
		Rheum palmatum NC_027728.1	matK
		Piper cenocladum NC_008457.1	matK
		Erodium texanum NC_014569.1	matK
		Phaseolus vulgaris NC_009259.1	matK
		Viscum minimum NC_027829.1	matK
		Araucaria heterophylla NC_026450.1	matK
		Cupressus gigantea NC_028155.1	matK
		Picea sitchensis NC_011152.3	matK
		Cycas revoluta NC_020319.1	matK
		Ginkgo biloba NC_016986.1	matK
		Marchantia polymorpha NC_001319.1	MapoCp021
		Physcomitrella patens NC_005087.1	matK
		Isoetes flaccida NC_014675.1	matK
		Angiopteris angustifolia NC_026300.1	matK
		Pteridium aquilinum NC_014348.1	matK
		Chaetosphaeridium globosum NC_004115.1	matK
		Chara vulgaris NC_008097.1	orf516
		Klebsormidium flaccidum NC_024167.1	matK
		Pyramimonas parkeae NC_012099.1	orf608
	15	Amborella trichopoda NC_005086.1	ndhA
		Berberis bealei NC_022457.1	ndhA
		Chloranthus japonicus NC_026565.1	ndhA
		Drimys granadensis NC_008456.1	ndhA
		Liriodendron tulipifera NC_008326.1	ndhA
		Platanus occidentalis NC_008335.1	ndhA
		Tetracentron sinense NC_021425.1	ndhA
		Illicium oligandrum NC_009600.1	ndhA
		Machilus balansae NC_028074.1	ndhA
		Megaleranthis saniculifolia NC_012615.1	ndhA
		Buxus microphylla NC_009599.1	ndhA
		Campynema lineare NC_026785.1	ndhA
		Carludovica palmata NC_026786.1	ndhA
		Pinellia ternata NC_027681.1	ndhA
		Musa textilis NC_022926.1	ndhA
		Ananas comosus NC_026220.1	ndhA
		Podococcus barteri NC_027276.1	ndhA
		Allium cepa NC_024813.1	ndhA
		Trillium cuneatum NC_027185.1	ndhA
		Dioscorea elephantipes NC_009601.1	ndhA
		Atropa belladonna NC_004561.1	ndhA
		Kalopanax septemlobus NC_022814.1	ndhA
		Silybum marianum NC_028027.1	ndhA
		Artemisia frigida NC_020607.1	ndhA
		Lonicera japonica NC_026839.1	ndhA
		Liquidambar formosana NC_023092.1	ndhA
		Vitis rotundifolia NC_023790.1	ndhA
		Nerium oleander NC_025656.1	ndhA
		Francoa sonchifolia NC_021101.1	ndhA
		Oenothera argillicola NC_010358.1	ndhA
		Allosyncarpia ternata NC_022413.1	ndhA
		Hevea brasiliensis NC_015308.1	ndhA
		Acacia ligulata NC_026134.1	ndhA
		Ostrya rehderiana NC_028349.1	ndhA
		Cicer arietinum NC_011163.1	ndhA
		Gossypium anomalum NC_023213.1	ndhA
		Hibiscus syriacus NC_026909.1	ndhA
		Cannabis sativa KR363961.1	ndhA
		Corynocarpus laevigata NC_014807.1	ndhA
		Lysimachia coreana NC_026197.1	ndhA
		Boea hygrometrica NC_016468.1	ndhA
		Euonymus japonicus NC_028067.1	ndhA
		Acorus americanus NC_010093.1	ndhA
		Ceratophyllum demersum NC_009962.1	ndhA
		Cypripedium formosanum NC_026772.1	ndhA
		Arabidopsis thaliana NC_000932.1	ndhA
		Piper cenocladum NC_008457.1	ndhA
		Sapindus mukorossi NC_025554.1	ndhA
		Fragaria vesca NC_018766.1	ndhA
		Hirtella physophora NC_024066.1	ndhA
		Nuphar advena NC_008788.1	ndhA
		Larrea tridentata NC_028023.1	ndhA
		Phaseolus vulgaris NC_009259.1	ndhA
		Rheum palmatum NC_027728.1	ndhA
		Triticum monococcum NC_021760.1	ndhA
		Arundinaria fargesii NC_024712.1	ndhA
		Erodium texanum NC_014569.1	ndhA
		Marchantia polymorpha NC_001319.1	ndhA
		Physcomitrella patens NC_005087.1	ndhA
		Araucaria heterophylla NC_026450.1	ndhA
		Cupressus gigantea NC_028155.1	ndhA
		Cycas revoluta NC_020319.1	ndhA
		Isoetes flaccida NC_014675.1	ndhA
		Angiopteris angustifolia NC_026300.1	ndhA
		Ginkgo biloba NC_016986.1	ndhA
		Pteridium aquilinum NC_014348.1	ndhA
		Chaetosphaeridium globosum NC_004115.1	ndhA
		Chlorokybus atmophyticus NC_008822.1	ndhA
		Mesostigma viride NC_002186.1	ndhA
		Nephroselmis astigmatica NC_024829.1	ndhA
		Pyramimonas parkeae NC_012099.1	ndhA
		Chara vulgaris NC_008097.1	ndhA
		Klebsormidium flaccidum NC_024167.1	ndhA
	16	Amborella trichopoda NC_005086.1	ndhB
		Illicium oligandrum NC_009600.1	ndhB
		Campynema lineare NC_026785.1	ndhB
		Musa textilis NC_022926.1	ndhB
		Ananas comosus NC_026220.1	ndhB
		Podococcus barteri NC_027276.1	ndhB
		Dioscorea elephantipes NC_009601.1	ndhB
		Trillium cuneatum NC_027185.1	ndhB
		Triticum monococcum NC_021760.1	ndhB
		Arundinaria fargesii NC_024712.1	ndhB
		Carludovica palmata NC_026786.1	ndhB
		Cypripedium formosanum NC_026772.1	ndhB
		Allium cepa NC_024813.1	ndhB
		Pinellia ternata NC_027681.1	ndhB
		Acorus americanus NC_010093.1	ndhB
		Nuphar advena NC_008788.1	ndhB
		Piper cenocladum NC_008457.1	ndhB
		Atropa belladonna NC_004561.1	ndhB
		Kalopanax septemlobus NC_022814.1	ndhB
		Silybum marianum NC_028027.1	ndhB
		Artemisia frigida NC_020607.1	ndhB
		Lonicera japonica NC_026839.1	ndhB
		Nerium oleander NC_025656.1	ndhB
		Buxus microphylla NC_009599.1	ndhB
		Platanus occidentalis NC_008335.1	ndhB
		Tetracentron sinense NC_021425.1	ndhB
		Liriodendron tulipifera NC_008326.1	ndhB
		Chloranthus japonicus NC_026565.1	ndhB
		Machilus balansae NC_028074.1	ndhB
		Ceratophyllum demersum NC_009962.1	ndhB
		Drimys granadensis NC_008456.1	ndhB
		Cannabis sativa KR363961.1	ndhB
		Corynocarpus laevigata NC_014807.1	ndhB
		Gossypium anomalum NC_023213.1	ndhB
		Hibiscus syriacus NC_026909.1	ndhB
		Vitis rotundifolia NC_023790.1	ndhB
		Francoa sonchifolia NC_021101.1	ndhB
		Liquidambar formosana NC_023092.1	ndhB
		Acacia ligulata NC_026134.1	ndhB-2
		Hevea brasiliensis NC_015308.1	ndhB
		Euonymus japonicus NC_028067.1	ndhB
		Fragaria vesca NC_018766.1	ndhB
		Ostrya rehderiana NC_028349.1	ndhB
		Boea hygrometrica NC_016468.1	ndhB
		Allosyncarpia ternata NC_022413.1	ndhB
		Rheum palmatum NC_027728.1	ndhB
		Berberis bealei NC_022457.1	ndhB
		Megaleranthis saniculifolia NC_012615.1	ndhB
		Lysimachia coreana NC_026197.1	ndhB
		Sapindus mukorossi NC_025554.1	ndhB
		Hirtella physophora NC_024066.1	ndhB
		Arabidopsis thaliana NC_000932.1	ndhB
		Oenothera argillicola NC_010358.1	ndhB
		Phaseolus vulgaris NC_009259.1	ndhB
		Erodium texanum NC_014569.1	ndhB
		Larrea tridentata NC_028023.1	ndhB
		Cicer arietinum NC_011163.1	ndhB
		Araucaria heterophylla NC_026450.1	ndhB
		Cycas revoluta NC_020319.1	ndhB
		Ginkgo biloba NC_016986.1	ndhB
		Cupressus gigantea NC_028155.1	ndhB
		Angiopteris angustifolia NC_026300.1	ndhB
		Isoetes flaccida NC_014675.1	ndhB
		Marchantia polymorpha NC_001319.1	ndhB
		Physcomitrella patens NC_005087.1	ndhB
		Pteridium aquilinum NC_014348.1	ndhB
		Chaetosphaeridium globosum NC_004115.1	ndhB
		Chlorokybus atmophyticus NC_008822.1	ndhB
		Mesostigma viride NC_002186.1	ndhB
		Nephroselmis astigmatica NC_024829.1	ndhB
		Chara vulgaris NC_008097.1	ndhB
		Pyramimonas parkeae NC_012099.1	ndhB
		Klebsormidium flaccidum NC_024167.1	ndhB
	17	Amborella trichopoda NC_005086.1	ndhC
		Campynema lineare NC_026785.1	ndhC
		Liriodendron tulipifera NC_008326.1	ndhC
		Machilus balansae NC_028074.1	ndhC
		Tetracentron sinense NC_021425.1	ndhC
		Musa textilis NC_022926.1	ndhC
		Ananas comosus NC_026220.1	ndhC
		Drimys granadensis NC_008456.1	ndhC
		Illicium oligandrum NC_009600.1	ndhC
		Berberis bealei NC_022457.1	ndhC
		Buxus microphylla NC_009599.1	ndhC
		Francoa sonchifolia NC_021101.1	ndhC
		Liquidambar formosana NC_023092.1	ndhC
		Vitis rotundifolia NC_023790.1	ndhC
		Platanus occidentalis NC_008335.1	ndhC
		Megaleranthis saniculifolia NC_012615.1	ndhC
		Ostrya rehderiana NC_028349.1	ndhC
		Cypripedium formosanum NC_026772.1	ndhC
		Pinellia ternata NC_027681.1	ndhC
		Allium cepa NC_024813.1	ndhC
		Chloranthus japonicus NC_026565.1	ndhC
		Piper cenocladum NC_008457.1	ndhC
		Nuphar advena NC_008788.1	ndhC
		Ceratophyllum demersum NC_009962.1	ndhC
		Carludovica palmata NC_026786.1	ndhC
		Hevea brasiliensis NC_015308.1	ndhC
		Boea hygrometrica NC_016468.1	ndhC
		Acacia ligulata NC_026134.1	ndhC
		Nerium oleander NC_025656.1	ndhC
		Allosyncarpia ternata NC_022413.1	ndhC
		Gossypium anomalum NC_023213.1	ndhC
		Hibiscus syriacus NC_026909.1	ndhC
		Kalopanax septemlobus NC_022814.1	ndhC
		Larrea tridentata NC_028023.1	ndhC
		Silybum marianum NC_028027.1	ndhC
		Artemisia frigida NC_020607.1	ndhC
		Lonicera japonica NC_026839.1	ndhC
		Lysimachia coreana NC_026197.1	ndhC
		Trillium cuneatum NC_027185.1	ndhC
		Phaseolus vulgaris NC_009259.1	ndhC
		Fragaria vesca NC_018766.1	ndhC
		Cannabis sativa KR363961.1	ndhC
		Corynocarpus laevigata NC_014807.1	ndhC
		Rheum palmatum NC_027728.1	ndhC
		Atropa belladonna NC_004561.1	ndhC
		Sapindus mukorossi NC_025554.1	ndhC
		Cicer arietinum NC_011163.1	ndhC
		Erodium texanum NC_014569.1	ndhC
		Arabidopsis thaliana NC_000932.1	ndhC
		Hirtella physophora NC_024066.1	ndhC
		Acorus americanus NC_010093.1	ndhC
		Oenothera argillicola NC_010358.1	ndhC
		Euonymus japonicus NC_028067.1	ndhC
		Dioscorea elephantipes NC_009601.1	ndhC
		Triticum monococcum NC_021760.1	ndhC
		Arundinaria fargesii NC_024712.1	ndhC
		Physcomitrella patens NC_005087.1	ndhC
		Angiopteris angustifolia NC_026300.1	ndhC
		Araucaria heterophylla NC_026450.1	ndhC
		Cupressus gigantea NC_028155.1	ndhC
		Ginkgo biloba NC_016986.1	ndhC
		Chara vulgaris NC_008097.1	ndhC
		Cycas revoluta NC_020319.1	ndhC
		Isoetes flaccida NC_014675.1	ndhC
		Marchantia polymorpha NC_001319.1	ndhC
		Chaetosphaeridium globosum NC_004115.1	ndhC
		Chlorokybus atmophyticus NC_008822.1	ndhC
		Mesostigma viride NC_002186.1	ndhC
		Nephroselmis astigmatica NC_024829.1	ndhC
		Pyramimonas parkeae NC_012099.1	ndhC
		Pteridium aquilinum NC_014348.1	ndhC
		Klebsormidium flaccidum NC_024167.1	ndhC
		Podococcus barteri NC_027276.1	ndhC
	18	Amborella trichopoda NC_005086.1	ndhD
		Atropa belladonna NC_004561.1	ndhD
		Chloranthus japonicus NC_026565.1	ndhD
		Liriodendron tulipifera NC_008326.1	ndhD
		Platanus occidentalis NC_008335.1	ndhD
		Tetracentron sinense NC_021425.1	ndhD
		Vitis rotundifolia NC_023790.1	ndhD
		Liquidambar formosana NC_023092.1	ndhD
		Kalopanax septemlobus NC_022814.1	ndhD
		Silybum marianum NC_028027.1	ndhD
		Artemisia frigida NC_020607.1	ndhD
		Lonicera japonica NC_026839.1	ndhD
		Gossypium anomalum NC_023213.1	ndhD
		Hibiscus syriacus NC_026909.1	ndhD
		Lysimachia coreana NC_026197.1	ndhD
		Buxus microphylla NC_009599.1	ndhD
		Fragaria vesca NC_018766.1	ndhD
		Francoa sonchifolia NC_021101.1	ndhD
		Megaleranthis saniculifolia NC_012615.1	ndhD
		Nerium oleander NC_025656.1	ndhD
		Drimys granadensis NC_008456.1	ndhD
		Machilus balansae NC_028074.1	ndhD
		Ceratophyllum demersum NC_009962.1	ndhD
		Allosyncarpia ternata NC_022413.1	ndhD
		Campynema lineare NC_026785.1	ndhD
		Carludovica palmata NC_026786.1	ndhD
		Musa textilis NC_022926.1	ndhD
		Podococcus barteri NC_027276.1	ndhD
		Ananas comosus NC_026220.1	ndhD
		Allium cepa NC_024813.1	ndhD
		Trillium cuneatum NC_027185.1	ndhD
		Dioscorea elephantipes NC_009601.1	ndhD
		Pinellia ternata NC_027681.1	ndhD
		Acorus americanus NC_010093.1	ndhD
		Triticum monococcum NC_021760.1	ndhD
		Arundinaria fargesii NC_024712.1	ndhD
		Illicium oligandrum NC_009600.1	ndhD
		Nuphar advena NC_008788.1	ndhD
		Piper cenocladum NC_008457.1	ndhD
		Berberis bealei NC_022457.1	ndhD
		Acacia ligulata NC_026134.1	ndhD
		Cicer arietinum NC_011163.1	ndhD
		Phaseolus vulgaris NC_009259.1	ndhD
		Cannabis sativa KR363961.1	ndhD
		Hevea brasiliensis NC_015308.1	ndhD
		Hirtella physophora NC_024066.1	ndhD
		Larrea tridentata NC_028023.1	ndhD
		Rheum palmatum NC_027728.1	ndhD
		Oenothera argillicola NC_010358.1	ndhD
		Arabidopsis thaliana NC_000932.1	ndhD
		Ostrya rehderiana NC_028349.1	ndhD
		Sapindus mukorossi NC_025554.1	ndhD
		Boea hygrometrica NC_016468.1	ndhD
		Euonymus japonicus NC_028067.1	ndhD
		Cypripedium formosanum NC_026772.1	ndhD
		Erodium texanum NC_014569.1	ndhD
		Marchantia polymorpha NC_001319.1	ndhD
		Physcomitrella patens NC_005087.1	ndhD
		Angiopteris angustifolia NC_026300.1	ndhD
		Araucaria heterophylla NC_026450.1	ndhD
		Cupressus gigantea NC_028155.1	ndhD
		Cycas revoluta NC_020319.1	ndhD
		Ginkgo biloba NC_016986.1	ndhD
		Pteridium aquilinum NC_014348.1	ndhD
		Isoetes flaccida NC_014675.1	ndhD
		Chaetosphaeridium globosum NC_004115.1	ndhD
		Chlorokybus atmophyticus NC_008822.1	ndhD
		Mesostigma viride NC_002186.1	ndhD
		Pyramimonas parkeae NC_012099.1	ndhD
		Nephroselmis astigmatica NC_024829.1	ndhD
		Chara vulgaris NC_008097.1	ndhD
		Klebsormidium flaccidum NC_024167.1	ndhD
	19	Amborella trichopoda NC_005086.1	ndhE
		Atropa belladonna NC_004561.1	ndhE
		Allosyncarpia ternata NC_022413.1	ndhE
		Cannabis sativa KR363961.1	ndhE
		Francoa sonchifolia NC_021101.1	ndhE
		Acacia ligulata NC_026134.1	ndhE
		Tetracentron sinense NC_021425.1	ndhE
		Liquidambar formosana NC_023092.1	ndhE
		Rheum palmatum NC_027728.1	ndhE
		Nerium oleander NC_025656.1	ndhE
		Vitis rotundifolia NC_023790.1	ndhE
		Ostrya rehderiana NC_028349.1	ndhE
		Cicer arietinum NC_011163.1	ndhE
		Fragaria vesca NC_018766.1	ndhE
		Lysimachia coreana NC_026197.1	ndhE
		Larrea tridentata NC_028023.1	ndhE
		Kalopanax septemlobus NC_022814.1	ndhE
		Silybum marianum NC_028027.1	ndhE
		Artemisia frigida NC_020607.1	ndhE
		Lonicera japonica NC_026839.1	ndhE
		Ceratophyllum demersum NC_009962.1	ndhE
		Chloranthus japonicus NC_026565.1	ndhE
		Illicium oligandrum NC_009600.1	ndhE
		Nuphar advena NC_008788.1	ndhE
		Drimys granadensis NC_008456.1	ndhE
		Liriodendron tulipifera NC_008326.1	ndhE
		Gossypium anomalum NC_023213.1	ndhE
		Hibiscus syriacus NC_026909.1	ndhE
		Sapindus mukorossi NC_025554.1	ndhE
		Oenothera argillicola NC_010358.1	ndhE
		Boea hygrometrica NC_016468.1	ndhE
		Platanus occidentalis NC_008335.1	ndhE
		Buxus microphylla NC_009599.1	ndhE
		Acorus americanus NC_010093.1	ndhE
		Machilus balansae NC_028074.1	ndhE
		Berberis bealei NC_022457.1	ndhE
		Megaleranthis saniculifolia NC_012615.1	ndhE
		Hirtella physophora NC_024066.1	ndhE
		Hevea brasiliensis NC_015308.1	ndhE
		Corynocarpus laevigata NC_014807.1	ndhE
		Phaseolus vulgaris NC_009259.1	ndhE
		Carludovica palmata NC_026786.1	ndhE
		Musa textilis NC_022926.1	ndhE
		Ananas comosus NC_026220.1	ndhE
		Podococcus barteri NC_027276.1	ndhE
		Trillium cuneatum NC_027185.1	ndhE
		Cypripedium formosanum NC_026772.1	ndhE
		Triticum monococcum NC_021760.1	ndhE
		Arundinaria fargesii NC_024712.1	ndhE
		Dioscorea elephantipes NC_009601.1	ndhE
		Pinellia ternata NC_027681.1	ndhE
		Allium cepa NC_024813.1	ndhE
		Piper cenocladum NC_008457.1	ndhE
		Euonymus japonicus NC_028067.1	ndhE
		Arabidopsis thaliana NC_000932.1	ndhE
		Erodium texanum NC_014569.1	ndhE
		Campynema lineare NC_026785.1	ndhE
		Marchantia polymorpha NC_001319.1	ndhE
		Physcomitrella patens NC_005087.1	ndhE
		Araucaria heterophylla NC_026450.1	ndhE
		Cycas revoluta NC_020319.1	ndhE
		Cupressus gigantea NC_028155.1	ndhE
		Angiopteris angustifolia NC_026300.1	ndhE
		Isoetes flaccida NC_014675.1	ndhE
		Chaetosphaeridium globosum NC_004115.1	ndhE
		Ginkgo biloba NC_016986.1	ndhE
		Pteridium aquilinum NC_014348.1	ndhE
		Chara vulgaris NC_008097.1	ndhE
		Chlorokybus atmophyticus NC_008822.1	ndhE
		Mesostigma viride NC_002186.1	ndhE
		Nephroselmis astigmatica NC_024829.1	ndhE
		Pyramimonas parkeae NC_012099.1	ndhE
		Klebsormidium flaccidum NC_024167.1	ndhE
	20	Amborella trichopoda NC_005086.1	ndhF
		Nuphar advena NC_008788.1	ndhF
		Atropa belladonna NC_004561.1	ndhF
		Kalopanax septemlobus NC_022814.1	ndhF
		Lonicera japonica NC_026839.1	ndhF
		Silybum marianum NC_028027.1	ndhF
		Artemisia frigida NC_020607.1	ndhF
		Nerium oleander NC_025656.1	ndhF
		Buxus microphylla NC_009599.1	ndhF
		Chloranthus japonicus NC_026565.1	ndhF
		Drimys granadensis NC_008456.1	ndhF
		Liriodendron tulipifera NC_008326.1	ndhF
		Machilus balansae NC_028074.1	ndhF
		Liquidambar formosana NC_023092.1	ndhF
		Platanus occidentalis NC_008335.1	ndhF
		Tetracentron sinense NC_021425.1	ndhF
		Vitis rotundifolia NC_023790.1	ndhF
		Francoa sonchifolia NC_021101.1	ndhF
		Hevea brasiliensis NC_015308.1	ndhF
		Ostrya rehderiana NC_028349.1	ndhF
		Lysimachia coreana NC_026197.1	ndhF
		Gossypium anomalum NC_023213.1	ndhF
		Hibiscus syriacus NC_026909.1	ndh5
		Corynocarpus laevigata NC_014807.1	ndhF
		Oenothera argillicola NC_010358.1	ndhF
		Allosyncarpia ternata NC_022413.1	ndhF
		Cannabis sativa KR363961.1	ndhF
		Fragaria vesca NC_018766.1	ndhF
		Sapindus mukorossi NC_025554.1	ndhF
		Berberis bealei NC_022457.1	ndhF
		Megaleranthis saniculifolia NC_012615.1	ndhF
		Campynema lineare NC_026785.1	ndhF
		Carludovica palmata NC_026786.1	ndhF
		Ananas comosus NC_026220.1	ndhF
		Musa textilis NC_022926.1	ndhF
		Podococcus barteri NC_027276.1	ndhF
		Trillium cuneatum NC_027185.1	ndhF
		Acorus americanus NC_010093.1	ndhF
		Allium cepa NC_024813.1	ndhF
		Pinellia ternata NC_027681.1	ndhF
		Cypripedium formosanum NC_026772.1	ndhF
		Dioscorea elephantipes NC_009601.1	ndhF
		Euonymus japonicus NC_028067.1	ndhF
		Illicium oligandrum NC_009600.1	ndhF
		Triticum monococcum NC_021760.1	ndhF
		Arundinaria fargesii NC_024712.1	ndhF
		Arabidopsis thaliana NC_000932.1	ndhF
		Ceratophyllum demersum NC_009962.1	ndhF
		Piper cenocladum NC_008457.1	ndhF
		Hirtella physophora NC_024066.1	ndhF
		Larrea tridentata NC_028023.1	ndhF
		Acacia ligulata NC_026134.1	ndhF
		Cicer arietinum NC_011163.1	ndhF
		Phaseolus vulgaris NC_009259.1	ndhF
		Rheum palmatum NC_027728.1	ndhF
		Boea hygrometrica NC_016468.1	ndhF
		Erodium texanum NC_014569.1	ndhF
		Marchantia polymorpha NC_001319.1	ndhF
		Physcomitrella patens NC_005087.1	ndhF
		Araucaria heterophylla NC_026450.1	ndhF
		Cupressus gigantea NC_028155.1	ndhF
		Ginkgo biloba NC_016986.1	ndhF
		Cycas revoluta NC_020319.1	ndhF
		Angiopteris angustifolia NC_026300.1	ndhF
		Isoetes flaccida NC_014675.1	ndhF
		Chaetosphaeridium globosum NC_004115.1	ndhF
		Chlorokybus atmophyticus NC_008822.1	ndhF
		Mesostigma viride NC_002186.1	ndhF
		Pyramimonas parkeae NC_012099.1	ndhF
		Nephroselmis astigmatica NC_024829.1	ndhF
		Klebsormidium flaccidum NC_024167.1	ndhF
		Chara vulgaris NC_008097.1	ndhF
		Pteridium aquilinum NC_014348.1	ndhF
	21	Amborella trichopoda NC_005086.1	ndhG
		Nuphar advena NC_008788.1	ndhG
		Atropa belladonna NC_004561.1	ndhG
		Boea hygrometrica NC_016468.1	ndhG
		Buxus microphylla NC_009599.1	ndhG
		Platanus occidentalis NC_008335.1	ndhG
		Tetracentron sinense NC_021425.1	ndhG
		Vitis rotundifolia NC_023790.1	ndhG
		Gossypium anomalum NC_023213.1	ndhG
		Hibiscus syriacus NC_026909.1	ndhG
		Kalopanax septemlobus NC_022814.1	ndhG
		Liquidambar formosana NC_023092.1	ndhG
		Allosyncarpia ternata NC_022413.1	ndhG
		Francoa sonchifolia NC_021101.1	ndhG
		Oenothera argillicola NC_010358.1	ndhG
		Nerium oleander NC_025656.1	ndhG
		Hevea brasiliensis NC_015308.1	ndhG
		Silybum marianum NC_028027.1	ndhG
		Artemisia frigida NC_020607.1	ndhG
		Lonicera japonica NC_026839.1	ndhG
		Berberis bealei NC_022457.1	ndhG
		Megaleranthis saniculifolia NC_012615.1	ndhG
		Campynema lineare NC_026785.1	ndhG
		Carludovica palmata NC_026786.1	ndhG
		Musa textilis NC_022926.1	ndhG
		Ananas comosus NC_026220.1	ndhG
		Podococcus barteri NC_027276.1	ndhG
		Trillium cuneatum NC_027185.1	ndhG
		Allium cepa NC_024813.1	ndhG
		Cypripedium formosanum NC_026772.1	ndhG
		Ceratophyllum demersum NC_009962.1	ndhG
		Chloranthus japonicus NC_026565.1	ndhG
		Machilus balansae NC_028074.1	ndhG
		Liriodendron tulipifera NC_008326.1	ndhG
		Drimys granadensis NC_008456.1	ndhG
		Illicium oligandrum NC_009600.1	ndhG
		Acorus americanus NC_010093.1	ndhG
		Sapindus mukorossi NC_025554.1	ndhG
		Cannabis sativa KR363961.1	ndhG
		Fragaria vesca NC_018766.1	ndhG
		Ostrya rehderiana NC_028349.1	ndhG
		Hirtella physophora NC_024066.1	ndhG
		Acacia ligulata NC_026134.1	ndhG
		Cicer arietinum NC_011163.1	ndhG
		Corynocarpus laevigata NC_014807.1	ndhG
		Pinellia ternata NC_027681.1	ndhG
		Lysimachia coreana NC_026197.1	ndhG
		Piper cenocladum NC_008457.1	ndhG
		Dioscorea elephantipes NC_009601.1	ndhG
		Rheum palmatum NC_027728.1	ndhG
		Arabidopsis thaliana NC_000932.1	ndhG
		Euonymus japonicus NC_028067.1	ndhG
		Phaseolus vulgaris NC_009259.1	ndhG
		Erodium texanum NC_014569.1	ndhG
		Larrea tridentata NC_028023.1	ndhG
		Triticum monococcum NC_021760.1	ndhG
		Arundinaria fargesii NC_024712.1	ndhG
		Araucaria heterophylla NC_026450.1	ndhG
		Cupressus gigantea NC_028155.1	ndhG
		Cycas revoluta NC_020319.1	ndhG
		Ginkgo biloba NC_016986.1	ndhG
		Physcomitrella patens NC_005087.1	ndhG
		Angiopteris angustifolia NC_026300.1	ndhG
		Marchantia polymorpha NC_001319.1	ndhG
		Isoetes flaccida NC_014675.1	ndhG
		Pteridium aquilinum NC_014348.1	ndhG
		Chlorokybus atmophyticus NC_008822.1	ndhG
		Mesostigma viride NC_002186.1	ndhG
		Nephroselmis astigmatica NC_024829.1	ndhG
		Pyramimonas parkeae NC_012099.1	ndhG
		Chara vulgaris NC_008097.1	ndhG
		Chaetosphaeridium globosum NC_004115.1	ndhG
		Klebsormidium flaccidum NC_024167.1	ndhG
	22	Amborella trichopoda NC_005086.1	ndhH
		Atropa belladonna NC_004561.1	ndhH
		Buxus microphylla NC_009599.1	ndhH
		Platanus occidentalis NC_008335.1	ndhH
		Tetracentron sinense NC_021425.1	ndhH
		Liquidambar formosana NC_023092.1	ndhH
		Chloranthus japonicus NC_026565.1	ndhH
		Silybum marianum NC_028027.1	ndhH
		Artemisia frigida NC_020607.1	ndhH
		Drimys granadensis NC_008456.1	ndhH
		Machilus balansae NC_028074.1	ndhH
		Liriodendron tulipifera NC_008326.1	ndhH
		Nerium oleander NC_025656.1	ndhH
		Vitis rotundifolia NC_023790.1	ndhH
		Illicium oligandrum NC_009600.1	ndhH
		Campynema lineare NC_026785.1	ndhH
		Carludovica palmata NC_026786.1	ndhH
		Trillium cuneatum NC_027185.1	ndhH
		Pinellia ternata NC_027681.1	ndhH
		Podococcus barteri NC_027276.1	ndhH
		Ananas comosus NC_026220.1	ndhH
		Musa textilis NC_022926.1	ndhH
		Nuphar advena NC_008788.1	ndhH
		Piper cenocladum NC_008457.1	ndhH
		Acorus americanus NC_010093.1	ndhH
		Megaleranthis saniculifolia NC_012615.1	ndhH
		Berberis bealei NC_022457.1	ndhH
		Cannabis sativa KR363961.1	ndhH
		Acacia ligulata NC_026134.1	ndhH
		Cicer arietinum NC_011163.1	ndhH
		Fragaria vesca NC_018766.1	ndhH
		Corynocarpus laevigata NC_014807.1	ndhH
		Francoa sonchifolia NC_021101.1	ndhH
		Gossypium anomalum NC_023213.1	ndhH
		Hibiscus syriacus NC_026909.1	ndhH
		Larrea tridentata NC_028023.1	ndhH
		Hevea brasiliensis NC_015308.1	ndhH
		Kalopanax septemlobus NC_022814.1	ndhH
		Ceratophyllum demersum NC_009962.1	ndhH
		Boea hygrometrica NC_016468.1	ndhH
		Lysimachia coreana NC_026197.1	ndhH
		Lonicera japonica NC_026839.1	ndhH
		Oenothera argillicola NC_010358.1	ndhH
		Allosyncarpia ternata NC_022413.1	ndhH
		Hirtella physophora NC_024066.1	ndhH
		Ostrya rehderiana NC_028349.1	ndhH
		Erodium texanum NC_014569.1	ndhH
		Cypripedium formosanum NC_026772.1	ndhH
		Allium cepa NC_024813.1	ndhH
		Rheum palmatum NC_027728.1	ndhH
		Sapindus mukorossi NC_025554.1	ndhH
		Arabidopsis thaliana NC_000932.1	ndhH
		Euonymus japonicus NC_028067.1	ndhH
		Phaseolus vulgaris NC_009259.1	ndhH
		Dioscorea elephantipes NC_009601.1	ndhH
		Triticum monococcum NC_021760.1	ndhH
		Arundinaria fargesii NC_024712.1	ndhH
		Marchantia polymorpha NC_001319.1	ndhH
		Physcomitrella patens NC_005087.1	ndhH
		Angiopteris angustifolia NC_026300.1	ndhH
		Chlorokybus atmophyticus NC_008822.1	ndhH
		Mesostigma viride NC_002186.1	ndhH
		Chaetosphaeridium globosum NC_004115.1	ndhH
		Chara vulgaris NC_008097.1	ndhH
		Araucaria heterophylla NC_026450.1	ndhH
		Cupressus gigantea NC_028155.1	ndhH
		Cycas revoluta NC_020319.1	ndhH
		Ginkgo biloba NC_016986.1	ndhH
		Isoetes flaccida NC_014675.1	ndhH
		Pyramimonas parkeae NC_012099.1	ndhH
		Nephroselmis astigmatica NC_024829.1	ndhH
		Pteridium aquilinum NC_014348.1	ndhH
		Klebsormidium flaccidum NC_024167.1	ndhH
	23	Amborella trichopoda NC_005086.1	ndhI
		Drimys granadensis NC_008456.1	ndhI
		Liriodendron tulipifera NC_008326.1	ndhI
		Platanus occidentalis NC_008335.1	ndhI
		Nuphar advena NC_008788.1	ndhI
		Illicium oligandrum NC_009600.1	ndhI
		Tetracentron sinense NC_021425.1	ndhI
		Megaleranthis saniculifolia NC_012615.1	ndhI
		Machilus balansae NC_028074.1	ndhI
		Chloranthus japonicus NC_026565.1	ndhI
		Buxus microphylla NC_009599.1	ndhI
		Atropa belladonna NC_004561.1	ndhI
		Kalopanax septemlobus NC_022814.1	ndhI
		Silybum marianum NC_028027.1	ndhI
		Artemisia frigida NC_020607.1	ndhI
		Acacia ligulata NC_026134.1	ndhI
		Cicer arietinum NC_011163.1	ndhI
		Fragaria vesca NC_018766.1	ndhI
		Gossypium anomalum NC_023213.1	ndhI
		Hibiscus syriacus NC_026909.1	ndhI
		Hevea brasiliensis NC_015308.1	ndhI
		Oenothera argillicola NC_010358.1	ndhI
		Liquidambar formosana NC_023092.1	ndhI
		Vitis rotundifolia NC_023790.1	ndhI
		Lysimachia coreana NC_026197.1	ndhI
		Larrea tridentata NC_028023.1	ndhI
		Ostrya rehderiana NC_028349.1	ndhI
		Sapindus mukorossi NC_025554.1	ndhI
		Corynocarpus laevigata NC_014807.1	ndhI
		Allosyncarpia ternata NC_022413.1	ndhI
		Francoa sonchifolia NC_021101.1	ndhI
		Nerium oleander NC_025656.1	ndhI
		Lonicera japonica NC_026839.1	ndhI
		Berberis bealei NC_022457.1	ndhI
		Rheum palmatum NC_027728.1	ndhI
		Phaseolus vulgaris NC_009259.1	ndhI
		Hirtella physophora NC_024066.1	ndhI
		Arabidopsis thaliana NC_000932.1	ndhI
		Cannabis sativa KR363961.1	ndhI
		Acorus americanus NC_010093.1	ndhI
		Campynema lineare NC_026785.1	ndhI
		Carludovica palmata NC_026786.1	ndhI
		Musa textilis NC_022926.1	ndhI
		Ananas comosus NC_026220.1	ndhI
		Podococcus barteri NC_027276.1	ndhI
		Allium cepa NC_024813.1	ndhI
		Dioscorea elephantipes NC_009601.1	ndhI
		Trillium cuneatum NC_027185.1	ndhI
		Cypripedium formosanum NC_026772.1	ndhI
		Triticum monococcum NC_021760.1	ndhI
		Arundinaria fargesii NC_024712.1	ndhI
		Pinellia ternata NC_027681.1	ndhI
		Ceratophyllum demersum NC_009962.1	ndhI
		Euonymus japonicus NC_028067.1	ndhI
		Boea hygrometrica NC_016468.1	ndhI
		Erodium texanum NC_014569.1	ndhI
		Piper cenocladum NC_008457.1	ndhI
		Marchantia polymorpha NC_001319.1	ndhI
		Physcomitrella patens NC_005087.1	ndhI
		Angiopteris angustifolia NC_026300.1	ndhI
		Isoetes flaccida NC_014675.1	ndhI
		Araucaria heterophylla NC_026450.1	ndhI
		Cupressus gigantea NC_028155.1	ndhI
		Cycas revoluta NC_020319.1	ndhI
		Ginkgo biloba NC_016986.1	ndhI
		Chara vulgaris NC_008097.1	ndhI
		Chlorokybus atmophyticus NC_008822.1	ndhI
		Mesostigma viride NC_002186.1	ndhI
		Nephroselmis astigmatica NC_024829.1	ndhI
		Pyramimonas parkeae NC_012099.1	ndhI
		Chaetosphaeridium globosum NC_004115.1	ndhI
		Pteridium aquilinum NC_014348.1	ndhI
		Klebsormidium flaccidum NC_024167.1	ndhI
	24	Amborella trichopoda NC_005086.1	ndhJ
		Atropa belladonna NC_004561.1	ndhJ
		Corynocarpus laevigata NC_014807.1	ndhJ
		Fragaria vesca NC_018766.1	ndhJ
		Kalopanax septemlobus NC_022814.1	ndhJ
		Nerium oleander NC_025656.1	ndhJ
		Vitis rotundifolia NC_023790.1	ndhJ
		Gossypium anomalum NC_023213.1	ndhJ
		Hibiscus syriacus NC_026909.1	ndhJ
		Hirtella physophora NC_024066.1	ndhJ
		Lysimachia coreana NC_026197.1	ndhJ
		Francoa sonchifolia NC_021101.1	ndhJ
		Buxus microphylla NC_009599.1	ndhJ
		Megaleranthis saniculifolia NC_012615.1	ndhJ
		Tetracentron sinense NC_021425.1	ndhJ
		Platanus occidentalis NC_008335.1	ndhJ
		Illicium oligandrum NC_009600.1	ndhJ
		Chloranthus japonicus NC_026565.1	ndhJ
		Drimys granadensis NC_008456.1	ndhJ
		Liriodendron tulipifera NC_008326.1	ndhJ
		Cannabis sativa KR363961.1	ndhJ
		Silybum marianum NC_028027.1	ndhJ
		Artemisia frigida NC_020607.1	ndhJ
		Lonicera japonica NC_026839.1	ndhJ
		Cicer arietinum NC_011163.1	ndhJ
		Oenothera argillicola NC_010358.1	ndhJ
		Acacia ligulata NC_026134.1	ndhJ
		Liquidambar formosana NC_023092.1	ndhJ
		Hevea brasiliensis NC_015308.1	ndhJ
		Ostrya rehderiana NC_028349.1	ndhJ
		Boea hygrometrica NC_016468.1	ndhJ
		Allosyncarpia ternata NC_022413.1	ndhJ
		Sapindus mukorossi NC_025554.1	ndhJ
		Erodium texanum NC_014569.1	ndhJ
		Ceratophyllum demersum NC_009962.1	ndhJ
		Nuphar advena NC_008788.1	ndhJ
		Machilus balansae NC_028074.1	ndhJ
		Acorus americanus NC_010093.1	ndhJ
		Pinellia ternata NC_027681.1	ndhJ
		Berberis bealei NC_022457.1	ndhJ
		Campynema lineare NC_026785.1	ndhJ
		Carludovica palmata NC_026786.1	ndhJ
		Trillium cuneatum NC_027185.1	ndhJ
		Musa textilis NC_022926.1	ndhJ
		Ananas comosus NC_026220.1	ndhJ
		Podococcus barteri NC_027276.1	ndhJ
		Piper cenocladum NC_008457.1	ndhJ
		Cypripedium formosanum NC_026772.1	ndhJ
		Allium cepa NC_024813.1	ndhJ
		Dioscorea elephantipes NC_009601.1	ndhJ
		Phaseolus vulgaris NC_009259.1	ndhJ
		Larrea tridentata NC_028023.1	ndhJ
		Rheum palmatum NC_027728.1	ndhJ
		Euonymus japonicus NC_028067.1	ndhJ
		Arabidopsis thaliana NC_000932.1	ndhJ
		Triticum monococcum NC_021760.1	ndhJ
		Arundinaria fargesii NC_024712.1	ndhJ
		Marchantia polymorpha NC_001319.1	ndhJ
		Physcomitrella patens NC_005087.1	ndhJ
		Araucaria heterophylla NC_026450.1	ndhJ
		Cupressus gigantea NC_028155.1	ndhJ
		Ginkgo biloba NC_016986.1	ndhJ
		Cycas revoluta NC_020319.1	ndhJ
		Angiopteris angustifolia NC_026300.1	ndhJ
		Chaetosphaeridium globosum NC_004115.1	ndhJ
		Chara vulgaris NC_008097.1	ndhJ
		Chlorokybus atmophyticus NC_008822.1	ndhJ
		Mesostigma viride NC_002186.1	ndhJ
		Isoetes flaccida NC_014675.1	ndhJ
		Pteridium aquilinum NC_014348.1	ndhJ
		Klebsormidium flaccidum NC_024167.1	ndhJ
	25	Amborella trichopoda NC_005086.1	ndhK
		Berberis bealei NC_022457.1	psbG
		Corynocarpus laevigata NC_014807.1	ndhK
		Drimys granadensis NC_008456.1	ndhK
		Liriodendron tulipifera NC_008326.1	ndhK
		Platanus occidentalis NC_008335.1	ndhK
		Vitis rotundifolia NC_023790.1	ndhK
		Allosyncarpia ternata NC_022413.1	ndhK
		Liquidambar formosana NC_023092.1	ndhK
		Kalopanax septemlobus NC_022814.1	ndhK
		Silybum marianum NC_028027.1	ndhK
		Artemisia frigida NC_020607.1	ndhK
		Acacia ligulata NC_026134.1	ndhK
		Illicium oligandrum NC_009600.1	ndhK
		Lonicera japonica NC_026839.1	ndhK
		Francoa sonchifolia NC_021101.1	ndhK
		Nerium oleander NC_025656.1	ndhK
		Cannabis sativa KR363961.1	ndhK
		Fragaria vesca NC_018766.1	ndhK
		Gossypium anomalum NC_023213.1	ndhK
		Hibiscus syriacus NC_026909.1	ndhK
		Hevea brasiliensis NC_015308.1	ndhK
		Oenothera argillicola NC_010358.1	ndhK
		Nuphar advena NC_008788.1	ndhK
		Lysimachia coreana NC_026197.1	ndhK
		Atropa belladonna NC_004561.1	ndhK
		Boea hygrometrica NC_016468.1	ndhK
		Buxus microphylla NC_009599.1	ndhK
		Machilus balansae NC_028074.1	ndhK
		Tetracentron sinense NC_021425.1	ndhK
		Campynema lineare NC_026785.1	ndhK
		Carludovica palmata NC_026786.1	ndhK
		Podococcus barteri NC_027276.1	ndhK
		Ananas comosus NC_026220.1	ndhK
		Trillium cuneatum NC_027185.1	ndhK
		Allium cepa NC_024813.1	ndhK
		Pinellia ternata NC_027681.1	ndhK
		Musa textilis NC_022926.1	ndhK
		Larrea tridentata NC_028023.1	ndhK
		Ostrya rehderiana NC_028349.1	ndhK
		Arabidopsis thaliana NC_000932.1	ndhK
		Euonymus japonicus NC_028067.1	ndhK
		Megaleranthis saniculifolia NC_012615.1	ndhK
		Dioscorea elephantipes NC_009601.1	ndhK
		Chloranthus japonicus NC_026565.1	ndhK
		Acorus americanus NC_010093.1	ndhK
		Ceratophyllum demersum NC_009962.1	ndhK
		Cicer arietinum NC_011163.1	ndhK
		Phaseolus vulgaris NC_009259.1	ndhK
		Hirtella physophora NC_024066.1	ndhK
		Sapindus mukorossi NC_025554.1	ndhK
		Rheum palmatum NC_027728.1	ndhK
		Triticum monococcum NC_021760.1	ndhK
		Arundinaria fargesii NC_024712.1	ndhK
		Piper cenocladum NC_008457.1	ndhK
		Erodium texanum NC_014569.1	ndhK
		Cypripedium formosanum NC_026772.1	ndhK
		Cycas revoluta NC_020319.1	ndhK
		Ginkgo biloba NC_016986.1	ndhK
		Araucaria heterophylla NC_026450.1	ndhK
		Cupressus gigantea NC_028155.1	ndhK
		Angiopteris angustifolia NC_026300.1	ndhK
		Marchantia polymorpha NC_001319.1	ndhK
		Isoetes flaccida NC_014675.1	ndhK
		Physcomitrella patens NC_005087.1	ndhK
		Chaetosphaeridium globosum NC_004115.1	ndhK
		Chlorokybus atmophyticus NC_008822.1	ndhK
		Mesostigma viride NC_002186.1	ndhK
		Nephroselmis astigmatica NC_024829.1	ndhK
		Pyramimonas parkeae NC_012099.1	ndhK
		Pteridium aquilinum NC_014348.1	ndhK
		Chara vulgaris NC_008097.1	ndhK
	26	Amborella trichopoda NC_005086.1	petA
		Nuphar advena NC_008788.1	petA
		Atropa belladonna NC_004561.1	petA
		Kalopanax septemlobus NC_022814.1	petA
		Lysimachia coreana NC_026197.1	petA
		Buxus microphylla NC_009599.1	petA
		Drimys granadensis NC_008456.1	petA
		Liriodendron tulipifera NC_008326.1	petA
		Machilus balansae NC_028074.1	petA
		Platanus occidentalis NC_008335.1	petA
		Tetracentron sinense NC_021425.1	petA
		Vitis rotundifolia NC_023790.1	petA
		Silybum marianum NC_028027.1	petA
		Artemisia frigida NC_020607.1	petA
		Acorus americanus NC_010093.1	petA
		Liquidambar formosana NC_023092.1	petA
		Carludovica palmata NC_026786.1	petA
		Trillium cuneatum NC_027185.1	petA
		Cypripedium formosanum NC_026772.1	petA
		Ananas comosus NC_026220.1	petA
		Podococcus barteri NC_027276.1	petA
		Musa textilis NC_022926.1	petA
		Triticum monococcum NC_021760.1	petA
		Arundinaria fargesii NC_024712.1	petA
		Cannabis sativa KR363961.1	petA
		Corynocarpus laevigata NC_014807.1	petA
		Fragaria vesca NC_018766.1	petA
		Lonicera japonica NC_026839.1	petA
		Ceratophyllum demersum NC_009962.1	petA
		Carnegiea gigantea NC_027618.1	petA
		Euonymus japonicus NC_028067.1	petA
		Hevea brasiliensis NC_015308.1	petA
		Francoa sonchifolia NC_021101.1	petA
		Acacia ligulata NC_026134.1	petA
		Cicer arietinum NC_011163.1	petA
		Hirtella physophora NC_024066.1	petA
		Boea hygrometrica NC_016468.1	petA
		Nerium oleander NC_025656.1	petA
		Gossypium anomalum NC_023213.1	petA
		Hibiscus syriacus NC_026909.1	petA
		Pinellia ternata NC_027681.1	petA
		Allium cepa NC_024813.1	petA
		Campynema lineare NC_026785.1	petA
		Chloranthus japonicus NC_026565.1	petA
		Dioscorea elephantipes NC_009601.1	petA
		Ostrya rehderiana NC_028349.1	petA
		Sapindus mukorossi NC_025554.1	petA
		Oenothera argillicola NC_010358.1	petA
		Allosyncarpia ternata NC_022413.1	petA
		Rheum palmatum NC_027728.1	petA
		Piper cenocladum NC_008457.1	petA
		Arabidopsis thaliana NC_000932.1	petA
		Berberis bealei NC_022457.1	petA
		Megaleranthis saniculifolia NC_012615.1	petA
		Illicium oligandrum NC_009600.1	petA
		Larrea tridentata NC_028023.1	petA
		Osyris alba NC_027960.1 APL01	gp044
		Phaseolus vulgaris NC_009259.1	petA
		Erodium texanum NC_014569.1	petA
		Viscum minimum NC_027829.1	petA
		Araucaria heterophylla NC_026450.1	petA
		Cycas revoluta NC_020319.1	petA
		Ginkgo biloba NC_016986.1	petA
		Cupressus gigantea NC_028155.1	petA
		Picea sitchensis NC_011152.3	petA
		Isoetes flaccida NC_014675.1	petA
		Marchantia polymorpha NC_001319.1	petA
		Physcomitrella patens NC_005087.1	petA
		Angiopteris angustifolia NC_026300.1	petA
		Pteridium aquilinum NC_014348.1	petA
		Chara vulgaris NC_008097.1	petA
		Nephroselmis astigmatica NC_024829.1	petA
		Chlorokybus atmophyticus NC_008822.1	petA
		Klebsormidium flaccidum NC_024167.1	petA
		Chaetosphaeridium globosum NC_004115.1	petA
		Botryococcus braunii NC_025545.1	petA
		Ettlia pseudoalveolaris NC_025532.1	petA
		Gloeotilopsis sterilis NC_025538.1	petA
		Pyramimonas parkeae NC_012099.1	petA
		Mesostigma viride NC_002186.1	petA
	27	Amborella trichopoda NC_005086.1	petB
		Buxus microphylla NC_009599.1	petB
		Corynocarpus laevigata NC_014807.1	petB
		Liquidambar formosana NC_023092.1	petB
		Ostrya rehderiana NC_028349.1	petB
		Platanus occidentalis NC_008335.1	petB
		Tetracentron sinense NC_021425.1	petB
		Vitis rotundifolia NC_023790.1	petB
		Liriodendron tulipifera NC_008326.1	petB
		Carludovica palmata NC_026786.1	petB
		Cypripedium formosanum NC_026772.1	petB
		Kalopanax septemlobus NC_022814.1	petB
		Artemisia frigida NC_020607.1	petB
		Silybum marianum NC_028027.1	petB
		Machilus balansae NC_028074.1	petB
		Ceratophyllum demersum NC_009962.1	petB
		Ananas comosus NC_026220.1	petB
		Campynema lineare NC_026785.1	petB
		Dioscorea elephantipes NC_009601.1	petB
		Drimys granadensis NC_008456.1	petB
		Illicium oligandrum NC_009600.1	petB
		Carnegiea gigantea NC_027618.1	petB
		Atropa belladonna NC_004561.1	petB
		Lysimachia coreana NC_026197.1	petB
[truncated: 4,020 more rows]

## Sheet: Table S8
	Table S8. Taxon sampling of cyanobacterial genomes in orthologous family analysis.
	Species & Strain information	Accession
	Acaryochloris marina MBIC11017	NC_009925.1
	Anabaena sp. 90	NC_019427.1
		NC_019439.1
	Anabaena sp. wa102	NZ_CP011456.1
	Anabaena cylindrica PCC 7122	NC_019771.1
	Anabaena variabilis ATCC 29413	CP000117.1
	Arthrospira sp. PCC 8005	NZ_FO818640.1
	Arthrospira platensis NIES-39	NC_016640.1
	Arthrospira platensis C1	NZ_CM001632.1
	Calothrix sp. 336/3	NZ_CP011382.1
	Calothrix sp. PCC 7507	NC_019682.1
	Calothrix sp. PCC 6303	NC_019751.1
	Candidatus Atelocyanobacterium thalassa isolate ALOHA	NC_013771.1
	Chamaesiphon minutus PCC 6605	NC_019697.1
	Chroococcidiopsis thermalis PCC 7203	NC_019695.1
	Crinalium epipsammum PCC 9333	NC_019753.1
	Cyanobacterium aponinum PCC 10605	NC_019776.1
	Cyanobacterium stanieri PCC 7202	CP003940.1
	Cyanobium gracile PCC 6307	NC_019675.1
	Cyanothece sp. ATCC 51142	NC_010546.1
		NC_010547.1
	Cyanothece sp. PCC 8801	NC_011726.1
	Cyanothece sp. PCC 7424	NC_011729.1
	Cyanothece sp. PCC 7425	NC_011884.1
	Cyanothece sp. PCC 7822	NC_014501.1
	Cyanothece sp. PCC 8802	NC_013161.1
	Cylindrospermum stagnale PCC 7417	NC_019757.1
	Dactylococcopsis salina PCC 8305	NC_019780.1
	Geitlerinema sp. PCC 7407	NC_019703.1
	Geminocystis herdmanii PCC 6308	NZ_CM001775.1
	Gloeobacter kilaueensis JS1	NC_022600.1
	Gloeobacter violaceus PCC 7421	NC_005125.1
	Gloeocapsa sp. PCC 7428	NC_019745.1
	Halothece sp. PCC 7418	NC_019779.1
	Leptolyngbya sp. PCC 7376	NC_019683.1
	Microcoleus sp. PCC 7113	NC_019738.1
	Microcystis aeruginosa NIES-843	NC_010296.1
	Microcystis aeruginosa NIES-2549	NZ_CP011304.1
	Microcystis panniformis FACHB-1757	NZ_CP011339.1
	Nodularia spumigena CCY9414	NZ_CP007203.1
	Nostoc sp. PCC 7120	NC_003272.1
	Nostoc sp. PCC 7524	NC_019684.1
	Nostoc sp. PCC 7107	NC_019676.1
	Nostoc piscinale CENA21	CP012036.1
	Nostoc punctiforme PCC 73102	NC_010628.1
	Oscillatoria acuminata PCC 6304	NC_019693.1
	Oscillatoria nigro-viridis PCC 7112	NC_019729.1
	Oscillatoriales cyanobacterium JSC-12	NZ_CM001633.1
	Planktothrix agardhii NIVA-CYA 126/8	NZ_CM002803.1
	Pleurocapsa sp. PCC 7327	NC_019689.1
	Prochlorococcus sp. MIT 0801	NZ_CP007754.1
	Prochlorococcus sp. MIT 0604	NZ_CP007753.1
	Prochlorococcus marinus subsp. marinus str. CCMP1375	NC_005042.1
	Prochlorococcus marinus subsp. pastoris str. CCMP1986	NC_005072.1
	Prochlorococcus marinus str. MIT 9313	NC_005071.1
	Prochlorococcus marinus str. NATL2A	NC_007335.2
	Prochlorococcus marinus str. MIT 9312	NC_007577.1
	Prochlorococcus marinus str. AS9601	NC_008816.1
	Prochlorococcus marinus str. MIT 9515	NC_008817.1
	Prochlorococcus marinus str. MIT 9301	NC_009091.1
	Prochlorococcus marinus str. MIT 9215	NC_009840.1
	Prochlorococcus marinus str. MIT 9211	NC_009976.1
	Prochlorococcus marinus str. NATL1A	NC_008819.1
	Prochlorococcus marinus str. MIT 9303	CP000554.1
	Pseudanabaena sp. PCC 7367	NC_019701.1
	Rivularia sp. PCC 7116	NC_019678.1
	Stanieria cyanosphaera PCC 7437	NC_019748.1
	Synechococcus sp. CC9902	NC_007513.1
	Synechococcus sp. JA-3-3Ab	NC_007775.1
	Synechococcus sp. JA-2-3B'a(2-13)	NC_007776.1
	Synechococcus sp. CC9311	NC_008319.1
	Synechococcus sp. PCC 7002	NC_010475.1
	Synechococcus sp. WH 7803	NC_009481.1
	Synechococcus sp. RCC307	NC_009482.1
	Synechococcus sp. KORDI-100	NZ_CP006269.1
	Synechococcus sp. KORDI-49	NZ_CP006270.1
	Synechococcus sp. KORDI-52	NZ_CP006271.1
	Synechococcus sp. WH 8102	NC_005070.1
	Synechococcus sp. PCC 6312	NC_019680.1
	Synechococcus sp. PCC 7502	NC_019702.1
	Synechococcus sp. PCC 7336	NZ_CM001776.1
	Synechococcus sp. CC9605	NC_007516.1
	Synechococcus sp. WH 8109	NZ_CP006882.1
	Synechococcus sp. UTEX 2973	NZ_CP006471.1
	Synechococcus sp. WH 8103	NZ_LN847356.1
	Synechococcus sp. WH 8020	NZ_CP011941.1
	Synechococcus elongatus PCC 7942	NC_007604.1
	Synechococcus elongatus PCC 6301	NC_006576.1
	Synechocystis sp. PCC 6803	NC_000911.1
	Synechocystis sp. PCC 6803	NC_017277.1
	Synechocystis sp. PCC 6803 substr. GT-I	NC_017038.1
	Synechocystis sp. PCC 6803 substr. PCC-N	NC_017052.1
	Synechocystis sp. PCC 6803 substr. PCC-P	NC_017039.1
	Synechocystis sp. PCC 6803	NC_020286.1
	Synechocystis sp. PCC 6714	NZ_CP007542.1
	Synechocystis sp. PCC 6803	CP012832.1
	Thermosynechococcus sp. NK55a	NC_023033.1
	Thermosynechococcus elongatus BP-1	NC_004113.1
	Trichodesmium erythraeum IMS101	NC_008312.1
	Nostoc azollae 0708	NC_014248.1
	cyanobacterium endosymbiont of Epithemia turgida isolate EtSB Lake Yunoko	NZ_AP012549.1

## Sheet: Table S9
	Table S9. Cyanobacterial gene groups (clustering e-value cut = e-10) in primary plastid homolog 3,587 cyanobacterial genes.
	Locus_tag	Accession	Gene group	Gene IDs
	NC_019702.1	WP_015166912.1	1	gi|504979810|ref|WP_015166912_1|_ATP_dependent_metalloprotease_FtsH|Synechococcus_sp_PCC_7502
	NC_019702.1	WP_015166961.1	2	gi|504979859|ref|WP_015166961_1|_ABC_transporter_ATP_binding_protein|Synechococcus_sp_PCC_7502
	NC_019702.1	WP_015167006.1	29	gi|504979904|ref|WP_015167006_1|_photosystem_II_DI_subunit_Q_B_protein|Synechococcus_sp_PCC_7502
	NC_019702.1	WP_015167105.1	125	gi|504980003|ref|WP_015167105_1|_2_3_bisphosphoglycerate_independent_phosphoglycerate_mutase|Synechococcus_sp_PCC_7502
	NC_019702.1	WP_015167167.1	178	gi|504980065|ref|WP_015167167_1|_cobalt_ABC_transporter_permease|Synechococcus_sp_PCC_7502
	NC_019702.1	WP_051023554.1	51	gi|916288508|ref|WP_051023554_1|_NADH_dehydrogenase|Synechococcus_sp_PCC_7502
	NC_019702.1	WP_051023664.1	1	gi|916288618|ref|WP_051023664_1|_AAA_family_ATPase|Synechococcus_sp_PCC_7502
	NC_019702.1	WP_015167289.1	73	gi|504980187|ref|WP_015167289_1|_hypothetical_protein|Synechococcus_sp_PCC_7502
	NC_019702.1	WP_015167364.1	235	gi|504980262|ref|WP_015167364_1|_photosystem_II_reaction_center_protein_PsbM|Synechococcus_sp_PCC_7502
	NC_019702.1	WP_015167433.1	50	gi|504980331|ref|WP_015167433_1|_hypothetical_protein|Synechococcus_sp_PCC_7502
	NC_019702.1	WP_015167456.1	20	gi|504980354|ref|WP_015167456_1|_30S_ribosomal_protein_S18|Synechococcus_sp_PCC_7502
	NC_019702.1	WP_015167507.1	2	gi|504980405|ref|WP_015167507_1|_ABC_transporter_ATP_binding_protein|Synechococcus_sp_PCC_7502
	NC_019702.1	WP_041429844.1	173	gi|752790410|ref|WP_041429844_1|_chlorophyll_A_B_binding_protein|Synechococcus_sp_PCC_7502
	NC_019702.1	WP_015167560.1	39	gi|504980458|ref|WP_015167560_1|_50S_ribosomal_protein_L23|Synechococcus_sp_PCC_7502
	NC_019702.1	WP_015167562.1	23	gi|504980460|ref|WP_015167562_1|_30S_ribosomal_protein_S19|Synechococcus_sp_PCC_7502
	NC_019702.1	WP_015167563.1	18	gi|504980461|ref|WP_015167563_1|_50S_ribosomal_protein_L22|Synechococcus_sp_PCC_7502
	NC_019702.1	WP_015167564.1	28	gi|504980462|ref|WP_015167564_1|_30S_ribosomal_protein_S3|Synechococcus_sp_PCC_7502
	NC_019702.1	WP_015167567.1	64	gi|504980465|ref|WP_015167567_1|_30S_ribosomal_protein_S17|Synechococcus_sp_PCC_7502
	NC_019702.1	WP_015167574.1	65	gi|504980472|ref|WP_015167574_1|_30S_ribosomal_protein_S5|Synechococcus_sp_PCC_7502
	NC_019702.1	WP_015167576.1	168	gi|504980474|ref|WP_015167576_1|_preprotein_translocase_subunit_SecY|Synechococcus_sp_PCC_7502
	NC_019702.1	WP_015167741.1	48	gi|504980639|ref|WP_015167741_1|_ATP_dependent_Clp_protease_proteolytic_subunit|Synechococcus_sp_PCC_7502
	NC_019702.1	WP_015167822.1	123	gi|504980720|ref|WP_015167822_1|_molecular_chaperone_DnaK|Synechococcus_sp_PCC_7502
	NC_019702.1	WP_015167845.1	13	gi|504980743|ref|WP_015167845_1|_ATP_synthase_subunit_beta|Synechococcus_sp_PCC_7502
	NC_019702.1	WP_015167896.1	211	gi|504980794|ref|WP_015167896_1|_1_4_dihydroxy_2_naphthoyl_CoA_synthase|Synechococcus_sp_PCC_7502
	NC_019702.1	WP_015167902.1	104	gi|504980800|ref|WP_015167902_1|_NAD_P_H_quinone_oxidoreductase_subunit_I|Synechococcus_sp_PCC_7502
	NC_019702.1	WP_015168022.1	1	gi|504980920|ref|WP_015168022_1|_ATP_dependent_metalloprotease_FtsH|Synechococcus_sp_PCC_7502
	NC_019702.1	WP_015168058.1	182	gi|504980956|ref|WP_015168058_1|_septum_site_determining_protein_MinD|Synechococcus_sp_PCC_7502
	NC_019702.1	WP_015168076.1	2	gi|504980974|ref|WP_015168076_1|_sulfate_ABC_transporter_ATP_binding_protein|Synechococcus_sp_PCC_7502
	NC_019702.1	WP_015168258.1	66	gi|504981156|ref|WP_015168258_1|_phenylalanine_tRNA_ligase_subunit_beta|Synechococcus_sp_PCC_7502
	NC_019702.1	WP_015168260.1	27	gi|504981158|ref|WP_015168260_1|_50S_ribosomal_protein_L19|Synechococcus_sp_PCC_7502
	NC_019702.1	WP_015168263.1	74	gi|504981161|ref|WP_015168263_1|_50S_ribosomal_protein_L11|Synechococcus_sp_PCC_7502
	NC_019702.1	WP_015168334.1	7	gi|504981232|ref|WP_015168334_1|_proton_translocating_NADH_quinone_oxidoreductase_subunit_M|Synechococcus_sp_PCC_7502
	NC_019702.1	WP_015168354.1	149	gi|504981252|ref|WP_015168354_1|_NADH_dehydrogenase_I_subunit_D|Synechococcus_sp_PCC_7502
	NC_019702.1	WP_015168359.1	41	gi|504981257|ref|WP_015168359_1|_50S_ribosomal_protein_L32|Synechococcus_sp_PCC_7502
	NC_019702.1	WP_015168377.1	2	gi|504981275|ref|WP_015168377_1|_sulfate_ABC_transporter_ATP_binding_protein|Synechococcus_sp_PCC_7502
	NC_019702.1	WP_015168505.1	25	gi|504981403|ref|WP_015168505_1|_30S_ribosomal_protein_S9|Synechococcus_sp_PCC_7502
	NC_019702.1	WP_015168511.1	201	gi|504981409|ref|WP_015168511_1|_30S_ribosomal_protein_S13|Synechococcus_sp_PCC_7502
	NC_019702.1	WP_015168558.1	188	gi|504981456|ref|WP_015168558_1|_hypothetical_protein|Synechococcus_sp_PCC_7502
	NC_019702.1	WP_015168773.1	22	gi|504981671|ref|WP_015168773_1|_allophycocyanin_alpha_B_subunit_apoprotein|Synechococcus_sp_PCC_7502
	NC_019702.1	WP_015168903.1	80	gi|504981801|ref|WP_015168903_1|_50S_ribosomal_protein_L35|Synechococcus_sp_PCC_7502
	NC_019702.1	WP_015168925.1	46	gi|504981823|ref|WP_015168925_1|_30S_ribosomal_protein_S14|Synechococcus_sp_PCC_7502
	NC_019702.1	WP_015169030.1	87	gi|504981928|ref|WP_015169030_1|_preprotein_translocase_subunit_TatC|Synechococcus_sp_PCC_7502
	NC_019702.1	WP_015169094.1	11	gi|504981992|ref|WP_015169094_1|_30S_ribosomal_protein_S12|Synechococcus_sp_PCC_7502
	NC_019702.1	WP_015169109.1	1	gi|504982007|ref|WP_015169109_1|_ATPase_AAA|Synechococcus_sp_PCC_7502
	NC_019702.1	WP_015169224.1	4	gi|504982122|ref|WP_015169224_1|_DNA_directed_RNA_polymerase_beta_subunit|Synechococcus_sp_PCC_7502
	NC_019702.1	WP_015169225.1	6	gi|504982123|ref|WP_015169225_1|_DNA_directed_RNA_polymerase_subunit_gamma|Synechococcus_sp_PCC_7502
	NC_019702.1	WP_015169385.1	186	gi|504982283|ref|WP_015169385_1|_ATP_synthase_F0_subunit_C|Synechococcus_sp_PCC_7502
	NC_019702.1	WP_015169539.1	202	gi|504982437|ref|WP_015169539_1|_photosystem_I_reaction_centre_subunit_III|Synechococcus_sp_PCC_7502
	NC_019702.1	WP_015169540.1	115	gi|504982438|ref|WP_015169540_1|_photosystem_I_reaction_centre_subunit_IX_PsaJ|Synechococcus_sp_PCC_7502
	NC_019702.1	WP_015169633.1	61	gi|504982531|ref|WP_015169633_1|_tRNA_Ile_lysidine_synthetase|Synechococcus_sp_PCC_7502
	NC_019702.1	WP_015169637.1	8	gi|504982535|ref|WP_015169637_1|_30S_ribosomal_protein_S2|Synechococcus_sp_PCC_7502
	NC_019702.1	WP_015169652.1	77	gi|504982550|ref|WP_015169652_1|_photosystem_II_complex_subunit_Ycf12|Synechococcus_sp_PCC_7502
	NC_019702.1	WP_015169759.1	236	gi|504982657|ref|WP_015169759_1|_2_succinylbenzoate_CoA_ligase|Synechococcus_sp_PCC_7502
	NC_019702.1	WP_015169799.1	42	gi|504982697|ref|WP_015169799_1|_30S_ribosomal_protein_S10|Synechococcus_sp_PCC_7502
	NC_019702.1	WP_015169978.1	49	gi|504982876|ref|WP_015169978_1|_cAMP_binding_protein|Synechococcus_sp_PCC_7502
	NC_008312.1	WP_011610059.1	17	gi|499929325|ref|WP_011610059_1|_30S_ribosomal_protein_S15|Trichodesmium_erythraeum
	NC_008312.1	WP_011610071.1	29	gi|499929337|ref|WP_011610071_1|_photosystem_II_protein_D1_1|Trichodesmium_erythraeum
	NC_008312.1	WP_011610195.1	16	gi|499929461|ref|WP_011610195_1|_30S_ribosomal_protein_S4|Trichodesmium_erythraeum
	NC_008312.1	WP_044137126.1	9	gi|763275677|ref|WP_044137126_1|_hypothetical_protein|Trichodesmium_erythraeum
	NC_008312.1	WP_011610287.1	9	gi|499929553|ref|WP_011610287_1|_RNA_directed_DNA_polymerase|Trichodesmium_erythraeum
	NC_008312.1	WP_006616272.1	55	gi|493665909|ref|WP_006616272_1|_MULTISPECIES_photosystem_I_iron_sulfur_center|Oscillatoriophycideae
	NC_008312.1	WP_011610324.1	11	gi|499929590|ref|WP_011610324_1|_30S_ribosomal_protein_S12|Trichodesmium_erythraeum
	NC_008312.1	WP_011610362.1	32	gi|499929628|ref|WP_011610362_1|_photosystem_I_assembly_protein_Ycf4|Trichodesmium_erythraeum
	NC_008312.1	WP_011610463.1	89	gi|499929729|ref|WP_011610463_1|_cytochrome_c_biogenesis_protein|Trichodesmium_erythraeum
	NC_008312.1	WP_011610492.1	7	gi|499929758|ref|WP_011610492_1|_oxidoreductase|Trichodesmium_erythraeum
	NC_008312.1	WP_011610554.1	41	gi|499929820|ref|WP_011610554_1|_50S_ribosomal_protein_L32|Trichodesmium_erythraeum
	NC_008312.1	WP_011610799.1	225	gi|499930065|ref|WP_011610799_1|_3_isopropylmalate_dehydratase_small_subunit|Trichodesmium_erythraeum
	NC_008312.1	WP_011610834.1	95	gi|499930100|ref|WP_011610834_1|_transporter|Trichodesmium_erythraeum
	NC_008312.1	WP_011610858.1	33	gi|499930124|ref|WP_011610858_1|_molybdenum_cofactor_biosynthesis_protein_MoeB|Trichodesmium_erythraeum
	NC_008312.1	WP_011610884.1	52	gi|499930150|ref|WP_011610884_1|_cytochrome_b6_f_complex_subunit_4|Trichodesmium_erythraeum
	NC_008312.1	WP_011610908.1	8	gi|499930174|ref|WP_011610908_1|_30S_ribosomal_protein_S2|Trichodesmium_erythraeum
	NC_008312.1	WP_011610943.1	195	gi|499930209|ref|WP_011610943_1|_photosystem_I_reaction_center_subunit_XI|Trichodesmium_erythraeum
	NC_008312.1	WP_011611187.1	67	gi|499930453|ref|WP_011611187_1|_light_independent_protochlorophyllide_reductase_subunit_N|Trichodesmium_erythraeum
	NC_008312.1	WP_011611223.1	90	gi|499930489|ref|WP_011611223_1|_ferredoxin_nitrite_reductase|Trichodesmium_erythraeum
	NC_008312.1	WP_011611233.1	37	gi|499930499|ref|WP_011611233_1|_NADH_ubiquinone_oxidoreductase_subunit_J|Trichodesmium_erythraeum
	NC_008312.1	WP_011611284.1	115	gi|499930550|ref|WP_011611284_1|_photosystem_I_reaction_center_subunit_IX|Trichodesmium_erythraeum
	NC_008312.1	WP_044137299.1	87	gi|763275850|ref|WP_044137299_1|_preprotein_translocase_subunit_TatC|Trichodesmium_erythraeum
	NC_008312.1	WP_011611512.1	73	gi|499930778|ref|WP_011611512_1|_hypothetical_protein|Trichodesmium_erythraeum
	NC_008312.1	WP_011611642.1	49	gi|499930908|ref|WP_011611642_1|_Crp_Fnr_family_transcriptional_regulator|Trichodesmium_erythraeum
	NC_008312.1	WP_011611675.1	66	gi|499930941|ref|WP_011611675_1|_phenylalanine_tRNA_ligase_subunit_beta|Trichodesmium_erythraeum
	NC_008312.1	WP_011611819.1	114	gi|499931085|ref|WP_011611819_1|_thiazole_synthase|Trichodesmium_erythraeum
	NC_008312.1	WP_011611901.1	5	gi|499931167|ref|WP_011611901_1|_carbamoyl_phosphate_synthase_small_subunit|Trichodesmium_erythraeum
	NC_008312.1	WP_011612101.1	30	gi|499931367|ref|WP_011612101_1|_30S_ribosomal_protein_S16|Trichodesmium_erythraeum
	NC_008312.1	WP_011612137.1	76	gi|499931403|ref|WP_011612137_1|_hypothetical_protein|Trichodesmium_erythraeum
	NC_008312.1	WP_011612235.1	31	gi|499931501|ref|WP_011612235_1|_acetyl_CoA_carboxylase_carboxyltransferase_subunit_beta|Trichodesmium_erythraeum
	NC_008312.1	WP_011612274.1	280	gi|499931540|ref|WP_011612274_1|_3_isopropylmalate_dehydratase_large_subunit|Trichodesmium_erythraeum
	NC_008312.1	WP_011612399.1	139	gi|499931665|ref|WP_011612399_1|_protein_PsbN|Trichodesmium_erythraeum
	NC_008312.1	WP_011612449.1	220	gi|499931715|ref|WP_011612449_1|_beta_carotene_hydroxylase|Trichodesmium_erythraeum
	NC_008312.1	WP_011612459.1	4	gi|499931725|ref|WP_011612459_1|_DNA_directed_RNA_polymerase_subunit_beta_|Trichodesmium_erythraeum
	NC_008312.1	WP_011612495.1	25	gi|499931761|ref|WP_011612495_1|_30S_ribosomal_protein_S9|Trichodesmium_erythraeum
	NC_008312.1	WP_011612507.1	47	gi|499931773|ref|WP_011612507_1|_50S_ribosomal_protein_L18|Trichodesmium_erythraeum
	NC_008312.1	WP_011612510.1	24	gi|499931776|ref|WP_011612510_1|_50S_ribosomal_protein_L5|Trichodesmium_erythraeum
	NC_008312.1	WP_011612511.1	59	gi|499931777|ref|WP_011612511_1|_50S_ribosomal_protein_L24|Trichodesmium_erythraeum
	NC_008312.1	WP_011612512.1	38	gi|499931778|ref|WP_011612512_1|_50S_ribosomal_protein_L14|Trichodesmium_erythraeum
	NC_008312.1	WP_011612515.1	92	gi|499931781|ref|WP_011612515_1|_50S_ribosomal_protein_L16|Trichodesmium_erythraeum
	NC_008312.1	WP_011612516.1	28	gi|499931782|ref|WP_011612516_1|_30S_ribosomal_protein_S3|Trichodesmium_erythraeum
	NC_008312.1	WP_011612517.1	18	gi|499931783|ref|WP_011612517_1|_50S_ribosomal_protein_L22|Trichodesmium_erythraeum
	NC_008312.1	WP_011612519.1	36	gi|499931785|ref|WP_011612519_1|_50S_ribosomal_protein_L2|Trichodesmium_erythraeum
	NC_008312.1	WP_011612520.1	39	gi|499931786|ref|WP_011612520_1|_50S_ribosomal_protein_L23|Trichodesmium_erythraeum
	NC_008312.1	WP_011612522.1	72	gi|499931788|ref|WP_011612522_1|_50S_ribosomal_protein_L3|Trichodesmium_erythraeum
	NC_008312.1	WP_011612540.1	105	gi|499931806|ref|WP_011612540_1|_hypothetical_protein|Trichodesmium_erythraeum
	NC_008312.1	WP_011612554.1	120	gi|499931820|ref|WP_011612554_1|_ABC_transporter_permease|Trichodesmium_erythraeum
	NC_008312.1	WP_011612656.1	185	gi|499931922|ref|WP_011612656_1|_single_stranded_DNA_binding_protein|Trichodesmium_erythraeum
	NC_008312.1	WP_011612702.1	68	gi|499931968|ref|WP_011612702_1|_50S_ribosomal_protein_L27|Trichodesmium_erythraeum
	NC_008312.1	WP_011612727.1	46	gi|499931993|ref|WP_011612727_1|_30S_ribosomal_protein_S14|Trichodesmium_erythraeum
	NC_008312.1	WP_011612760.1	88	gi|499932026|ref|WP_011612760_1|_thiol_reductase_thioredoxin|Trichodesmium_erythraeum
	NC_008312.1	WP_011612831.1	13	gi|499932097|ref|WP_011612831_1|_ATP_synthase_subunit_beta|Trichodesmium_erythraeum
	NC_008312.1	WP_011612832.1	34	gi|499932098|ref|WP_011612832_1|_ATP_synthase_epsilon_chain|Trichodesmium_erythraeum
	NC_008312.1	WP_011612886.1	131	gi|499932152|ref|WP_011612886_1|_hypothetical_protein|Trichodesmium_erythraeum
	NC_008312.1	WP_011612931.1	107	gi|499932197|ref|WP_011612931_1|_NAD_P_H_quinone_oxidoreductase_subunit_J|Trichodesmium_erythraeum
	NC_008312.1	WP_044136882.1	78	gi|763275433|ref|WP_044136882_1|_NAD_P_H_quinone_oxidoreductase_subunit_3|Trichodesmium_erythraeum
	NC_008312.1	WP_011612936.1	60	gi|499932202|ref|WP_011612936_1|_cytochrome_b559_subunit_alpha|Trichodesmium_erythraeum
	NC_008312.1	WP_011612937.1	81	gi|499932203|ref|WP_011612937_1|_cytochrome_b559_subunit_beta|Trichodesmium_erythraeum
	NC_008312.1	WP_044136883.1	83	gi|763275434|ref|WP_044136883_1|_photosystem_II_reaction_center_protein_J|Trichodesmium_erythraeum
	NC_008312.1	WP_011612941.1	274	gi|499932207|ref|WP_011612941_1|_hypothetical_protein|Trichodesmium_erythraeum
	NC_008312.1	WP_044137744.1	45	gi|763276295|ref|WP_044137744_1|_magnesium_chelatase|Trichodesmium_erythraeum
	NC_008312.1	WP_011613175.1	50	gi|499932441|ref|WP_011613175_1|_hypothetical_protein|Trichodesmium_erythraeum
	NC_008312.1	WP_011613208.1	22	gi|499932474|ref|WP_011613208_1|_allophycocyanin_subunit_beta_18|Trichodesmium_erythraeum
	NC_008312.1	WP_011613258.1	79	gi|499932524|ref|WP_011613258_1|_photosystem_II_reaction_center_protein_K|Trichodesmium_erythraeum
	NC_008312.1	WP_052845841.1	9	gi|919519320|ref|WP_052845841_1|_hypothetical_protein|Trichodesmium_erythraeum
	NC_008312.1	WP_011613272.1	102	gi|499932538|ref|WP_011613272_1|_phycobilisome_rod_core_linker_polypeptide_CpcG|Trichodesmium_erythraeum
	NC_008312.1	WP_011613464.1	63	gi|499932730|ref|WP_011613464_1|_50S_ribosomal_protein_L28|Trichodesmium_erythraeum
	NC_008312.1	WP_011613793.1	189	gi|499933059|ref|WP_011613793_1|_photosystem_II_protein_Y|Trichodesmium_erythraeum
	NC_008312.1	WP_011613799.1	3	gi|499933065|ref|WP_011613799_1|_DNA_binding_response_regulator|Trichodesmium_erythraeum
	NC_008312.1	WP_044137005.1	135	gi|763275556|ref|WP_044137005_1|_photosystem_I_assembly_protein_Ycf3|Trichodesmium_erythraeum
	NC_008312.1	WP_011613993.1	1	gi|499933259|ref|WP_011613993_1|_hypothetical_protein|Trichodesmium_erythraeum
	NC_008312.1	WP_011614032.1	29	gi|499933298|ref|WP_011614032_1|_photosystem_II_protein_D1_2|Trichodesmium_erythraeum
	NC_008312.1	WP_011614076.1	149	gi|499933342|ref|WP_011614076_1|_NAD_P_H_quinone_oxidoreductase_subunit_H|Trichodesmium_erythraeum
	NC_005125.1	NP_923009.1	62	gi|37519632|ref|NP_923009_1|_uracil_phosphoribosyltransferase|Gloeobacter_violaceus_PCC_7421
	NC_005125.1	NP_923033.1	39	gi|37519656|ref|NP_923033_1|_50S_ribosomal_protein_L23|Gloeobacter_violaceus_PCC_7421
	NC_005125.1	NP_923123.1	9	gi|37519746|ref|NP_923123_1|_reverse_transcriptase_like_protein|Gloeobacter_violaceus_PCC_7421
	NC_005125.1	NP_923347.1	61	gi|37519970|ref|NP_923347_1|_hypothetical_protein_gvip035|Gloeobacter_violaceus_PCC_7421
	NC_005125.1	NP_923359.1	40	gi|37519982|ref|NP_923359_1|_translation_initiation_factor_IF_1|Gloeobacter_violaceus_PCC_7421
	NC_005125.1	NP_923599.1	37	gi|37520222|ref|NP_923599_1|_NADH_dehydrogenase_subunit_J|Gloeobacter_violaceus_PCC_7421
	NC_005125.1	NP_923695.1	51	gi|37520318|ref|NP_923695_1|_NADH_dehydrogenase_subunit_B|Gloeobacter_violaceus_PCC_7421
	NC_005125.1	NP_923770.1	68	gi|37520393|ref|NP_923770_1|_50S_ribosomal_protein_L27|Gloeobacter_violaceus_PCC_7421
	NC_005125.1	NP_923850.1	23	gi|37520473|ref|NP_923850_1|_30S_ribosomal_protein_S19|Gloeobacter_violaceus_PCC_7421
	NC_005125.1	NP_923933.1	82	gi|37520556|ref|NP_923933_1|_30S_ribosomal_protein_S1|Gloeobacter_violaceus_PCC_7421
	NC_005125.1	NP_924135.1	22	gi|37520758|ref|NP_924135_1|_phycoerythrin_alpha_chain|Gloeobacter_violaceus_PCC_7421
	NC_005125.1	NP_924136.1	22	gi|37520759|ref|NP_924136_1|_phycoerythrin_beta_subunit|Gloeobacter_violaceus_PCC_7421
	NC_005125.1	NP_924534.1	3	gi|37521157|ref|NP_924534_1|_two_component_response_regulator|Gloeobacter_violaceus_PCC_7421
	NC_005125.1	NP_924863.1	1	gi|37521486|ref|NP_924863_1|_cell_division_protein|Gloeobacter_violaceus_PCC_7421
	NC_005125.1	NP_925229.1	15	gi|37521852|ref|NP_925229_1|_DNA_directed_RNA_polymerase_subunit_beta|Gloeobacter_violaceus_PCC_7421
	NC_005125.1	NP_925297.1	69	gi|37521920|ref|NP_925297_1|_hypothetical_protein_gvip324|Gloeobacter_violaceus_PCC_7421
	NC_005125.1	NP_925318.1	149	gi|37521941|ref|NP_925318_1|_NAD_P_H_quinone_oxidoreductase_subunit_H|Gloeobacter_violaceus_PCC_7421
	NC_005125.1	NP_925524.1	1	gi|37522147|ref|NP_925524_1|_cell_division_protein|Gloeobacter_violaceus_PCC_7421
	NC_005125.1	NP_925853.1	10	gi|37522476|ref|NP_925853_1|_ATP_synthase_F0F1_subunit_B|Gloeobacter_violaceus_PCC_7421
	NC_005125.1	NP_926517.1	26	gi|37523140|ref|NP_926517_1|_DNA_directed_RNA_polymerase_subunit_alpha|Gloeobacter_violaceus_PCC_7421
	NC_005125.1	NP_926521.1	166	gi|37523144|ref|NP_926521_1|_50S_ribosomal_protein_L36|Gloeobacter_violaceus_PCC_7421
	NC_005125.1	NP_926857.1	47	gi|37523480|ref|NP_926857_1|_50S_ribosomal_protein_L18|Gloeobacter_violaceus_PCC_7421
	NC_005125.1	NP_926865.1	121	gi|37523488|ref|NP_926865_1|_50S_ribosomal_protein_L29|Gloeobacter_violaceus_PCC_7421
	NC_005125.1	NP_926872.1	44	gi|37523495|ref|NP_926872_1|_30S_ribosomal_protein_S7|Gloeobacter_violaceus_PCC_7421
	NC_005125.1	NP_926957.1	226	gi|37523580|ref|NP_926957_1|_hypothetical_protein_gll4011|Gloeobacter_violaceus_PCC_7421
	NC_005125.1	NP_926972.1	17	gi|37523595|ref|NP_926972_1|_30S_ribosomal_protein_S15|Gloeobacter_violaceus_PCC_7421
	NC_005125.1	NP_927223.1	6	gi|37523846|ref|NP_927223_1|_DNA_directed_RNA_polymerase_subunit_gamma|Gloeobacter_violaceus_PCC_7421
	NC_005125.1	NP_927224.1	4	gi|37523847|ref|NP_927224_1|_DNA_directed_RNA_polymerase_subunit_beta_|Gloeobacter_violaceus_PCC_7421
	NC_009091.1	WP_011862203.1	37	gi|500188846|ref|WP_011862203_1|_NADH_ubiquinone_oxidoreductase_subunit_J|Prochlorococcus_marinus
	NC_009091.1	WP_011375863.1	81	gi|499695129|ref|WP_011375863_1|_MULTISPECIES_cytochrome_b559_subunit_beta|Prochlorococcus
	NC_009091.1	WP_011862926.1	190	gi|500189569|ref|WP_011862926_1|_hypothetical_protein|Prochlorococcus_marinus
	NC_009091.1	WP_002806014.1	20	gi|488894890|ref|WP_002806014_1|_MULTISPECIES_30S_ribosomal_protein_S18|Prochlorococcus
	NC_009091.1	WP_011862980.1	1	gi|500189623|ref|WP_011862980_1|_cell_division_protein_FtsH|Prochlorococcus_marinus
	NC_009091.1	WP_011863381.1	1	gi|500190039|ref|WP_011863381_1|_cell_division_protein_FtsH|Prochlorococcus_marinus
	NC_019683.1	WP_015132373.1	50	gi|504945271|ref|WP_015132373_1|_hypothetical_protein|Leptolyngbya_sp_PCC_7376
	NC_019683.1	WP_015132504.1	67	gi|504945402|ref|WP_015132504_1|_light_independent_protochlorophyllide_reductase_subunit_N|Leptolyngbya_sp_PCC_7376
	NC_019683.1	WP_015132864.1	78	gi|504945762|ref|WP_015132864_1|_NAD_P_H_quinone_oxidoreductase_subunit_3|Leptolyngbya_sp_PCC_7376
	NC_019683.1	WP_015132901.1	128	gi|504945799|ref|WP_015132901_1|_heme_oxygenase|Leptolyngbya_sp_PCC_7376
	NC_019683.1	WP_015132924.1	108	gi|504945822|ref|WP_015132924_1|_mammalian_cell_entry_protein|Leptolyngbya_sp_PCC_7376
	NC_019683.1	WP_015132959.1	14	gi|504945857|ref|WP_015132959_1|_envelope_membrane_protein|Leptolyngbya_sp_PCC_7376
	NC_019683.1	WP_015133077.1	119	gi|504945975|ref|WP_015133077_1|_transcriptional_regulator|Leptolyngbya_sp_PCC_7376
	NC_019683.1	WP_015133435.1	54	gi|504946333|ref|WP_015133435_1|_photosystem_II_reaction_center_protein_Z|Leptolyngbya_sp_PCC_7376
	NC_019683.1	WP_015133763.1	20	gi|504946661|ref|WP_015133763_1|_30S_ribosomal_protein_S18|Leptolyngbya_sp_PCC_7376
	NC_019683.1	WP_015133798.1	101	gi|504946696|ref|WP_015133798_1|_hypothetical_protein|Leptolyngbya_sp_PCC_7376
	NC_019683.1	WP_015133902.1	117	gi|504946800|ref|WP_015133902_1|_photosystem_I_reaction_center_subunit_XII|Leptolyngbya_sp_PCC_7376
	NC_019683.1	WP_015134165.1	21	gi|504947063|ref|WP_015134165_1|_cytochrome_c_biogenesis_protein_CcsA|Leptolyngbya_sp_PCC_7376
	NC_019683.1	WP_015134468.1	11	gi|504947366|ref|WP_015134468_1|_30S_ribosomal_protein_S12|Leptolyngbya_sp_PCC_7376
	NC_019683.1	WP_015134469.1	44	gi|504947367|ref|WP_015134469_1|_30S_ribosomal_protein_S7|Leptolyngbya_sp_PCC_7376
	NC_019683.1	WP_015134482.1	43	gi|504947380|ref|WP_015134482_1|_30S_ribosomal_protein_S20|Leptolyngbya_sp_PCC_7376
	NC_019683.1	WP_015134484.1	15	gi|504947382|ref|WP_015134484_1|_DNA_directed_RNA_polymerase_subunit_beta|Leptolyngbya_sp_PCC_7376
	NC_019683.1	WP_015134486.1	4	gi|504947384|ref|WP_015134486_1|_DNA_directed_RNA_polymerase_subunit_beta_|Leptolyngbya_sp_PCC_7376
	NC_019683.1	WP_015134715.1	93	gi|504947613|ref|WP_015134715_1|_50S_ribosomal_protein_L21|Leptolyngbya_sp_PCC_7376
	NC_019683.1	WP_015135348.1	17	gi|504948246|ref|WP_015135348_1|_30S_ribosomal_protein_S15|Leptolyngbya_sp_PCC_7376
	NC_019683.1	WP_015135879.1	13	gi|504948777|ref|WP_015135879_1|_ATP_synthase_subunit_beta|Leptolyngbya_sp_PCC_7376
	NC_019683.1	WP_041766265.1	53	gi|754135028|ref|WP_041766265_1|_chorismate_lyase|Leptolyngbya_sp_PCC_7376
	NC_019683.1	WP_015136205.1	10	gi|504949103|ref|WP_015136205_1|_ATP_synthase_subunit_B|Leptolyngbya_sp_PCC_7376
	NC_019683.1	WP_015136208.1	176	gi|504949106|ref|WP_015136208_1|_ATP_synthase_F0_subcomplex_subunit_A|Leptolyngbya_sp_PCC_7376
	NC_019683.1	WP_015136236.1	204	gi|504949134|ref|WP_015136236_1|_group_1_glycosyl_transferase|Leptolyngbya_sp_PCC_7376
	NC_019683.1	WP_015136258.1	174	gi|504949156|ref|WP_015136258_1|_50S_ribosomal_protein_L7_L12|Leptolyngbya_sp_PCC_7376
	NC_019683.1	WP_015136261.1	74	gi|504949159|ref|WP_015136261_1|_50S_ribosomal_protein_L11|Leptolyngbya_sp_PCC_7376
	NC_019683.1	WP_015136264.1	27	gi|504949162|ref|WP_015136264_1|_50S_ribosomal_protein_L19|Leptolyngbya_sp_PCC_7376
	NC_019683.1	WP_015136284.1	12	gi|504949182|ref|WP_015136284_1|_30S_ribosomal_protein_S8|Leptolyngbya_sp_PCC_7376
	NC_019683.1	WP_015136286.1	59	gi|504949184|ref|WP_015136286_1|_50S_ribosomal_protein_L24|Leptolyngbya_sp_PCC_7376
	NC_019683.1	WP_015136290.1	92	gi|504949188|ref|WP_015136290_1|_50S_ribosomal_protein_L16|Leptolyngbya_sp_PCC_7376
	NC_019683.1	WP_015136295.1	39	gi|504949193|ref|WP_015136295_1|_50S_ribosomal_protein_L23|Leptolyngbya_sp_PCC_7376
	NC_019683.1	WP_015136297.1	72	gi|504949195|ref|WP_015136297_1|_50S_ribosomal_protein_L3|Leptolyngbya_sp_PCC_7376
	NC_019683.1	WP_015136320.1	98	gi|504949218|ref|WP_015136320_1|_hypothetical_protein|Leptolyngbya_sp_PCC_7376
	NC_010475.1	WP_012305693.1	85	gi|501262675|ref|WP_012305693_1|_acetyl_CoA_carboxylase_biotin_carboxyl_carrier_protein_subunit|Synechococcus_sp_PCC_7002
	NC_010475.1	WP_012305710.1	200	gi|501262692|ref|WP_012305710_1|_acyl_[acyl_carrier_protein_UDP_N_acetylglucosamine_O_acyltransferase|Synechococcus_sp_PCC_7002
	NC_010475.1	WP_012305780.1	50	gi|501262762|ref|WP_012305780_1|_MULTISPECIES_hypothetical_protein|Synechococcus
	NC_010475.1	WP_012305795.1	29	gi|501262777|ref|WP_012305795_1|_photosystem_II_protein_D1_1|Synechococcus_sp_PCC_7002
	NC_010475.1	WP_012305866.1	60	gi|501262848|ref|WP_012305866_1|_MULTISPECIES_cytochrome_b559_subunit_alpha|Synechococcus
	NC_010475.1	WP_012305983.1	1	gi|501262965|ref|WP_012305983_1|_cell_division_protein_FtsH|Synechococcus_sp_PCC_7002
	NC_010475.1	WP_012306075.1	132	gi|501263057|ref|WP_012306075_1|_MULTISPECIES_30S_ribosomal_protein_S6|Synechococcus
	NC_010475.1	WP_012306079.1	66	gi|501263061|ref|WP_012306079_1|_phenylalanine_tRNA_ligase_subunit_beta|Synechococcus_sp_PCC_7002
	NC_010475.1	WP_030007128.1	30	gi|662038754|ref|WP_030007128_1|_MULTISPECIES_30S_ribosomal_protein_S16|Synechococcus
	NC_010475.1	WP_012306176.1	126	gi|501263158|ref|WP_012306176_1|_MULTISPECIES_glutaredoxin|Synechococcus
	NC_010475.1	WP_012306193.1	56	gi|501263175|ref|WP_012306193_1|_tryptophan_synthase_subunit_alpha|Synechococcus_sp_PCC_7002
	NC_010475.1	WP_012306203.1	94	gi|501263185|ref|WP_012306203_1|_MULTISPECIES_50S_ribosomal_protein_L33|Synechococcus
	NC_010475.1	WP_012306204.1	20	gi|501263186|ref|WP_012306204_1|_MULTISPECIES_30S_ribosomal_protein_S18|Synechococcus
	NC_010475.1	WP_012306363.1	13	gi|501263345|ref|WP_012306363_1|_ATP_synthase_subunit_alpha|Synechococcus_sp_PCC_7002
	NC_010475.1	WP_012306365.1	10	gi|501263347|ref|WP_012306365_1|_MULTISPECIES_ATP_synthase_subunit_b_1|Synechococcus
	NC_010475.1	WP_012306366.1	10	gi|501263348|ref|WP_012306366_1|_MULTISPECIES_ATP_synthase_subunit_b_|Synechococcus
	NC_010475.1	WP_012306368.1	176	gi|501263350|ref|WP_012306368_1|_MULTISPECIES_ATP_synthase_subunit_a_1|Synechococcus
	NC_010475.1	WP_012306378.1	13	gi|501263360|ref|WP_012306378_1|_MULTISPECIES_ATP_synthase_subunit_beta|Synechococcus
	NC_010475.1	WP_012306380.1	131	gi|501263362|ref|WP_012306380_1|_MULTISPECIES_hypothetical_protein|Synechococcus
	NC_010475.1	WP_012306482.1	7	gi|501263464|ref|WP_012306482_1|_NAD_P_H_quinone_oxidoreductase_chain_5|Synechococcus_sp_PCC_7002
	NC_010475.1	WP_012306553.1	104	gi|501263535|ref|WP_012306553_1|_MULTISPECIES_NAD_P_H_quinone_oxidoreductase_subunit_I|Synechococcus
	NC_010475.1	WP_012306608.1	77	gi|501263590|ref|WP_012306608_1|_MULTISPECIES_photosystem_II_reaction_center_protein_Ycf12|Synechococcus
	NC_010475.1	WP_012306659.1	27	gi|501263641|ref|WP_012306659_1|_MULTISPECIES_50S_ribosomal_protein_L19|Synechococcus
	NC_010475.1	WP_012306677.1	12	gi|501263659|ref|WP_012306677_1|_30S_ribosomal_protein_S8|Synechococcus_sp_PCC_7002
	NC_010475.1	WP_012306683.1	92	gi|501263665|ref|WP_012306683_1|_MULTISPECIES_50S_ribosomal_protein_L16|Synechococcus
	NC_010475.1	WP_012306686.1	23	gi|501263668|ref|WP_012306686_1|_MULTISPECIES_30S_ribosomal_protein_S19|Synechococcus
	NC_010475.1	WP_012306687.1	36	gi|501263669|ref|WP_012306687_1|_50S_ribosomal_protein_L2|Synechococcus_sp_PCC_7002
	NC_010475.1	WP_030006191.1	39	gi|662037498|ref|WP_030006191_1|_MULTISPECIES_50S_ribosomal_protein_L23|Synechococcus
	NC_010475.1	WP_012306690.1	72	gi|501263672|ref|WP_012306690_1|_MULTISPECIES_50S_ribosomal_protein_L3|Synechococcus
	NC_010475.1	WP_012306713.1	144	gi|501263695|ref|WP_012306713_1|_cytochrome_c_biogenesis_protein_CcsB|Synechococcus_sp_PCC_7002
	NC_010475.1	WP_012306820.1	111	gi|501263802|ref|WP_012306820_1|_MULTISPECIES_transcriptional_regulator|Synechococcus
	NC_010475.1	WP_012306966.1	244	gi|501263948|ref|WP_012306966_1|_MULTISPECIES_photosystem_II_protein_Y|Synechococcus
	NC_010475.1	WP_012307180.1	135	gi|501264162|ref|WP_012307180_1|_photosystem_I_assembly_protein_Ycf3|Synechococcus_sp_PCC_7002
	NC_010475.1	WP_012307287.1	49	gi|501264269|ref|WP_012307287_1|_global_nitrogen_regulator|Synechococcus_sp_PCC_7002
	NC_010475.1	WP_012307503.1	41	gi|501264485|ref|WP_012307503_1|_MULTISPECIES_50S_ribosomal_protein_L32|Synechococcus
	NC_010475.1	WP_012307531.1	21	gi|501264513|ref|WP_012307531_1|_MULTISPECIES_cytochrome_c_biogenesis_protein_CcsA|Synechococcus
	NC_010475.1	WP_012307569.1	8	gi|501264551|ref|WP_012307569_1|_MULTISPECIES_30S_ribosomal_protein_S2|Synechococcus
	NC_010475.1	WP_012307652.1	4	gi|501264634|ref|WP_012307652_1|_DNA_directed_RNA_polymerase_subunit_beta_|Synechococcus_sp_PCC_7002
	NC_010475.1	WP_012307657.1	43	gi|501264639|ref|WP_012307657_1|_MULTISPECIES_30S_ribosomal_protein_S20|Synechococcus
	NC_010475.1	WP_012307669.1	19	gi|501264651|ref|WP_012307669_1|_elongation_factor_Tu|Synechococcus_sp_PCC_7002
	NC_010475.1	WP_012307671.1	44	gi|501264653|ref|WP_012307671_1|_MULTISPECIES_30S_ribosomal_protein_S7|Synechococcus
	NC_010475.1	WP_012307690.1	16	gi|501264672|ref|WP_012307690_1|_30S_ribosomal_protein_S4|Synechococcus_sp_PCC_7002
	NC_010475.1	WP_012308054.1	97	gi|501265036|ref|WP_012308054_1|_molecular_chaperone_GroEL|Synechococcus_sp_PCC_7002
	NC_010475.1	WP_012308101.1	5	gi|501265083|ref|WP_012308101_1|_carbamoyl_phosphate_synthase_small_subunit|Synechococcus_sp_PCC_7002
	NC_010475.1	WP_012308112.1	137	gi|501265094|ref|WP_012308112_1|_acetylglutamate_kinase|Synechococcus_sp_PCC_7002
	NC_010475.1	WP_012308136.1	149	gi|501265118|ref|WP_012308136_1|_NAD_P_H_quinone_oxidoreductase_subunit_H|Synechococcus_sp_PCC_7002
	NC_010475.1	WP_012308142.1	7	gi|501265124|ref|WP_012308142_1|_NAD_P_H_quinone_oxidoreductase_subunit_2|Synechococcus_sp_PCC_7002
	NC_010475.1	WP_012308340.1	78	gi|501265322|ref|WP_012308340_1|_MULTISPECIES_NAD_P_H_quinone_oxidoreductase_subunit_3|Synechococcus
	NC_010475.1	WP_012308386.1	14	gi|501265368|ref|WP_012308386_1|_proton_extrusion_protein_PcxA|Synechococcus_sp_PCC_7002
	NC_009482.1	WP_011934677.1	29	gi|500467843|ref|WP_011934677_1|_photosystem_II_D2_protein|Synechococcus_sp_RCC307
	NC_009482.1	WP_011934761.1	164	gi|500467927|ref|WP_011934761_1|_photosystem_II_reaction_center_X_protein|Synechococcus_sp_RCC307
	NC_009482.1	WP_011935039.1	16	gi|500468205|ref|WP_011935039_1|_30S_ribosomal_protein_S4|Synechococcus_sp_RCC307
	NC_009482.1	WP_011935410.1	31	gi|500468576|ref|WP_011935410_1|_acetyl_CoA_carboxylase_carboxyltransferase_subunit_beta|Synechococcus_sp_RCC307
	NC_009482.1	WP_011935824.1	221	gi|500468990|ref|WP_011935824_1|_cytochrome_b6_f_complex_subunit_8|Synechococcus_sp_RCC307
	NC_009482.1	WP_011935906.1	1	gi|500469072|ref|WP_011935906_1|_cell_division_protein_FtsH|Synechococcus_sp_RCC307
	NC_009482.1	WP_011936081.1	27	gi|500469247|ref|WP_011936081_1|_50S_ribosomal_protein_L19|Synechococcus_sp_RCC307
	NC_009482.1	WP_011936235.1	143	gi|500469401|ref|WP_011936235_1|_outer_membrane_protein_surface_antigene|Synechococcus_sp_RCC307
	NC_009482.1	WP_011936278.1	34	gi|500469444|ref|WP_011936278_1|_ATP_synthase_epsilon_chain|Synechococcus_sp_RCC307
	NC_009482.1	WP_011936371.1	4	gi|500469537|ref|WP_011936371_1|_DNA_directed_RNA_polymerase_subunit_beta_|Synechococcus_sp_RCC307
	NC_009482.1	WP_011936372.1	6	gi|500469538|ref|WP_011936372_1|_DNA_directed_RNA_polymerase_subunit_gamma|Synechococcus_sp_RCC307
	NC_009482.1	WP_011936385.1	19	gi|500469551|ref|WP_011936385_1|_translation_initiation_factor_IF_2|Synechococcus_sp_RCC307
	NC_009482.1	WP_011936532.1	39	gi|500469698|ref|WP_011936532_1|_50S_ribosomal_protein_L23|Synechococcus_sp_RCC307
	NC_009482.1	WP_011936533.1	36	gi|500469699|ref|WP_011936533_1|_50S_ribosomal_protein_L2|Synechococcus_sp_RCC307
	NC_009482.1	WP_011936536.1	28	gi|500469702|ref|WP_011936536_1|_30S_ribosomal_protein_S3|Synechococcus_sp_RCC307
	NC_009482.1	WP_011936585.1	42	gi|500469751|ref|WP_011936585_1|_30S_ribosomal_protein_S10|Synechococcus_sp_RCC307
	NC_009482.1	WP_011936769.1	71	gi|500469935|ref|WP_011936769_1|_50S_ribosomal_protein_L1|Synechococcus_sp_RCC307
	NC_019776.1	WP_015217918.1	103	gi|505030816|ref|WP_015217918_1|_histidine_tRNA_ligase|Cyanobacterium_aponinum
	NC_019776.1	WP_041922381.1	46	gi|754511718|ref|WP_041922381_1|_30S_ribosomal_protein_S14|Cyanobacterium_aponinum
	NC_019776.1	WP_015217985.1	110	gi|505030883|ref|WP_015217985_1|_hypothetical_protein|Cyanobacterium_aponinum
	NC_019776.1	WP_015218063.1	30	gi|505030961|ref|WP_015218063_1|_30S_ribosomal_protein_S16|Cyanobacterium_aponinum
	NC_019776.1	WP_041922393.1	125	gi|754511730|ref|WP_041922393_1|_2_3_bisphosphoglycerate_independent_phosphoglycerate_mutase|Cyanobacterium_aponinum
	NC_019776.1	WP_015218104.1	61	gi|505031002|ref|WP_015218104_1|_tRNA_Ile_lysidine_synthetase|Cyanobacterium_aponinum
	NC_019776.1	WP_015218117.1	16	gi|505031015|ref|WP_015218117_1|_30S_ribosomal_protein_S4|Cyanobacterium_aponinum
	NC_019776.1	WP_015218125.1	165	gi|505031023|ref|WP_015218125_1|_replicative_DNA_helicase|Cyanobacterium_aponinum
	NC_019776.1	WP_015218261.1	106	gi|505031159|ref|WP_015218261_1|_nucleic_acid_binding_protein|Cyanobacterium_aponinum
	NC_019776.1	WP_015218286.1	44	gi|505031184|ref|WP_015218286_1|_30S_ribosomal_protein_S7|Cyanobacterium_aponinum
	NC_019776.1	WP_015218287.1	11	gi|505031185|ref|WP_015218287_1|_30S_ribosomal_protein_S12|Cyanobacterium_aponinum
	NC_019776.1	WP_015218333.1	45	gi|505031231|ref|WP_015218333_1|_protoporphyrin_IX_magnesium_chelatase|Cyanobacterium_aponinum
	NC_019776.1	WP_015218370.1	25	gi|505031268|ref|WP_015218370_1|_30S_ribosomal_protein_S9|Cyanobacterium_aponinum
	NC_019776.1	WP_015218371.1	57	gi|505031269|ref|WP_015218371_1|_50S_ribosomal_protein_L13|Cyanobacterium_aponinum
	NC_019776.1	WP_041922409.1	26	gi|754511746|ref|WP_041922409_1|_DNA_directed_RNA_polymerase_subunit_alpha|Cyanobacterium_aponinum
	NC_019776.1	WP_015218384.1	124	gi|505031282|ref|WP_015218384_1|_50S_ribosomal_protein_L6|Cyanobacterium_aponinum
	NC_019776.1	WP_015218388.1	38	gi|505031286|ref|WP_015218388_1|_50S_ribosomal_protein_L14|Cyanobacterium_aponinum
	NC_019776.1	WP_015218389.1	64	gi|505031287|ref|WP_015218389_1|_30S_ribosomal_protein_S17|Cyanobacterium_aponinum
	NC_019776.1	WP_015218391.1	92	gi|505031289|ref|WP_015218391_1|_50S_ribosomal_protein_L16|Cyanobacterium_aponinum
	NC_019776.1	WP_015218394.1	23	gi|505031292|ref|WP_015218394_1|_30S_ribosomal_protein_S19|Cyanobacterium_aponinum
	NC_019776.1	WP_015218493.1	75	gi|505031391|ref|WP_015218493_1|_NADH_dehydrogenase_subunit_H|Cyanobacterium_aponinum
	NC_019776.1	WP_015218630.1	13	gi|505031528|ref|WP_015218630_1|_ATP_synthase_subunit_alpha|Cyanobacterium_aponinum
	NC_019776.1	WP_015218754.1	91	gi|505031652|ref|WP_015218754_1|_50S_ribosomal_protein_L9|Cyanobacterium_aponinum
	NC_019776.1	WP_015218842.1	5	gi|505031740|ref|WP_015218842_1|_carbamoyl_phosphate_synthase_small_subunit|Cyanobacterium_aponinum
	NC_019776.1	WP_015218965.1	97	gi|505031863|ref|WP_015218965_1|_molecular_chaperone_GroEL|Cyanobacterium_aponinum
	NC_019776.1	WP_015219244.1	21	gi|505032142|ref|WP_015219244_1|_cytochrome_c_biogenesis_protein_CcsA|Cyanobacterium_aponinum
	NC_019776.1	WP_015219253.1	78	gi|505032151|ref|WP_015219253_1|_NAD_P_H_quinone_oxidoreductase_subunit_3|Cyanobacterium_aponinum
	NC_019776.1	WP_015219317.1	153	gi|505032215|ref|WP_015219317_1|_phycobilisome_degradation_protein_NblA|Cyanobacterium_aponinum
	NC_019776.1	WP_015219402.1	43	gi|505032300|ref|WP_015219402_1|_30S_ribosomal_protein_S20|Cyanobacterium_aponinum
	NC_019776.1	WP_015219405.1	4	gi|505032303|ref|WP_015219405_1|_DNA_directed_RNA_polymerase_subunit_beta_|Cyanobacterium_aponinum
	NC_019776.1	WP_015219458.1	37	gi|505032356|ref|WP_015219458_1|_NADH_dehydrogenase_subunit_J|Cyanobacterium_aponinum
	NC_019776.1	WP_015219459.1	104	gi|505032357|ref|WP_015219459_1|_NAD_P_H_quinone_oxidoreductase_subunit_I|Cyanobacterium_aponinum
	NC_019776.1	WP_015219606.1	1	gi|505032504|ref|WP_015219606_1|_membrane_protease_FtsH_catalytic_subunit|Cyanobacterium_aponinum
	NC_019776.1	WP_015219628.1	95	gi|505032526|ref|WP_015219628_1|_ABC_transporter|Cyanobacterium_aponinum
	NC_019776.1	WP_015219655.1	41	gi|505032553|ref|WP_015219655_1|_50S_ribosomal_protein_L32|Cyanobacterium_aponinum
	NC_019776.1	WP_015219671.1	31	gi|505032569|ref|WP_015219671_1|_acetyl_CoA_carboxylase_carboxyltransferase_subunit_alpha|Cyanobacterium_aponinum
	NC_019776.1	WP_015219756.1	142	gi|505032654|ref|WP_015219756_1|_Rne_Rng_family_ribonuclease|Cyanobacterium_aponinum
	NC_019776.1	WP_015219798.1	117	gi|505032696|ref|WP_015219798_1|_MULTISPECIES_photosystem_I_reaction_center_subunit_XII|Chroococcales
	NC_019776.1	WP_015220026.1	138	gi|505032924|ref|WP_015220026_1|_PAS_domain_containing_sensor_histidine_kinase|Cyanobacterium_aponinum
	NC_019776.1	WP_015220090.1	53	gi|505032988|ref|WP_015220090_1|_chorismate_lyase|Cyanobacterium_aponinum
	NC_019776.1	WP_015220125.1	82	gi|505033023|ref|WP_015220125_1|_30S_ribosomal_protein_S1|Cyanobacterium_aponinum
	NC_019776.1	WP_015220177.1	101	gi|505033075|ref|WP_015220177_1|_hypothetical_protein|Cyanobacterium_aponinum
	NC_019776.1	WP_015220397.1	66	gi|505033295|ref|WP_015220397_1|_phenylalanine_tRNA_ligase_subunit_beta|Cyanobacterium_aponinum
	NC_019776.1	WP_015220437.1	189	gi|505033335|ref|WP_015220437_1|_photosystem_II_protein_Y|Cyanobacterium_aponinum
	NC_019776.1	WP_015220503.1	162	gi|505033401|ref|WP_015220503_1|_Mg_protoporphyrin_IX_monomethyl_ester_oxidative_cyclase|Cyanobacterium_aponinum
	NC_019776.1	WP_015220659.1	2	gi|505033557|ref|WP_015220659_1|_ABC_transporter_ATP_binding_protein|Cyanobacterium_aponinum
	NC_019776.1	WP_015220731.1	120	gi|505033629|ref|WP_015220731_1|_hypothetical_protein|Cyanobacterium_aponinum
	NC_019776.1	WP_015220837.1	63	gi|505033735|ref|WP_015220837_1|_50S_ribosomal_protein_L28|Cyanobacterium_aponinum
	NC_019776.1	WP_015220858.1	151	gi|505033756|ref|WP_015220858_1|_photosystem_II_reaction_center_Psb28_protein|Cyanobacterium_aponinum
	NC_019776.1	WP_015220917.1	160	gi|505033815|ref|WP_015220917_1|_Fe_S_cluster_assembly_protein|Cyanobacterium_aponinum
	NC_019776.1	WP_015221061.1	167	gi|505033959|ref|WP_015221061_1|_photosystem_I_protein_PsaD|Cyanobacterium_aponinum
	NC_019776.1	WP_015221197.1	87	gi|505034095|ref|WP_015221197_1|_preprotein_translocase_subunit_TatC|Cyanobacterium_aponinum
	NC_014501.1	WP_013320185.1	9	gi|503085320|ref|WP_013320185_1|_RNA_directed_DNA_polymerase|Cyanothece_sp_PCC_7822
	NC_014501.1	WP_013320220.1	136	gi|503085355|ref|WP_013320220_1|_hypothetical_protein|Cyanothece_sp_PCC_7822
	NC_014501.1	WP_013320448.1	128	gi|503085586|ref|WP_013320448_1|_heme_oxygenase|Cyanothece_sp_PCC_7822
	NC_014501.1	WP_013320503.1	55	gi|503085641|ref|WP_013320503_1|_photosystem_I_subunit_VII|Cyanothece_sp_PCC_7822
	NC_014501.1	WP_013320542.1	179	gi|503085680|ref|WP_013320542_1|_light_independent_protochlorophyllide_reductase_subunit_B|Cyanothece_sp_PCC_7822
	NC_014501.1	WP_013320725.1	45	gi|503085864|ref|WP_013320725_1|_magnesium_chelatase|Cyanothece_sp_PCC_7822
	NC_014501.1	WP_013320908.1	5	gi|503086048|ref|WP_013320908_1|_carbamoyl_phosphate_synthase_small_subunit|Cyanothece_sp_PCC_7822
	NC_014501.1	WP_013321377.1	82	gi|503086519|ref|WP_013321377_1|_30S_ribosomal_protein_S1|Cyanothece_sp_PCC_7822
	NC_014501.1	WP_013321412.1	68	gi|503086554|ref|WP_013321412_1|_50S_ribosomal_protein_L27|Cyanothece_sp_PCC_7822
	NC_014501.1	WP_013321678.1	2	gi|503086821|ref|WP_013321678_1|_sulfate_ABC_transporter_ATP_binding_protein|Cyanothece_sp_PCC_7822
	NC_014501.1	WP_041933593.1	32	gi|754533787|ref|WP_041933593_1|_photosystem_I_assembly_protein|Cyanothece_sp_PCC_7822
	NC_014501.1	WP_013321806.1	62	gi|503086950|ref|WP_013321806_1|_uracil_phosphoribosyltransferase|Cyanothece_sp_PCC_7822
	NC_014501.1	WP_013322220.1	11	gi|503087365|ref|WP_013322220_1|_30S_ribosomal_protein_S12|Cyanothece_sp_PCC_7822
	NC_014501.1	WP_013322271.1	152	gi|503087417|ref|WP_013322271_1|_photosystem_II_reaction_center_protein_PsbM|Cyanothece_sp_PCC_7822
	NC_014501.1	WP_013322295.1	46	gi|503087441|ref|WP_013322295_1|_30S_ribosomal_protein_S14|Cyanothece_sp_PCC_7822
	NC_014501.1	WP_013322360.1	73	gi|503087506|ref|WP_013322360_1|_hypothetical_protein|Cyanothece_sp_PCC_7822
	NC_014501.1	WP_013322398.1	289	gi|503087544|ref|WP_013322398_1|_cell_division_protein_FtsQ|Cyanothece_sp_PCC_7822
	NC_014501.1	WP_013322480.1	56	gi|503087627|ref|WP_013322480_1|_tryptophan_synthase_subunit_alpha|Cyanothece_sp_PCC_7822
	NC_014501.1	WP_013322482.1	5	gi|503087629|ref|WP_013322482_1|_anthranilate_synthase_subunit_I|Cyanothece_sp_PCC_7822
	NC_014501.1	WP_013322535.1	1	gi|503087682|ref|WP_013322535_1|_cell_division_protein_FtsH|Cyanothece_sp_PCC_7822
	NC_014501.1	WP_013322598.1	104	gi|503087745|ref|WP_013322598_1|_NAD_P_H_quinone_oxidoreductase_subunit_I|Cyanothece_sp_PCC_7822
	NC_014501.1	WP_013322899.1	112	gi|503088049|ref|WP_013322899_1|_acetolactate_synthase_small_subunit|Cyanothece_sp_PCC_7822
	NC_014501.1	WP_013322938.1	17	gi|503088088|ref|WP_013322938_1|_30S_ribosomal_protein_S15|Cyanothece_sp_PCC_7822
	NC_014501.1	WP_013322962.1	134	gi|503088112|ref|WP_013322962_1|_ribulose_bisphosphate_carboxylase_small_chain|Cyanothece_sp_PCC_7822
	NC_014501.1	WP_013323440.1	120	gi|503088592|ref|WP_013323440_1|_ABC_transporter_permease|Cyanothece_sp_PCC_7822
	NC_014501.1	WP_013323448.1	21	gi|503088600|ref|WP_013323448_1|_cytochrome_c_biogenesis_protein|Cyanothece_sp_PCC_7822
	NC_014501.1	WP_013323723.1	1	gi|503088877|ref|WP_013323723_1|_cell_division_protein_FtsH|Cyanothece_sp_PCC_7822
	NC_014501.1	WP_013323950.1	123	gi|503089104|ref|WP_013323950_1|_molecular_chaperone_DnaK|Cyanothece_sp_PCC_7822
	NC_014501.1	WP_013323953.1	3	gi|503089107|ref|WP_013323953_1|_DNA_binding_response_regulator|Cyanothece_sp_PCC_7822
	NC_014501.1	WP_013324215.1	16	gi|503089370|ref|WP_013324215_1|_30S_ribosomal_protein_S4|Cyanothece_sp_PCC_7822
	NC_014501.1	WP_013324342.1	9	gi|503089498|ref|WP_013324342_1|_group_II_intron_reverse_transcriptase_maturase|Cyanothece_sp_PCC_7822
	NC_014501.1	WP_013324612.1	63	gi|503089769|ref|WP_013324612_1|_50S_ribosomal_protein_L28|Cyanothece_sp_PCC_7822
	NC_014501.1	WP_013324659.1	14	gi|503089816|ref|WP_013324659_1|_hypothetical_protein|Cyanothece_sp_PCC_7822
	NC_014501.1	WP_013324712.1	6	gi|503089869|ref|WP_013324712_1|_DNA_directed_RNA_polymerase_subunit_gamma|Cyanothece_sp_PCC_7822
	NC_014501.1	WP_013324744.1	135	gi|503089901|ref|WP_013324744_1|_phosphoribulokinase|Cyanothece_sp_PCC_7822
	NC_014501.1	WP_013324940.1	107	gi|503090098|ref|WP_013324940_1|_NADH_dehydrogenase_subunit_J|Cyanothece_sp_PCC_7822
	NC_014501.1	WP_041933995.1	40	gi|754534820|ref|WP_041933995_1|_translation_initiation_factor_IF_1|Cyanothece_sp_PCC_7822
	NC_014501.1	WP_013324977.1	24	gi|503090135|ref|WP_013324977_1|_50S_ribosomal_protein_L5|Cyanothece_sp_PCC_7822
	NC_014501.1	WP_013324979.1	38	gi|503090137|ref|WP_013324979_1|_50S_ribosomal_protein_L14|Cyanothece_sp_PCC_7822
	NC_014501.1	WP_013324980.1	64	gi|503090138|ref|WP_013324980_1|_30S_ribosomal_protein_S17|Cyanothece_sp_PCC_7822
	NC_014501.1	WP_013324985.1	23	gi|503090143|ref|WP_013324985_1|_30S_ribosomal_protein_S19|Cyanothece_sp_PCC_7822
	NC_014501.1	WP_013324986.1	36	gi|503090144|ref|WP_013324986_1|_50S_ribosomal_protein_L2|Cyanothece_sp_PCC_7822
	NC_014501.1	WP_013325052.1	76	gi|503090211|ref|WP_013325052_1|_hypothetical_protein|Cyanothece_sp_PCC_7822
	NC_014501.1	WP_013325241.1	4	gi|503090401|ref|WP_013325241_1|_DNA_directed_RNA_polymerase_subunit_beta_|Cyanothece_sp_PCC_7822
	NC_014501.1	WP_013325291.1	220	gi|503090453|ref|WP_013325291_1|_beta_carotene_hydroxylase|Cyanothece_sp_PCC_7822
	NC_014501.1	WP_013325297.1	19	gi|503090459|ref|WP_013325297_1|_translation_initiation_factor_IF_2|Cyanothece_sp_PCC_7822
	CP000117.1	ABA20051.1	2	gi|75700375|gb|ABA20051_1|_FeS_assembly_ATPase_SufC|Anabaena_variabilis_ATCC_29413
	CP000117.1	ABA20135.1	61	gi|75700459|gb|ABA20135_1|_PP_loop|Anabaena_variabilis_ATCC_29413
	CP000117.1	ABA20315.1	72	gi|75700639|gb|ABA20315_1|_LSU_ribosomal_protein_L3P|Anabaena_variabilis_ATCC_29413
	CP000117.1	ABA20321.1	28	gi|75700645|gb|ABA20321_1|_SSU_ribosomal_protein_S3P|Anabaena_variabilis_ATCC_29413
	CP000117.1	ABA20330.1	47	gi|75700654|gb|ABA20330_1|_LSU_ribosomal_protein_L18P|Anabaena_variabilis_ATCC_29413
	CP000117.1	ABA20336.1	166	gi|75700660|gb|ABA20336_1|_LSU_ribosomal_protein_L36P|Anabaena_variabilis_ATCC_29413
	CP000117.1	ABA20348.1	109	gi|75700672|gb|ABA20348_1|_Preprotein_translocase_SecG_subunit|Anabaena_variabilis_ATCC_29413
	CP000117.1	ABA20358.1	136	gi|75700682|gb|ABA20358_1|_Protein_of_unknown_function_DUF1230|Anabaena_variabilis_ATCC_29413
	CP000117.1	ABA20429.1	147	gi|75700753|gb|ABA20429_1|_conserved_hypothetical_protein|Anabaena_variabilis_ATCC_29413
	CP000117.1	ABA20618.1	33	gi|75700942|gb|ABA20618_1|_Rhodanese_like_MoeZ_MoeB|Anabaena_variabilis_ATCC_29413
	CP000117.1	ABA20865.1	32	gi|75701189|gb|ABA20865_1|_Photosystem_I_assembly_Ycf4|Anabaena_variabilis_ATCC_29413
	CP000117.1	ABA20872.1	1	gi|75701196|gb|ABA20872_1|_AAA_ATPase_central_region|Anabaena_variabilis_ATCC_29413
	CP000117.1	ABA20910.1	42	gi|75701234|gb|ABA20910_1|_SSU_ribosomal_protein_S10P|Anabaena_variabilis_ATCC_29413
	CP000117.1	ABA20944.1	94	gi|75701268|gb|ABA20944_1|_LSU_ribosomal_protein_L33P|Anabaena_variabilis_ATCC_29413
	CP000117.1	ABA21092.1	159	gi|75701416|gb|ABA21092_1|_Polyprenyl_synthetase|Anabaena_variabilis_ATCC_29413
	CP000117.1	ABA21222.1	216	gi|75701546|gb|ABA21222_1|_ABC_3|Anabaena_variabilis_ATCC_29413
	CP000117.1	ABA21251.1	138	gi|75701575|gb|ABA21251_1|_multi_sensor_signal_transduction_histidine_kinase|Anabaena_variabilis_ATCC_29413
	CP000117.1	ABA21367.1	7	gi|75701691|gb|ABA21367_1|_NADH_dehydrogenase_subunit_M|Anabaena_variabilis_ATCC_29413
	CP000117.1	ABA21474.1	83	gi|75701798|gb|ABA21474_1|_Photosystem_II_protein_PsbJ|Anabaena_variabilis_ATCC_29413
	CP000117.1	ABA21476.1	81	gi|75701800|gb|ABA21476_1|_Cytochrome_b559_beta_subunit|Anabaena_variabilis_ATCC_29413
	CP000117.1	ABA21477.1	60	gi|75701801|gb|ABA21477_1|_Photosystem_II_protein_cytochrome_b559|Anabaena_variabilis_ATCC_29413
	CP000117.1	ABA21482.1	107	gi|75701806|gb|ABA21482_1|_NADH_dehydrogenase_subunit_C|Anabaena_variabilis_ATCC_29413
	CP000117.1	ABA21489.1	19	gi|75701813|gb|ABA21489_1|_bacterial_translation_initiation_factor_2_bIF_2_|Anabaena_variabilis_ATCC_29413
	CP000117.1	ABA21683.1	8	gi|75702007|gb|ABA21683_1|_SSU_ribosomal_protein_S2P|Anabaena_variabilis_ATCC_29413
	CP000117.1	ABA21744.1	130	gi|75702068|gb|ABA21744_1|_protein_translocase_subunit_secA|Anabaena_variabilis_ATCC_29413
	CP000117.1	ABA21916.1	13	gi|75702240|gb|ABA21916_1|_ATP_synthase_F1_subcomplex_beta_subunit|Anabaena_variabilis_ATCC_29413
	CP000117.1	ABA21950.1	86	gi|75702274|gb|ABA21950_1|_Light_independent_protochlorophyllide_reductase_iron_sulfur_ATP_binding_protein|Anabaena_variabilis_ATCC_29413
	CP000117.1	ABA22168.1	71	gi|75702492|gb|ABA22168_1|_LSU_ribosomal_protein_L1P|Anabaena_variabilis_ATCC_29413
	CP000117.1	ABA22234.1	102	gi|75702558|gb|ABA22234_1|_Phycobilisome_protein|Anabaena_variabilis_ATCC_29413
	CP000117.1	ABA22277.1	141	gi|75702601|gb|ABA22277_1|_Protein_of_unknown_function_DUF751|Anabaena_variabilis_ATCC_29413
	CP000117.1	ABA22359.1	170	gi|75702683|gb|ABA22359_1|_Cytochrome_c_class_I|Anabaena_variabilis_ATCC_29413
	CP000117.1	ABA22611.1	175	gi|75702935|gb|ABA22611_1|_Photosystem_II_protein_PsbI|Anabaena_variabilis_ATCC_29413
	CP000117.1	ABA23049.1	52	gi|75703373|gb|ABA23049_1|_Cytochrome_b_b6_like_protein|Anabaena_variabilis_ATCC_29413
	CP000117.1	ABA23428.1	89	gi|75703752|gb|ABA23428_1|_Cytochrome_c_biogenesis_protein_transmembrane_region|Anabaena_variabilis_ATCC_29413
	CP000117.1	ABA23807.1	6	gi|75704131|gb|ABA23807_1|_DNA_directed_RNA_polymerase_gamma_chain|Anabaena_variabilis_ATCC_29413
	CP000117.1	ABA23808.1	4	gi|75704132|gb|ABA23808_1|_DNA_directed_RNA_polymerase_subunit_beta_|Anabaena_variabilis_ATCC_29413
	CP000117.1	ABA23902.1	16	gi|75704226|gb|ABA23902_1|_SSU_ribosomal_protein_S4P|Anabaena_variabilis_ATCC_29413
	CP000117.1	ABA24008.1	5	gi|75704332|gb|ABA24008_1|_carbamoyl_phosphate_synthase_small_subunit|Anabaena_variabilis_ATCC_29413
	CP000117.1	ABA24487.1	5	gi|75704811|gb|ABA24487_1|_anthranilate_synthase_component_I_anthranilate_synthase_component_II|Anabaena_variabilis_ATCC_29413
	CP000117.1	ABA24643.1	84	gi|75704967|gb|ABA24643_1|_ThiS_thiamine_biosynthesis|Anabaena_variabilis_ATCC_29413
	NC_011884.1	WP_041236128.1	294	gi|752564899|ref|WP_041236128_1|_hypothetical_protein|Cyanothece_sp_PCC_7425
	NC_011884.1	WP_012625933.1	27	gi|501725486|ref|WP_012625933_1|_50S_ribosomal_protein_L19|Cyanothece_sp_PCC_7425
	NC_011884.1	WP_012625935.1	154	gi|501725488|ref|WP_012625935_1|_translation_initiation_factor_IF_3|Cyanothece_sp_PCC_7425
	NC_011884.1	WP_012625979.1	4	gi|501725532|ref|WP_012625979_1|_DNA_directed_RNA_polymerase_subunit_beta_|Cyanothece_sp_PCC_7425
	NC_011884.1	WP_012625980.1	6	gi|501725533|ref|WP_012625980_1|_DNA_directed_RNA_polymerase_subunit_gamma|Cyanothece_sp_PCC_7425
	NC_011884.1	WP_012625981.1	15	gi|501725534|ref|WP_012625981_1|_DNA_directed_RNA_polymerase_subunit_beta|Cyanothece_sp_PCC_7425
	NC_011884.1	WP_012626018.1	155	gi|501725571|ref|WP_012626018_1|_glutamate_synthase|Cyanothece_sp_PCC_7425
	NC_011884.1	WP_012626036.1	118	gi|501725589|ref|WP_012626036_1|_acetolactate_synthase|Cyanothece_sp_PCC_7425
	NC_011884.1	WP_012626091.1	106	gi|501725644|ref|WP_012626091_1|_hypothetical_protein|Cyanothece_sp_PCC_7425
	NC_011884.1	WP_012626104.1	63	gi|501725657|ref|WP_012626104_1|_50S_ribosomal_protein_L28|Cyanothece_sp_PCC_7425
	NC_011884.1	WP_012626132.1	93	gi|501725685|ref|WP_012626132_1|_50S_ribosomal_protein_L21|Cyanothece_sp_PCC_7425
	NC_011884.1	WP_012626166.1	85	gi|501725719|ref|WP_012626166_1|_acetyl_CoA_carboxylase_biotin_carboxyl_carrier_protein_subunit|Cyanothece_sp_PCC_7425
	NC_011884.1	WP_012626192.1	42	gi|501725792|ref|WP_012626192_1|_30S_ribosomal_protein_S10|Cyanothece_sp_PCC_7425
	NC_011884.1	WP_012626196.1	11	gi|501725806|ref|WP_012626196_1|_30S_ribosomal_protein_S12|Cyanothece_sp_PCC_7425
	NC_011884.1	WP_012626299.1	253	gi|501726099|ref|WP_012626299_1|_thymidylate_synthase|Cyanothece_sp_PCC_7425
	NC_011884.1	WP_012626366.1	35	gi|501726166|ref|WP_012626366_1|_ferredoxin|Cyanothece_sp_PCC_7425
	NC_011884.1	WP_012626386.1	20	gi|501726186|ref|WP_012626386_1|_30S_ribosomal_protein_S18|Cyanothece_sp_PCC_7425
	NC_011884.1	WP_012626412.1	156	gi|501726212|ref|WP_012626412_1|_peroxiredoxin|Cyanothece_sp_PCC_7425
	NC_011884.1	WP_049771092.1	45	gi|908627059|ref|WP_049771092_1|_magnesium_chelatase|Cyanothece_sp_PCC_7425
	NC_011884.1	WP_012626468.1	157	gi|501726268|ref|WP_012626468_1|_pyruvate_dehydrogenase_E1_subunit_alpha|Cyanothece_sp_PCC_7425
	NC_011884.1	WP_012626517.1	22	gi|501726317|ref|WP_012626517_1|_allophycocyanin_subunit_alpha|Cyanothece_sp_PCC_7425
	NC_011884.1	WP_012626540.1	32	gi|501726340|ref|WP_012626540_1|_photosystem_I_assembly_protein_Ycf4|Cyanothece_sp_PCC_7425
	NC_011884.1	WP_012626596.1	3	gi|501726467|ref|WP_012626596_1|_DNA_binding_response_regulator|Cyanothece_sp_PCC_7425
	NC_011884.1	WP_012626729.1	103	gi|501727286|ref|WP_012626729_1|_histidine_tRNA_ligase|Cyanothece_sp_PCC_7425
	NC_011884.1	WP_012626763.1	99	gi|501727320|ref|WP_012626763_1|_50S_ribosomal_protein_L4|Cyanothece_sp_PCC_7425
	NC_011884.1	WP_012626764.1	39	gi|501727321|ref|WP_012626764_1|_50S_ribosomal_protein_L23|Cyanothece_sp_PCC_7425
	NC_011884.1	WP_012626765.1	36	gi|501727322|ref|WP_012626765_1|_50S_ribosomal_protein_L2|Cyanothece_sp_PCC_7425
	NC_011884.1	WP_012626766.1	23	gi|501727323|ref|WP_012626766_1|_30S_ribosomal_protein_S19|Cyanothece_sp_PCC_7425
	NC_011884.1	WP_012626767.1	18	gi|501727324|ref|WP_012626767_1|_50S_ribosomal_protein_L22|Cyanothece_sp_PCC_7425
	NC_011884.1	WP_012626769.1	92	gi|501727326|ref|WP_012626769_1|_50S_ribosomal_protein_L16|Cyanothece_sp_PCC_7425
	NC_011884.1	WP_012626772.1	38	gi|501727329|ref|WP_012626772_1|_50S_ribosomal_protein_L14|Cyanothece_sp_PCC_7425
	NC_011884.1	WP_012626773.1	59	gi|501727330|ref|WP_012626773_1|_50S_ribosomal_protein_L24|Cyanothece_sp_PCC_7425
	NC_011884.1	WP_012626774.1	24	gi|501727331|ref|WP_012626774_1|_50S_ribosomal_protein_L5|Cyanothece_sp_PCC_7425
	NC_011884.1	WP_012626778.1	65	gi|501727335|ref|WP_012626778_1|_30S_ribosomal_protein_S5|Cyanothece_sp_PCC_7425
	NC_011884.1	WP_012626780.1	168	gi|501727337|ref|WP_012626780_1|_preprotein_translocase_subunit_SecY|Cyanothece_sp_PCC_7425
	NC_011884.1	WP_012626789.1	25	gi|501727346|ref|WP_012626789_1|_30S_ribosomal_protein_S9|Cyanothece_sp_PCC_7425
	NC_011884.1	WP_012626790.1	96	gi|501727347|ref|WP_012626790_1|_50S_ribosomal_protein_L31|Cyanothece_sp_PCC_7425
	NC_011884.1	WP_012626882.1	116	gi|501727439|ref|WP_012626882_1|_cytochrome_F|Cyanothece_sp_PCC_7425
	NC_011884.1	WP_012626893.1	87	gi|501727457|ref|WP_012626893_1|_preprotein_translocase_subunit_TatC|Cyanothece_sp_PCC_7425
	NC_011884.1	WP_041236212.1	10	gi|752564983|ref|WP_041236212_1|_ATP_synthase_F0F1_subunit_B|Cyanothece_sp_PCC_7425
	NC_011884.1	WP_012626980.1	48	gi|501728782|ref|WP_012626980_1|_ATP_dependent_Clp_protease_proteolytic_subunit|Cyanothece_sp_PCC_7425
	NC_011884.1	WP_012627029.1	53	gi|501728831|ref|WP_012627029_1|_hypothetical_protein|Cyanothece_sp_PCC_7425
	NC_011884.1	WP_012627099.1	114	gi|501728901|ref|WP_012627099_1|_thiazole_synthase|Cyanothece_sp_PCC_7425
	NC_011884.1	WP_012627225.1	195	gi|501729105|ref|WP_012627225_1|_photosystem_I_reaction_center_subunit_XI|Cyanothece_sp_PCC_7425
	NC_011884.1	WP_012627304.1	206	gi|501729588|ref|WP_012627304_1|_hypothetical_protein|Cyanothece_sp_PCC_7425
	NC_011884.1	WP_012627392.1	5	gi|501729676|ref|WP_012627392_1|_carbamoyl_phosphate_synthase_small_subunit|Cyanothece_sp_PCC_7425
	NC_011884.1	WP_012627533.1	19	gi|501730247|ref|WP_012627533_1|_translation_initiation_factor_IF_2|Cyanothece_sp_PCC_7425
	NC_011884.1	WP_012627665.1	288	gi|501730379|ref|WP_012627665_1|_hypothetical_protein|Cyanothece_sp_PCC_7425
	NC_011884.1	WP_012627668.1	83	gi|501730382|ref|WP_012627668_1|_photosystem_II_reaction_center_protein_J|Cyanothece_sp_PCC_7425
	NC_011884.1	WP_012627934.1	90	gi|501730758|ref|WP_012627934_1|_ferredoxin_thioredoxin_reductase|Cyanothece_sp_PCC_7425
	NC_011884.1	WP_012627996.1	54	gi|501730977|ref|WP_012627996_1|_photosystem_II_reaction_center_protein_Z|Cyanothece_sp_PCC_7425
	NC_011884.1	WP_012628181.1	100	gi|501731995|ref|WP_012628181_1|_sulfate_ABC_transporter_permease|Cyanothece_sp_PCC_7425
	NC_011884.1	WP_012628373.1	128	gi|501732230|ref|WP_012628373_1|_heme_oxygenase|Cyanothece_sp_PCC_7425
	NC_011884.1	WP_012628697.1	46	gi|501732925|ref|WP_012628697_1|_30S_ribosomal_protein_S14|Cyanothece_sp_PCC_7425
	NC_011884.1	WP_012628789.1	142	gi|501733018|ref|WP_012628789_1|_ribonuclease_E|Cyanothece_sp_PCC_7425
	NC_011884.1	WP_012628807.1	148	gi|501733036|ref|WP_012628807_1|_ribulose_bisphosphate_carboxylase_large_chain|Cyanothece_sp_PCC_7425
	NC_011884.1	WP_012628829.1	2	gi|501733058|ref|WP_012628829_1|_ABC_transporter_ATP_binding_protein|Cyanothece_sp_PCC_7425
	NC_011884.1	WP_012628835.1	183	gi|501733064|ref|WP_012628835_1|_Fe_S_cluster_assembly_protein_SufB|Cyanothece_sp_PCC_7425
	NC_011884.1	WP_012628872.1	1	gi|501733101|ref|WP_012628872_1|_hypothetical_protein|Cyanothece_sp_PCC_7425
	NC_011884.1	WP_041236374.1	61	gi|752565145|ref|WP_041236374_1|_tRNA_Ile_lysidine_synthetase|Cyanothece_sp_PCC_7425
	NC_011884.1	WP_012629182.1	108	gi|501733895|ref|WP_012629182_1|_mammalian_cell_entry_domain_containing_protein|Cyanothece_sp_PCC_7425
	NC_011884.1	WP_012629196.1	79	gi|501733939|ref|WP_012629196_1|_photosystem_II_reaction_center_protein_K|Cyanothece_sp_PCC_7425
	NC_011884.1	WP_012629233.1	158	gi|501734058|ref|WP_012629233_1|_cytochrome_c6|Cyanothece_sp_PCC_7425
	NC_011884.1	WP_012629237.1	31	gi|501734071|ref|WP_012629237_1|_acetyl_CoA_carboxylase_subunit_beta|Cyanothece_sp_PCC_7425
	NC_011884.1	WP_012629307.1	86	gi|501734353|ref|WP_012629307_1|_ferredoxin_protochlorophyllide_reductase_ATP_dependent_iron_sulfur_ATP_binding_protein|Cyanothece_sp_PCC_7425
	NC_011884.1	WP_012629367.1	115	gi|501734413|ref|WP_012629367_1|_photosystem_I_reaction_center_subunit_IX|Cyanothece_sp_PCC_7425
	NC_011884.1	WP_012629379.1	74	gi|501734445|ref|WP_012629379_1|_50S_ribosomal_protein_L11|Cyanothece_sp_PCC_7425
	NC_011884.1	WP_012629394.1	82	gi|501734489|ref|WP_012629394_1|_30S_ribosomal_protein_S1|Cyanothece_sp_PCC_7425
	NC_011884.1	WP_012629487.1	69	gi|501735076|ref|WP_012629487_1|_N_acetyltransferase|Cyanothece_sp_PCC_7425
	NC_011884.1	WP_012629493.1	123	gi|501735082|ref|WP_012629493_1|_molecular_chaperone_DnaK|Cyanothece_sp_PCC_7425
	NC_011884.1	WP_012629535.1	78	gi|501735124|ref|WP_012629535_1|_NAD_P_H_quinone_oxidoreductase_subunit_3|Cyanothece_sp_PCC_7425
	NC_011884.1	WP_012629599.1	8	gi|501735212|ref|WP_012629599_1|_30S_ribosomal_protein_S2|Cyanothece_sp_PCC_7425
	NC_011884.1	WP_012629618.1	1	gi|501735273|ref|WP_012629618_1|_cell_division_protein_FtsH|Cyanothece_sp_PCC_7425
	NC_011884.1	WP_012629834.1	190	gi|501736408|ref|WP_012629834_1|_hypothetical_protein|Cyanothece_sp_PCC_7425
	NC_011884.1	WP_012629976.1	3	gi|501736550|ref|WP_012629976_1|_DNA_binding_response_regulator|Cyanothece_sp_PCC_7425
	NC_011884.1	WP_012630414.1	76	gi|501737210|ref|WP_012630414_1|_hypothetical_protein|Cyanothece_sp_PCC_7425
	NC_011884.1	WP_012630448.1	58	gi|501737245|ref|WP_012630448_1|_pyruvate_dehydrogenase_subunit_beta|Cyanothece_sp_PCC_7425
	NC_011884.1	WP_012630459.1	97	gi|501737256|ref|WP_012630459_1|_molecular_chaperone_GroEL|Cyanothece_sp_PCC_7425
	NC_011884.1	WP_012630460.1	245	gi|501737257|ref|WP_012630460_1|_co_chaperone_GroES|Cyanothece_sp_PCC_7425
	NC_019676.1	WP_015111140.1	76	gi|504924038|ref|WP_015111140_1|_hypothetical_protein|Nostoc_sp_PCC_7107
	NC_019676.1	WP_012411495.1	55	gi|501379929|ref|WP_012411495_1|_MULTISPECIES_photosystem_I_iron_sulfur_center|Cyanobacteria
	NC_019676.1	WP_015111523.1	54	gi|504924421|ref|WP_015111523_1|_photosystem_II_reaction_center_protein_Z|Nostoc_sp_PCC_7107
	NC_019676.1	WP_015111580.1	98	gi|504924478|ref|WP_015111580_1|_hypothetical_protein|Nostoc_sp_PCC_7107
	NC_019676.1	WP_015111597.1	45	gi|504924495|ref|WP_015111597_1|_protoporphyrin_IX_magnesium_chelatase|Nostoc_sp_PCC_7107
	NC_019676.1	WP_015111807.1	139	gi|504924705|ref|WP_015111807_1|_protein_psbN|Nostoc_sp_PCC_7107
	NC_019676.1	WP_015111843.1	87	gi|504924741|ref|WP_015111843_1|_preprotein_translocase_subunit_TatC|Nostoc_sp_PCC_7107
	NC_019676.1	WP_044500534.1	2	gi|764929763|ref|WP_044500534_1|_manganese_ABC_transporter_ATP_binding_protein|Nostoc_sp_PCC_7107
	NC_019676.1	WP_015112004.1	1	gi|504924902|ref|WP_015112004_1|_membrane_protease_FtsH_catalytic_subunit|Nostoc_sp_PCC_7107
	NC_019676.1	WP_015112056.1	147	gi|504924954|ref|WP_015112056_1|_hypothetical_protein|Nostoc_sp_PCC_7107
	NC_019676.1	WP_015112223.1	2	gi|504925121|ref|WP_015112223_1|_sulfate_ABC_transporter_ATPase|Nostoc_sp_PCC_7107
	NC_019676.1	WP_015112286.1	86	gi|504925184|ref|WP_015112286_1|_ferredoxin_protochlorophyllide_reductase_ATP_dependent_iron_sulfur_ATP_binding_protein|Nostoc_sp_PCC_7107
	NC_019676.1	WP_015112469.1	61	gi|504925367|ref|WP_015112469_1|_tRNA_Ile_lysidine_synthetase|Nostoc_sp_PCC_7107
	NC_019676.1	WP_015112541.1	48	gi|504925439|ref|WP_015112541_1|_ATP_dependent_Clp_protease_proteolytic_subunit|Nostoc_sp_PCC_7107
	NC_019676.1	WP_015112552.1	279	gi|504925450|ref|WP_015112552_1|_hypothetical_protein|Nostoc_sp_PCC_7107
	NC_019676.1	WP_015112596.1	14	gi|504925494|ref|WP_015112596_1|_envelope_membrane_protein|Nostoc_sp_PCC_7107
	NC_019676.1	WP_015112747.1	70	gi|504925645|ref|WP_015112747_1|_ATP_synthase_F1_subcomplex_subunit_delta|Nostoc_sp_PCC_7107
	NC_019676.1	WP_015112860.1	180	gi|504925758|ref|WP_015112860_1|_hypothetical_protein|Nostoc_sp_PCC_7107
	NC_019676.1	WP_015112912.1	50	gi|504925810|ref|WP_015112912_1|_hypothetical_protein|Nostoc_sp_PCC_7107
	NC_019676.1	WP_015113036.1	191	gi|504925934|ref|WP_015113036_1|_imidazole_glycerol_phosphate_synthase_subunit_HisH|Nostoc_sp_PCC_7107
	NC_019676.1	WP_015113088.1	85	gi|504925986|ref|WP_015113088_1|_acetyl_CoA_carboxylase_biotin_carboxyl_carrier_protein_subunit|Nostoc_sp_PCC_7107
	NC_019676.1	WP_015113284.1	32	gi|504926182|ref|WP_015113284_1|_photosystem_I_assembly_protein|Nostoc_sp_PCC_7107
	NC_019676.1	WP_015113286.1	129	gi|504926184|ref|WP_015113286_1|_photosystem_II_protein|Nostoc_sp_PCC_7107
	NC_019676.1	WP_015113395.1	109	gi|504926293|ref|WP_015113395_1|_preprotein_translocase_subunit_SecG|Nostoc_sp_PCC_7107
	NC_019676.1	WP_015113404.1	25	gi|504926302|ref|WP_015113404_1|_30S_ribosomal_protein_S9|Nostoc_sp_PCC_7107
	NC_019676.1	WP_015113418.1	12	gi|504926316|ref|WP_015113418_1|_30S_ribosomal_protein_S8|Nostoc_sp_PCC_7107
	NC_019676.1	WP_015113426.1	18	gi|504926324|ref|WP_015113426_1|_50S_ribosomal_protein_L22|Nostoc_sp_PCC_7107
	NC_019676.1	WP_015113487.1	88	gi|504926385|ref|WP_015113487_1|_thiol_reductase_thioredoxin|Nostoc_sp_PCC_7107
	NC_019676.1	WP_015113494.1	11	gi|504926392|ref|WP_015113494_1|_30S_ribosomal_protein_S12|Nostoc_sp_PCC_7107
	NC_019676.1	WP_015113744.1	41	gi|504926642|ref|WP_015113744_1|_50S_ribosomal_protein_L32|Nostoc_sp_PCC_7107
	NC_019676.1	WP_015114575.1	30	gi|504927473|ref|WP_015114575_1|_30S_ribosomal_protein_S16|Nostoc_sp_PCC_7107
	NC_019676.1	WP_015114822.1	6	gi|504927720|ref|WP_015114822_1|_DNA_directed_RNA_polymerase_subunit_gamma|Nostoc_sp_PCC_7107
	NC_019676.1	WP_015114823.1	15	gi|504927721|ref|WP_015114823_1|_DNA_directed_RNA_polymerase_subunit_beta|Nostoc_sp_PCC_7107
	NC_019676.1	WP_015114851.1	27	gi|504927749|ref|WP_015114851_1|_50S_ribosomal_protein_L19|Nostoc_sp_PCC_7107
	NC_019676.1	WP_015114955.1	77	gi|504927853|ref|WP_015114955_1|_photosystem_II_reaction_center_protein|Nostoc_sp_PCC_7107
	NC_019676.1	WP_015115189.1	13	gi|504928087|ref|WP_015115189_1|_ATP_synthase_subunit_beta|Nostoc_sp_PCC_7107
	NC_019676.1	WP_015115194.1	52	gi|504928092|ref|WP_015115194_1|_cytochrome_b6_f_complex_subunit_4|Nostoc_sp_PCC_7107
	NC_019676.1	WP_015115280.1	60	gi|504928178|ref|WP_015115280_1|_cytochrome_b559_subunit_alpha|Nostoc_sp_PCC_7107
	NC_019676.1	WP_015115284.1	51	gi|504928182|ref|WP_015115284_1|_NADH_dehydrogenase_subunit_B|Nostoc_sp_PCC_7107
	NC_019676.1	WP_015115876.1	90	gi|504928774|ref|WP_015115876_1|_ferredoxin_thioredoxin_reductase_subunit_beta|Nostoc_sp_PCC_7107
	NZ_CP011304.1	WP_002762644.1	76	gi|488850238|ref|WP_002762644_1|_MULTISPECIES_hypothetical_protein|Microcystis
	NZ_CP011304.1	WP_002734721.1	12	gi|488822315|ref|WP_002734721_1|_MULTISPECIES_30S_ribosomal_protein_S8|Microcystis
	NZ_CP011304.1	WP_002780091.1	24	gi|488867852|ref|WP_002780091_1|_50S_ribosomal_protein_L5|Microcystis_aeruginosa
	NZ_CP011304.1	WP_002746605.1	18	gi|488834199|ref|WP_002746605_1|_MULTISPECIES_50S_ribosomal_protein_L22|Microcystis
	NZ_CP011304.1	WP_002753908.1	23	gi|488841502|ref|WP_002753908_1|_MULTISPECIES_30S_ribosomal_protein_S19|Microcystis
	NZ_CP011304.1	WP_046660599.1	31	gi|817697954|ref|WP_046660599_1|_acetyl_CoA_carboxyltransferase|Microcystis_aeruginosa
	NZ_CP011304.1	WP_044034336.1	50	gi|763154678|ref|WP_044034336_1|_hypothetical_protein|Microcystis_aeruginosa
	NZ_CP011304.1	WP_046660788.1	120	gi|817698143|ref|WP_046660788_1|_ABC_transporter_permease|Microcystis_aeruginosa
	NZ_CP011304.1	WP_002801237.1	111	gi|488889313|ref|WP_002801237_1|_transcriptional_regulator|Microcystis_aeruginosa
	NZ_CP011304.1	WP_046660986.1	113	gi|817698341|ref|WP_046660986_1|_3_oxoacyl_ACP_synthase|Microcystis_aeruginosa
	NZ_CP011304.1	WP_046661096.1	100	gi|817698451|ref|WP_046661096_1|_sulfate_transporter|Microcystis_aeruginosa
	NZ_CP011304.1	WP_016514691.1	7	gi|513839529|ref|WP_016514691_1|_NADH_quinone_oxidoreductase_subunit_L|Microcystis_aeruginosa
	NZ_CP011304.1	WP_002737433.1	16	gi|488825027|ref|WP_002737433_1|_MULTISPECIES_30S_ribosomal_protein_S4|Microcystis
	NZ_CP011304.1	WP_002737445.1	29	gi|488825039|ref|WP_002737445_1|_MULTISPECIES_photosystem_II_D2|Microcystis
	NZ_CP011304.1	WP_002732983.1	199	gi|488820577|ref|WP_002732983_1|_MULTISPECIES_NADH_ubiquinone_oxidoreductase_subunit_K|Microcystis
	NZ_CP011304.1	WP_008203498.1	37	gi|495478811|ref|WP_008203498_1|_MULTISPECIES_NADH_ubiquinone_oxidoreductase_subunit_J|Microcystis
	NZ_CP011304.1	WP_002763155.1	136	gi|488850749|ref|WP_002763155_1|_MULTISPECIES_hypothetical_protein|Microcystis
	NZ_CP011304.1	WP_002742584.1	58	gi|488830178|ref|WP_002742584_1|_MULTISPECIES_pyruvate_dehydrogenase_subunit_beta|Microcystis
	NZ_CP011304.1	WP_046662081.1	90	gi|817699483|ref|WP_046662081_1|_ferredoxin_nitrite_reductase|Microcystis_aeruginosa
	NZ_CP011304.1	WP_046662240.1	45	gi|817699665|ref|WP_046662240_1|_magnesium_chelatase|Microcystis_aeruginosa
	NZ_CP011304.1	WP_002732865.1	54	gi|488820459|ref|WP_002732865_1|_MULTISPECIES_photosystem_II_reaction_center_protein_Z|Microcystis
	NZ_CP011304.1	WP_002737109.1	40	gi|488824703|ref|WP_002737109_1|_MULTISPECIES_translation_initiation_factor_IF_1|Microcystis
	NZ_CP011304.1	WP_002735375.1	57	gi|488822969|ref|WP_002735375_1|_MULTISPECIES_50S_ribosomal_protein_L13|Microcystis
	NZ_CP011304.1	WP_004267928.1	52	gi|490388473|ref|WP_004267928_1|_MULTISPECIES_cytochrome_b6|Microcystis
	NZ_CP011304.1	WP_002736175.1	81	gi|488823769|ref|WP_002736175_1|_MULTISPECIES_cytochrome_b559_subunit_beta|Microcystis
	NZ_CP011304.1	WP_046662924.1	122	gi|817700432|ref|WP_046662924_1|_elongation_factor_Ts|Microcystis_aeruginosa
	NZ_CP011304.1	WP_002770735.1	20	gi|488858425|ref|WP_002770735_1|_MULTISPECIES_30S_ribosomal_protein_S18|Microcystis
	NZ_CP011304.1	WP_046663078.1	103	gi|817700586|ref|WP_046663078_1|_histidine_tRNA_ligase|Microcystis_aeruginosa
	NZ_CP011304.1	WP_046663083.1	49	gi|817700591|ref|WP_046663083_1|_global_nitrogen_regulator|Microcystis_aeruginosa
	NZ_CP011304.1	WP_046663089.1	21	gi|817700597|ref|WP_046663089_1|_cytochrome_c_biogenesis_protein|Microcystis_aeruginosa
	NZ_CP011304.1	WP_012264462.1	117	gi|501221444|ref|WP_012264462_1|_MULTISPECIES_photosystem_I_reaction_center_subunit_XII|Microcystis
	NZ_CP011304.1	WP_002737592.1	141	gi|488825186|ref|WP_002737592_1|_MULTISPECIES_hypothetical_protein|Microcystis
	NZ_CP011304.1	WP_046663193.1	17	gi|817700701|ref|WP_046663193_1|_30S_ribosomal_protein_S15|Microcystis_aeruginosa
	NZ_CP011304.1	WP_043999820.1	3	gi|763119906|ref|WP_043999820_1|_DNA_binding_response_regulator|Microcystis_aeruginosa
	NZ_CP011304.1	WP_002734319.1	55	gi|488821913|ref|WP_002734319_1|_MULTISPECIES_photosystem_I_iron_sulfur_center|Microcystis
	NZ_CP011304.1	WP_002740176.1	11	gi|488827770|ref|WP_002740176_1|_MULTISPECIES_30S_ribosomal_protein_S12|Microcystis
	NZ_CP011304.1	WP_004163386.1	51	gi|490266775|ref|WP_004163386_1|_NADH_dehydrogenase_subunit_B|Microcystis_aeruginosa
	NZ_CP011304.1	WP_002761150.1	139	gi|488848744|ref|WP_002761150_1|_MULTISPECIES_protein_psbN_2|Microcystis
	CP000554.1	ABM77189.1	6	gi|123962433|gb|ABM77189_1|_RNA_polymerase_gamma_subunit|Prochlorococcus_marinus_str_MIT_9303
	CP000554.1	ABM77256.1	97	gi|123962500|gb|ABM77256_1|_GroEL_protein_Chaperonin_cpn60_|Prochlorococcus_marinus_str_MIT_9303
	CP000554.1	ABM78205.1	1	gi|123963449|gb|ABM78205_1|_cell_division_protein_FtsH4|Prochlorococcus_marinus_str_MIT_9303
	CP000554.1	ABM78225.1	94	gi|123963469|gb|ABM78225_1|_50S_Ribosomal_protein_L33|Prochlorococcus_marinus_str_MIT_9303
	CP000554.1	ABM78473.1	31	gi|123963717|gb|ABM78473_1|_acetyl_CoA_carboxylase_beta_subunit|Prochlorococcus_marinus_str_MIT_9303
	CP000554.1	ABM78658.1	1	gi|123963902|gb|ABM78658_1|_cell_division_protein_FtsH3|Prochlorococcus_marinus_str_MIT_9303
	CP000554.1	ABM79058.1	166	gi|123964302|gb|ABM79058_1|_50S_Ribosomal_protein_L36|Prochlorococcus_marinus_str_MIT_9303
	NC_019675.1	WP_015107682.1	227	gi|504920580|ref|WP_015107682_1|_rubsico_expression_protein_CbbX|Cyanobium_gracile
	NC_019675.1	WP_015108141.1	8	gi|504921039|ref|WP_015108141_1|_30S_ribosomal_protein_S2|Cyanobium_gracile
	NC_019675.1	WP_006041316.1	20	gi|492910910|ref|WP_006041316_1|_MULTISPECIES_30S_ribosomal_protein_S18|Chroococcales
	NC_019675.1	WP_015108195.1	94	gi|504921093|ref|WP_015108195_1|_50S_ribosomal_protein_L33|Cyanobium_gracile
	NC_019675.1	WP_015108278.1	1	gi|504921176|ref|WP_015108278_1|_ATP_dependent_metalloprotease_FtsH|Cyanobium_gracile
	NC_019675.1	WP_015108751.1	222	gi|504921649|ref|WP_015108751_1|_DNA_polymerase_I|Cyanobium_gracile
	NC_019675.1	WP_015108819.1	30	gi|504921717|ref|WP_015108819_1|_30S_ribosomal_protein_S16|Cyanobium_gracile
	NC_019675.1	WP_015108888.1	1	gi|504921786|ref|WP_015108888_1|_ATP_dependent_metalloprotease_FtsH|Cyanobium_gracile
	NC_019675.1	WP_015109406.1	28	gi|504922304|ref|WP_015109406_1|_30S_ribosomal_protein_S3|Cyanobium_gracile
	NC_019675.1	WP_015109415.1	47	gi|504922313|ref|WP_015109415_1|_50S_ribosomal_protein_L18|Cyanobium_gracile
	NC_019675.1	WP_006173336.1	166	gi|493169993|ref|WP_006173336_1|_MULTISPECIES_50S_ribosomal_protein_L36|Chroococcales
	NC_019675.1	WP_015110402.1	37	gi|504923300|ref|WP_015110402_1|_NADH_ubiquinone_oxidoreductase_subunit_J|Cyanobium_gracile
	NC_019675.1	WP_015110534.1	19	gi|504923432|ref|WP_015110534_1|_translation_initiation_factor_IF_2|Cyanobium_gracile
	NC_019675.1	WP_015110594.1	186	gi|504923492|ref|WP_015110594_1|_ATP_synthase_F0_subunit_C|Cyanobium_gracile
	NC_019675.1	WP_015110663.1	109	gi|504923561|ref|WP_015110663_1|_preprotein_translocase_subunit_SecG|Cyanobium_gracile
	NC_008817.1	WP_011819644.1	51	gi|500143641|ref|WP_011819644_1|_NAD_P_H_quinone_oxidoreductase_subunit_K|Prochlorococcus_marinus
	NC_008817.1	WP_011820241.1	1	gi|500144238|ref|WP_011820241_1|_cell_division_protein_FtsH|Prochlorococcus_marinus
	NC_008817.1	WP_011820802.1	143	gi|500144799|ref|WP_011820802_1|_hypothetical_protein|Prochlorococcus_marinus
	NC_008817.1	WP_011821023.1	47	gi|500145020|ref|WP_011821023_1|_50S_ribosomal_protein_L18|Prochlorococcus_marinus
	NC_008817.1	WP_011821031.1	28	gi|500145028|ref|WP_011821031_1|_30S_ribosomal_protein_S3|Prochlorococcus_marinus
	NC_008817.1	WP_011821188.1	132	gi|500145185|ref|WP_011821188_1|_30S_ribosomal_protein_S6|Prochlorococcus_marinus
	NZ_CP011941.1	WP_011619264.1	94	gi|499938530|ref|WP_011619264_1|_MULTISPECIES_50S_ribosomal_protein_L33|Synechococcus
	NZ_CP011941.1	WP_048348280.1	27	gi|856996313|ref|WP_048348280_1|_50S_ribosomal_protein_L19|Synechococcus_sp_WH_8020
	NZ_CP011941.1	WP_006043345.1	35	gi|492912939|ref|WP_006043345_1|_MULTISPECIES_ferredoxin|Synechococcus
	NZ_CP011941.1	WP_048347156.1	10	gi|856995189|ref|WP_048347156_1|_ATP_F0F1_synthase_subunit_B|Synechococcus_sp_WH_8020
	NZ_CP011941.1	WP_011618378.1	25	gi|499937644|ref|WP_011618378_1|_MULTISPECIES_30S_ribosomal_protein_S9|Synechococcus
	NZ_CP011941.1	WP_048347894.1	57	gi|856995927|ref|WP_048347894_1|_50S_ribosomal_protein_L13|Synechococcus_sp_WH_8020
	NZ_CP011941.1	WP_011618394.1	28	gi|499937660|ref|WP_011618394_1|_MULTISPECIES_30S_ribosomal_protein_S3|Synechococcus
	NZ_CP011941.1	WP_011618397.1	39	gi|499937663|ref|WP_011618397_1|_MULTISPECIES_50S_ribosomal_protein_L23|Synechococcus
	NZ_CP011941.1	WP_006854933.1	52	gi|493909400|ref|WP_006854933_1|_MULTISPECIES_cytochrome_b6_f_complex_subunit_4|Synechococcus
	NC_017277.1	WP_010871286.1	142	gi|499173699|ref|WP_010871286_1|_ribonuclease_E_G_like_protein|Synechocystis_sp_PCC_6803
	NC_017277.1	WP_010871342.1	32	gi|499173755|ref|WP_010871342_1|_photosystem_I_assembly_protein_Ycf4|Synechocystis_sp_PCC_6803
	NC_017277.1	WP_010871366.1	70	gi|499173779|ref|WP_010871366_1|_ATP_synthase_subunit_delta|Synechocystis_sp_PCC_6803
	NC_017277.1	WP_010871398.1	62	gi|499173811|ref|WP_010871398_1|_uracil_phosphoribosyltransferase|Synechocystis_sp_PCC_6803
	NC_017277.1	WP_010871414.1	241	gi|499173827|ref|WP_010871414_1|_hypothetical_protein|Synechocystis_sp_PCC_6803
	NC_017277.1	WP_010871494.1	128	gi|499173907|ref|WP_010871494_1|_Heme_oxygenase_1|Synechocystis_sp_PCC_6803
	NC_017277.1	WP_010871512.1	17	gi|499173925|ref|WP_010871512_1|_30S_ribosomal_protein_S15|Synechocystis_sp_PCC_6803
	NC_017277.1	WP_010871630.1	50	gi|499174043|ref|WP_010871630_1|_Ycf20_like_protein|Synechocystis_sp_PCC_6803
	NC_017277.1	WP_010871662.1	41	gi|499174075|ref|WP_010871662_1|_MULTISPECIES_50S_ribosomal_protein_L32|Synechocystis
	NC_017277.1	WP_010871795.1	45	gi|499174208|ref|WP_010871795_1|_magnesium_chelatase_subunit_ChlI|Synechocystis_sp_PCC_6803
	NC_017277.1	WP_010871959.1	40	gi|499174372|ref|WP_010871959_1|_MULTISPECIES_translation_initiation_factor_IF_1|Synechocystis
	NC_017277.1	WP_010871964.1	47	gi|499174377|ref|WP_010871964_1|_MULTISPECIES_50S_ribosomal_protein_L18|Synechocystis
	NC_017277.1	WP_010871969.1	38	gi|499174382|ref|WP_010871969_1|_MULTISPECIES_50S_ribosomal_protein_L14|Synechocystis
	NC_017277.1	WP_028948150.1	27	gi|655708782|ref|WP_028948150_1|_MULTISPECIES_50S_ribosomal_protein_L19|Synechocystis
	NC_017277.1	WP_010872107.1	1	gi|499174520|ref|WP_010872107_1|_ATP_dependent_zinc_metalloprotease_FtsH_4|Synechocystis_sp_PCC_6803
	NC_017277.1	WP_014407093.1	54	gi|504219991|ref|WP_014407093_1|_MULTISPECIES_photosystem_II_reaction_center_protein_Z|Synechocystis
	NC_017277.1	WP_010872940.1	42	gi|499175353|ref|WP_010872940_1|_30S_ribosomal_protein_S10|Synechocystis_sp_PCC_6803
	NC_017277.1	WP_010873067.1	171	gi|499175480|ref|WP_010873067_1|_DNA_directed_RNA_polymerase_subunit_omega|Synechocystis_sp_PCC_6803
	NC_017277.1	WP_010873424.1	35	gi|499175837|ref|WP_010873424_1|_Ferredoxin_1|Synechocystis_sp_PCC_6803
	NC_017277.1	WP_010873984.1	76	gi|499176397|ref|WP_010873984_1|_MULTISPECIES_hypothetical_protein|Synechocystis
	NC_017277.1	WP_010874107.1	104	gi|499176520|ref|WP_010874107_1|_NAD_P_H_quinone_oxidoreductase_subunit_I|Synechocystis_sp_PCC_6803
	NC_017277.1	WP_010874137.1	2	gi|499176550|ref|WP_010874137_1|_sulfate_thiosulfate_import_ATP_binding_protein_CysA|Synechocystis_sp_PCC_6803
	NC_019678.1	WP_015116210.1	20	gi|504929108|ref|WP_015116210_1|_30S_ribosomal_protein_S18|Rivularia_sp_PCC_7116
	NC_019678.1	WP_015116293.1	113	gi|504929191|ref|WP_015116293_1|_3_oxoacyl_ACP_synthase_III|Rivularia_sp_PCC_7116
	NC_019678.1	WP_015116331.1	87	gi|504929229|ref|WP_015116331_1|_preprotein_translocase_subunit_TatC|Rivularia_sp_PCC_7116
	NC_019678.1	WP_015116502.1	2	gi|504929400|ref|WP_015116502_1|_sulfate_ABC_transporter_ATP_binding_protein|Rivularia_sp_PCC_7116
	NC_019678.1	WP_015116883.1	43	gi|504929781|ref|WP_015116883_1|_30S_ribosomal_protein_S20|Rivularia_sp_PCC_7116
	NC_019678.1	WP_015116887.1	4	gi|504929785|ref|WP_015116887_1|_DNA_directed_RNA_polymerase_subunit_beta_|Rivularia_sp_PCC_7116
	NC_019678.1	WP_015116999.1	71	gi|504929897|ref|WP_015116999_1|_50S_ribosomal_protein_L1|Rivularia_sp_PCC_7116
	NC_019678.1	WP_015117102.1	51	gi|504930000|ref|WP_015117102_1|_NADH_quinone_oxidoreductase_subunit_B|Rivularia_sp_PCC_7116
	NC_019678.1	WP_015117212.1	42	gi|504930110|ref|WP_015117212_1|_30S_ribosomal_protein_S10|Rivularia_sp_PCC_7116
	NC_019678.1	WP_015117216.1	11	gi|504930114|ref|WP_015117216_1|_30S_ribosomal_protein_S12|Rivularia_sp_PCC_7116
	NC_019678.1	WP_015117336.1	7	gi|504930234|ref|WP_015117336_1|_NADH_dehydrogenase_subunit_M|Rivularia_sp_PCC_7116
	NC_019678.1	WP_015117340.1	111	gi|504930238|ref|WP_015117340_1|_transcriptional_regulator|Rivularia_sp_PCC_7116
	NC_019678.1	WP_015117520.1	19	gi|504930418|ref|WP_015117520_1|_translation_initiation_factor_IF_2|Rivularia_sp_PCC_7116
	NC_019678.1	WP_015117603.1	126	gi|504930501|ref|WP_015117603_1|_glutaredoxin|Rivularia_sp_PCC_7116
	NC_019678.1	WP_015117638.1	150	gi|504930536|ref|WP_015117638_1|_photosystem_I_reaction_centre_subunit_IV_PsaE|Rivularia_sp_PCC_7116
	NC_019678.1	WP_015117690.1	63	gi|504930588|ref|WP_015117690_1|_50S_ribosomal_protein_L28|Rivularia_sp_PCC_7116
	NC_019678.1	WP_015117746.1	58	gi|504930644|ref|WP_015117746_1|_pyruvate_2_oxoglutarate_dehydrogenase_complex_dehydrogenase_component_subunit_beta|Rivularia_sp_PCC_7116
	NC_019678.1	WP_015118456.1	149	gi|504931354|ref|WP_015118456_1|_NADH_dehydrogenase_subunit_D|Rivularia_sp_PCC_7116
	NC_019678.1	WP_015118541.1	131	gi|504931439|ref|WP_015118541_1|_hypothetical_protein|Rivularia_sp_PCC_7116
	NC_019678.1	WP_015118588.1	29	gi|504931486|ref|WP_015118588_1|_photosystem_II_DII_subunit_Q_A_protein|Rivularia_sp_PCC_7116
	NC_019678.1	WP_015118589.1	32	gi|504931487|ref|WP_015118589_1|_hypothetical_protein|Rivularia_sp_PCC_7116
	NC_019678.1	WP_015118715.1	72	gi|504931613|ref|WP_015118715_1|_50S_ribosomal_protein_L3|Rivularia_sp_PCC_7116
	NC_019678.1	WP_015118716.1	99	gi|504931614|ref|WP_015118716_1|_50S_ribosomal_protein_L4|Rivularia_sp_PCC_7116
	NC_019678.1	WP_015118720.1	18	gi|504931618|ref|WP_015118720_1|_50S_ribosomal_protein_L22|Rivularia_sp_PCC_7116
	NC_019678.1	WP_015118722.1	92	gi|504931620|ref|WP_015118722_1|_50S_ribosomal_protein_L16|Rivularia_sp_PCC_7116
	NC_019678.1	WP_015118725.1	38	gi|504931623|ref|WP_015118725_1|_50S_ribosomal_protein_L14|Rivularia_sp_PCC_7116
	NC_019678.1	WP_015118727.1	24	gi|504931625|ref|WP_015118727_1|_50S_ribosomal_protein_L5|Rivularia_sp_PCC_7116
	NC_019678.1	WP_015118728.1	12	gi|504931626|ref|WP_015118728_1|_30S_ribosomal_protein_S8|Rivularia_sp_PCC_7116
	NC_019678.1	WP_015118731.1	65	gi|504931629|ref|WP_015118731_1|_30S_ribosomal_protein_S5|Rivularia_sp_PCC_7116
	NC_019678.1	WP_044290916.1	125	gi|763461473|ref|WP_044290916_1|_2_3_bisphosphoglycerate_independent_phosphoglycerate_mutase|Rivularia_sp_PCC_7116
	NC_019678.1	WP_015118769.1	67	gi|504931667|ref|WP_015118769_1|_ferredoxin_protochlorophyllide_reductase_subunit_N|Rivularia_sp_PCC_7116
	NC_019678.1	WP_015118842.1	17	gi|504931740|ref|WP_015118842_1|_30S_ribosomal_protein_S15|Rivularia_sp_PCC_7116
	NC_019678.1	WP_015118869.1	1	gi|504931767|ref|WP_015118869_1|_ATPase_AAA|Rivularia_sp_PCC_7116
	NC_019678.1	WP_015119379.1	1	gi|504932277|ref|WP_015119379_1|_membrane_protease_FtsH_catalytic_subunit|Rivularia_sp_PCC_7116
	NC_019678.1	WP_015119582.1	22	gi|504932480|ref|WP_015119582_1|_phycocyanin_subunit_alpha|Rivularia_sp_PCC_7116
	NC_019678.1	WP_015119639.1	127	gi|504932537|ref|WP_015119639_1|_acyl_carrier_protein|Rivularia_sp_PCC_7116
	NC_019678.1	WP_015119687.1	10	gi|504932585|ref|WP_015119687_1|_F0F1_type_ATP_synthase_subunit_beta|Rivularia_sp_PCC_7116
	NC_019678.1	WP_015119707.1	16	gi|504932605|ref|WP_015119707_1|_30S_ribosomal_protein_S4|Rivularia_sp_PCC_7116
	NC_019678.1	WP_052330831.1	252	gi|918104622|ref|WP_052330831_1|_hypothetical_protein|Rivularia_sp_PCC_7116
	NC_019678.1	WP_015119763.1	117	gi|504932661|ref|WP_015119763_1|_photosystem_I_reaction_center_subunit_XII|Rivularia_sp_PCC_7116
	NC_019678.1	WP_015120108.1	14	gi|504933006|ref|WP_015120108_1|_hypothetical_protein|Rivularia_sp_PCC_7116
	NC_019678.1	WP_015120113.1	9	gi|504933011|ref|WP_015120113_1|_group_II_intron_reverse_transcriptase_maturase|Rivularia_sp_PCC_7116
	NC_019678.1	WP_015120132.1	101	gi|504933030|ref|WP_015120132_1|_hypothetical_protein|Rivularia_sp_PCC_7116
	NC_019678.1	WP_015120190.1	180	gi|504933088|ref|WP_015120190_1|_hypothetical_protein|Rivularia_sp_PCC_7116
	NC_019678.1	WP_015120192.1	132	gi|504933090|ref|WP_015120192_1|_30S_ribosomal_protein_S6|Rivularia_sp_PCC_7116
	NC_019678.1	WP_015120199.1	8	gi|504933097|ref|WP_015120199_1|_30S_ribosomal_protein_S2|Rivularia_sp_PCC_7116
	NC_019678.1	WP_015120261.1	181	gi|504933159|ref|WP_015120261_1|_photosystem_II_reaction_centre_T_protein|Rivularia_sp_PCC_7116
	NC_019678.1	WP_044292121.1	35	gi|763462705|ref|WP_044292121_1|_ferredoxin|Rivularia_sp_PCC_7116
	NC_019678.1	WP_015120320.1	130	gi|504933218|ref|WP_015120320_1|_preprotein_translocase_subunit_SecA|Rivularia_sp_PCC_7116
	NC_019678.1	WP_015120388.1	54	gi|504933286|ref|WP_015120388_1|_photosystem_II_core_protein_PsbZ|Rivularia_sp_PCC_7116
	NC_019678.1	WP_015120489.1	56	gi|504933387|ref|WP_015120489_1|_tryptophan_synthase_subunit_alpha|Rivularia_sp_PCC_7116
	NC_019678.1	WP_015120519.1	68	gi|504933417|ref|WP_015120519_1|_50S_ribosomal_protein_L27|Rivularia_sp_PCC_7116
	NC_019678.1	WP_015121070.1	1	gi|504933968|ref|WP_015121070_1|_ATP_dependent_metalloprotease_FtsH|Rivularia_sp_PCC_7116
	NC_019678.1	WP_015121322.1	73	gi|504934220|ref|WP_015121322_1|_hypothetical_protein|Rivularia_sp_PCC_7116
	NC_019678.1	WP_015121325.1	80	gi|504934223|ref|WP_015121325_1|_50S_ribosomal_protein_L35|Rivularia_sp_PCC_7116
	NC_019678.1	WP_015122041.1	90	gi|504934939|ref|WP_015122041_1|_ferredoxin_thioredoxin_reductase|Rivularia_sp_PCC_7116
	NC_019678.1	WP_015122287.1	170	gi|504935185|ref|WP_015122287_1|_cytochrome_c550|Rivularia_sp_PCC_7116
	NC_019678.1	WP_015122350.1	85	gi|504935248|ref|WP_015122350_1|_acetyl_CoA_carboxylase_biotin_carboxyl_carrier_protein_subunit|Rivularia_sp_PCC_7116
	NC_019678.1	WP_015122423.1	105	gi|504935321|ref|WP_015122423_1|_GUN4_protein|Rivularia_sp_PCC_7116
	NC_019678.1	WP_015122638.1	104	gi|504935536|ref|WP_015122638_1|_NAD_P_H_quinone_oxidoreductase_subunit_I|Rivularia_sp_PCC_7116
	NC_019678.1	WP_015122770.1	95	gi|504935668|ref|WP_015122770_1|_multidrug_ABC_transporter_permease|Rivularia_sp_PCC_7116
	NZ_LN847356.1	WP_011126932.1	114	gi|499439468|ref|WP_011126932_1|_MULTISPECIES_thiazole_synthase|Synechococcus
	NZ_LN847356.1	WP_007099572.1	127	gi|494159836|ref|WP_007099572_1|_MULTISPECIES_acyl_carrier_protein|Synechococcus
	NZ_LN847356.1	WP_049691739.1	68	gi|902973052|ref|WP_049691739_1|_50S_ribosomal_protein_L27|Synechococcus_sp_WH_8103
	NZ_LN847356.1	WP_011127544.1	29	gi|499440080|ref|WP_011127544_1|_MULTISPECIES_photosystem_II_D2_protein|Synechococcus
	NZ_LN847356.1	WP_006851354.1	88	gi|493905676|ref|WP_006851354_1|_MULTISPECIES_thiol_reductase_thioredoxin|Synechococcus
	NZ_LN847356.1	WP_011128931.1	28	gi|499441467|ref|WP_011128931_1|_MULTISPECIES_30S_ribosomal_protein_S3|Synechococcus
	NZ_LN847356.1	WP_011128950.1	57	gi|499441486|ref|WP_011128950_1|_MULTISPECIES_50S_ribosomal_protein_L13|Synechococcus
	NC_009925.1	WP_049783677.1	251	gi|908639657|ref|WP_049783677_1|_integrase|Acaryochloris_marina
	NC_009925.1	WP_012161286.1	103	gi|501111711|ref|WP_012161286_1|_histidine_tRNA_ligase|Acaryochloris_marina
	NC_009925.1	WP_010469156.1	58	gi|498155000|ref|WP_010469156_1|_MULTISPECIES_pyruvate_dehydrogenase_subunit_beta|Acaryochloris
	NC_009925.1	WP_012161435.1	49	gi|501111863|ref|WP_012161435_1|_MULTISPECIES_transcriptional_regulator|Acaryochloris
	NC_009925.1	WP_012161469.1	193	gi|501111898|ref|WP_012161469_1|_cell_division_protein_FtsI|Acaryochloris_marina
	NC_009925.1	WP_012161506.1	10	gi|501111936|ref|WP_012161506_1|_ATP_synthase_subunit_b_1|Acaryochloris_marina
	NC_009925.1	WP_012161508.1	13	gi|501111938|ref|WP_012161508_1|_ATP_synthase_subunit_alpha|Acaryochloris_marina
	NC_009925.1	WP_041659053.1	19	gi|753952238|ref|WP_041659053_1|_translation_initiation_factor_IF_2|Acaryochloris_marina
	NC_009925.1	WP_012161679.1	130	gi|501112113|ref|WP_012161679_1|_protein_translocase_subunit_SecA|Acaryochloris_marina
	NC_009925.1	WP_010480591.1	96	gi|498166435|ref|WP_010480591_1|_MULTISPECIES_50S_ribosomal_protein_L31|Acaryochloris
	NC_009925.1	WP_012161830.1	25	gi|501112269|ref|WP_012161830_1|_30S_ribosomal_protein_S9|Acaryochloris_marina
	NC_009925.1	WP_010480586.1	57	gi|498166430|ref|WP_010480586_1|_MULTISPECIES_50S_ribosomal_protein_L13|Acaryochloris
	NC_009925.1	WP_010480577.1	163	gi|498166421|ref|WP_010480577_1|_MULTISPECIES_30S_ribosomal_protein_S11|Acaryochloris
	NC_009925.1	WP_012161914.1	56	gi|501112357|ref|WP_012161914_1|_tryptophan_synthase_subunit_alpha|Acaryochloris_marina
	NC_009925.1	WP_010468454.1	5	gi|498154298|ref|WP_010468454_1|_MULTISPECIES_glutamine_amidotransferase|Acaryochloris
	NC_009925.1	WP_012162044.1	188	gi|501112492|ref|WP_012162044_1|_hypothetical_protein|Acaryochloris_marina
	NC_009925.1	WP_012162045.1	62	gi|501112493|ref|WP_012162045_1|_uracil_phosphoribosyltransferase|Acaryochloris_marina
	NC_009925.1	WP_012162088.1	179	gi|501112537|ref|WP_012162088_1|_light_independent_protochlorophyllide_reductase_subunit_B|Acaryochloris_marina
	NC_009925.1	WP_012162193.1	106	gi|501112644|ref|WP_012162193_1|_hypothetical_protein|Acaryochloris_marina
	NC_009925.1	WP_009556083.1	55	gi|497241850|ref|WP_009556083_1|_MULTISPECIES_photosystem_I_iron_sulfur_center|Acaryochloris
	NC_009925.1	WP_012162315.1	134	gi|501112768|ref|WP_012162315_1|_ribulose_bisphosphate_carboxylase_small_chain|Acaryochloris_marina
	NC_009925.1	WP_012162317.1	69	gi|501112771|ref|WP_012162317_1|_N_acetyltransferase|Acaryochloris_marina
	NC_009925.1	WP_010467965.1	42	gi|498153809|ref|WP_010467965_1|_MULTISPECIES_30S_ribosomal_protein_S10|Acaryochloris
	NC_009925.1	WP_012162324.1	19	gi|501112778|ref|WP_012162324_1|_elongation_factor_Tu|Acaryochloris_marina
	NC_009925.1	WP_012162326.1	44	gi|501112780|ref|WP_012162326_1|_30S_ribosomal_protein_S7|Acaryochloris_marina
	NC_009925.1	WP_012162337.1	144	gi|501112791|ref|WP_012162337_1|_cytochrome_c_biogenesis_protein_CcsB|Acaryochloris_marina
	NC_009925.1	WP_012162338.1	89	gi|501112792|ref|WP_012162338_1|_cytochrome_c_biogenesis_protein|Acaryochloris_marina
	NC_009925.1	WP_010472447.1	88	gi|498158291|ref|WP_010472447_1|_MULTISPECIES_thiol_reductase_thioredoxin|Acaryochloris
	NC_009925.1	WP_012162473.1	84	gi|501112930|ref|WP_012162473_1|_thiamine_biosynthesis_protein_ThiS|Acaryochloris_marina
	NC_009925.1	WP_010477416.1	112	gi|498163260|ref|WP_010477416_1|_MULTISPECIES_acetolactate_synthase_small_subunit|Acaryochloris
	NC_009925.1	WP_010467643.1	75	gi|498153487|ref|WP_010467643_1|_MULTISPECIES_NAD_P_H_quinone_oxidoreductase_subunit_1|Acaryochloris
	NC_009925.1	WP_012162652.1	104	gi|501113114|ref|WP_012162652_1|_NAD_P_H_quinone_oxidoreductase_subunit_I|Acaryochloris_marina
	NC_009925.1	WP_012162653.1	37	gi|501113115|ref|WP_012162653_1|_NADH_ubiquinone_oxidoreductase_subunit_J|Acaryochloris_marina
	NC_009925.1	WP_012162663.1	185	gi|501113125|ref|WP_012162663_1|_single_stranded_DNA_binding_protein|Acaryochloris_marina
	NC_009925.1	WP_012162784.1	53	gi|501113249|ref|WP_012162784_1|_hypothetical_protein|Acaryochloris_marina
	NC_009925.1	WP_012162814.1	48	gi|501113280|ref|WP_012162814_1|_ATP_dependent_Clp_protease_proteolytic_subunit|Acaryochloris_marina
	NC_009925.1	WP_012162913.1	123	gi|501113382|ref|WP_012162913_1|_molecular_chaperone_DnaK|Acaryochloris_marina
	NC_009925.1	WP_012162965.1	7	gi|501113434|ref|WP_012162965_1|_NAD_P_H_quinone_oxidoreductase_chain_4|Acaryochloris_marina
	NC_009925.1	WP_010476188.1	60	gi|498162032|ref|WP_010476188_1|_MULTISPECIES_cytochrome_b559_subunit_alpha|Acaryochloris
	NC_009925.1	WP_010475520.1	27	gi|498161364|ref|WP_010475520_1|_MULTISPECIES_50S_ribosomal_protein_L19|Acaryochloris
	NC_009925.1	WP_012163514.1	213	gi|501113993|ref|WP_012163514_1|_octanoyltransferase|Acaryochloris_marina
	NC_009925.1	WP_012163821.1	8	gi|501114330|ref|WP_012163821_1|_30S_ribosomal_protein_S2|Acaryochloris_marina
	NC_009925.1	WP_012163827.1	136	gi|501114340|ref|WP_012163827_1|_hypothetical_protein|Acaryochloris_marina
	NC_009925.1	WP_012163975.1	15	gi|501114523|ref|WP_012163975_1|_DNA_directed_RNA_polymerase_subunit_beta|Acaryochloris_marina
	NC_009925.1	WP_012163976.1	6	gi|501114524|ref|WP_012163976_1|_DNA_directed_RNA_polymerase_subunit_gamma|Acaryochloris_marina
	NC_009925.1	WP_012163977.1	4	gi|501114526|ref|WP_012163977_1|_DNA_directed_RNA_polymerase_subunit_beta_|Acaryochloris_marina
	NC_009925.1	WP_012163982.1	114	gi|501114531|ref|WP_012163982_1|_thiazole_synthase|Acaryochloris_marina
	NC_009925.1	WP_012164012.1	93	gi|501114567|ref|WP_012164012_1|_50S_ribosomal_protein_L21|Acaryochloris_marina
	NC_009925.1	WP_012164232.1	31	gi|501114819|ref|WP_012164232_1|_acetyl_CoA_carboxylase_carboxyltransferase_subunit_beta|Acaryochloris_marina
	NC_009925.1	WP_012164275.1	85	gi|501114873|ref|WP_012164275_1|_acetyl_CoA_carboxylase_biotin_carboxyl_carrier_protein_subunit|Acaryochloris_marina
	NC_009925.1	WP_012164324.1	16	gi|501114929|ref|WP_012164324_1|_30S_ribosomal_protein_S4|Acaryochloris_marina
	NC_009925.1	WP_012164369.1	90	gi|501114981|ref|WP_012164369_1|_ferredoxin_thioredoxin_reductase|Acaryochloris_marina
	NC_009925.1	WP_012164379.1	219	gi|501114993|ref|WP_012164379_1|_hypothetical_protein|Acaryochloris_marina
	NC_009925.1	WP_012164397.1	46	gi|501115013|ref|WP_012164397_1|_30S_ribosomal_protein_S14|Acaryochloris_marina
	NC_009925.1	WP_010471471.1	30	gi|498157315|ref|WP_010471471_1|_MULTISPECIES_30S_ribosomal_protein_S16|Acaryochloris
	NC_009925.1	WP_012164746.1	87	gi|501115422|ref|WP_012164746_1|_preprotein_translocase_subunit_TatC|Acaryochloris_marina
	NC_009925.1	WP_010472049.1	197	gi|498157893|ref|WP_010472049_1|_MULTISPECIES_cytochrome_b6_f_complex_subunit_8|Acaryochloris
	NC_009925.1	WP_012164840.1	82	gi|501115531|ref|WP_012164840_1|_30S_ribosomal_protein_S1|Acaryochloris_marina
	NC_009925.1	WP_012164894.1	111	gi|501115588|ref|WP_012164894_1|_transcriptional_regulator|Acaryochloris_marina
	NC_009925.1	WP_012164921.1	182	gi|501115615|ref|WP_012164921_1|_septum_site_determining_protein_MinD|Acaryochloris_marina
	NC_009925.1	WP_010471635.1	194	gi|498157479|ref|WP_010471635_1|_MULTISPECIES_cytochrome_b6|Acaryochloris
	NC_009925.1	WP_010469327.1	99	gi|498155171|ref|WP_010469327_1|_MULTISPECIES_50S_ribosomal_protein_L4|Acaryochloris
	NC_009925.1	WP_010469320.1	39	gi|498155164|ref|WP_010469320_1|_MULTISPECIES_50S_ribosomal_protein_L23|Acaryochloris
	NC_009925.1	WP_010469318.1	23	gi|498155162|ref|WP_010469318_1|_MULTISPECIES_30S_ribosomal_protein_S19|Acaryochloris
	NC_009925.1	WP_010469316.1	18	gi|498155160|ref|WP_010469316_1|_MULTISPECIES_50S_ribosomal_protein_L22|Acaryochloris
	NC_009925.1	WP_010469314.1	92	gi|498155158|ref|WP_010469314_1|_MULTISPECIES_50S_ribosomal_protein_L16|Acaryochloris
	NC_009925.1	WP_012164968.1	121	gi|501115664|ref|WP_012164968_1|_50S_ribosomal_protein_L29|Acaryochloris_marina
	NC_009925.1	WP_010469309.1	64	gi|498155153|ref|WP_010469309_1|_MULTISPECIES_30S_ribosomal_protein_S17|Acaryochloris
	NC_009925.1	WP_012164969.1	59	gi|501115665|ref|WP_012164969_1|_50S_ribosomal_protein_L24|Acaryochloris_marina
	NC_009925.1	WP_010469306.1	24	gi|498155150|ref|WP_010469306_1|_MULTISPECIES_50S_ribosomal_protein_L5|Acaryochloris
	NC_009925.1	WP_010469303.1	124	gi|498155147|ref|WP_010469303_1|_MULTISPECIES_50S_ribosomal_protein_L6|Acaryochloris
	NC_009925.1	WP_012164971.1	65	gi|501115667|ref|WP_012164971_1|_30S_ribosomal_protein_S5|Acaryochloris_marina
	NC_009925.1	WP_010469293.1	40	gi|498155137|ref|WP_010469293_1|_MULTISPECIES_translation_initiation_factor_IF_1|Acaryochloris
	NC_009925.1	WP_010480754.1	20	gi|498166598|ref|WP_010480754_1|_MULTISPECIES_30S_ribosomal_protein_S18|Acaryochloris
	NC_009925.1	WP_012165416.1	5	gi|501116127|ref|WP_012165416_1|_carbamoyl_phosphate_synthase_small_subunit|Acaryochloris_marina
	NC_009925.1	WP_012165565.1	178	gi|501116279|ref|WP_012165565_1|_hypothetical_protein|Acaryochloris_marina
	NC_009925.1	WP_012165616.1	17	gi|501116330|ref|WP_012165616_1|_30S_ribosomal_protein_S15|Acaryochloris_marina
	NC_009925.1	WP_041661047.1	145	gi|753957228|ref|WP_041661047_1|_ribonuclease_Z|Acaryochloris_marina
	NC_022600.1	WP_023171295.1	39	gi|554668944|ref|WP_023171295_1|_50S_ribosomal_protein_L23|Gloeobacter_kilaueensis
	NC_022600.1	WP_023171608.1	110	gi|554669356|ref|WP_023171608_1|_thiamine_monophosphate_synthase|Gloeobacter_kilaueensis
	NC_022600.1	WP_023172349.1	20	gi|554670305|ref|WP_023172349_1|_30S_ribosomal_protein_S18|Gloeobacter_kilaueensis
	NC_022600.1	WP_023172402.1	51	gi|554670373|ref|WP_023172402_1|_NADH_dehydrogenase_subunit_B|Gloeobacter_kilaueensis
	NC_022600.1	WP_023172403.1	107	gi|554670374|ref|WP_023172403_1|_NADH_dehydrogenase_subunit_J|Gloeobacter_kilaueensis
	NC_022600.1	WP_023172828.1	3	gi|554670922|ref|WP_023172828_1|_DNA_binding_response_regulator|Gloeobacter_kilaueensis
	NC_022600.1	WP_023173291.1	26	gi|554671502|ref|WP_023173291_1|_DNA_directed_RNA_polymerase_subunit_alpha|Gloeobacter_kilaueensis
	NC_022600.1	WP_023173293.1	163	gi|554671504|ref|WP_023173293_1|_30S_ribosomal_protein_S11|Gloeobacter_kilaueensis
	NC_022600.1	WP_041244642.1	3	gi|752573413|ref|WP_041244642_1|_DNA_binding_response_regulator|Gloeobacter_kilaueensis
	NC_022600.1	WP_023173671.1	23	gi|554671976|ref|WP_023173671_1|_30S_ribosomal_protein_S19|Gloeobacter_kilaueensis
	NC_022600.1	WP_023173742.1	143	gi|554672064|ref|WP_023173742_1|_surface_antigen_D15_|Gloeobacter_kilaueensis
	NC_022600.1	WP_023173797.1	208	gi|554672129|ref|WP_023173797_1|_1_4_dihydroxy_2_naphthoate_octaprenyltransferase|Gloeobacter_kilaueensis
	NC_022600.1	WP_023173859.1	88	gi|554672205|ref|WP_023173859_1|_thiol_reductase_thioredoxin|Gloeobacter_kilaueensis
	NC_022600.1	WP_023173862.1	98	gi|554672209|ref|WP_023173862_1|_hypothetical_protein|Gloeobacter_kilaueensis
	NC_022600.1	WP_023173893.1	61	gi|554672249|ref|WP_023173893_1|_tRNA_Ile_lysidine_synthetase|Gloeobacter_kilaueensis
	NC_022600.1	WP_023174079.1	121	gi|554672476|ref|WP_023174079_1|_50S_ribosomal_protein_L29|Gloeobacter_kilaueensis
	NC_022600.1	WP_023174081.1	28	gi|554672478|ref|WP_023174081_1|_30S_ribosomal_protein_S3|Gloeobacter_kilaueensis
	NC_022600.1	WP_023174090.1	19	gi|554672488|ref|WP_023174090_1|_elongation_factor_Tu|Gloeobacter_kilaueensis
	NC_022600.1	WP_023174111.1	73	gi|554672515|ref|WP_023174111_1|_lipoprotein_NlpI|Gloeobacter_kilaueensis
	NC_022600.1	WP_023174150.1	168	gi|554672564|ref|WP_023174150_1|_preprotein_translocase_subunit_SecY|Gloeobacter_kilaueensis
	NC_022600.1	WP_023174185.1	226	gi|554672606|ref|WP_023174185_1|_rubrerythrin|Gloeobacter_kilaueensis
	NC_022600.1	WP_023174596.1	5	gi|554673110|ref|WP_023174596_1|_glutamine_amidotransferase|Gloeobacter_kilaueensis
	NC_022600.1	WP_023174689.1	257	gi|554673224|ref|WP_023174689_1|_hypothetical_protein|Gloeobacter_kilaueensis
	NC_022600.1	WP_023174713.1	81	gi|554673253|ref|WP_023174713_1|_cytochrome_b559_subunit_beta|Gloeobacter_kilaueensis
	NC_022600.1	WP_023174721.1	62	gi|554673264|ref|WP_023174721_1|_uracil_phosphoribosyltransferase|Gloeobacter_kilaueensis
	NC_022600.1	WP_023174734.1	56	gi|554673279|ref|WP_023174734_1|_tryptophan_synthase_subunit_alpha|Gloeobacter_kilaueensis
	NC_022600.1	WP_023174832.1	89	gi|554673395|ref|WP_023174832_1|_cytochrome_c_biogenesis_protein_region|Gloeobacter_kilaueensis
	NC_022600.1	WP_023175450.1	6	gi|554674137|ref|WP_023175450_1|_DNA_directed_RNA_polymerase_subunit_gamma|Gloeobacter_kilaueensis
	NC_005072.1	WP_011131930.1	51	gi|499444466|ref|WP_011131930_1|_NAD_P_H_quinone_oxidoreductase_subunit_K|Prochlorococcus_marinus
	NC_005072.1	WP_011132488.1	1	gi|499445024|ref|WP_011132488_1|_cell_division_protein_FtsH|Prochlorococcus_marinus
	NC_005072.1	WP_011132576.1	17	gi|499445112|ref|WP_011132576_1|_30S_ribosomal_protein_S15|Prochlorococcus_marinus
	NC_005072.1	WP_011132972.1	143	gi|499445508|ref|WP_011132972_1|_chloroplast_outer_envelope_membrane_protein|Prochlorococcus_marinus
	NC_005072.1	WP_011133180.1	28	gi|499445716|ref|WP_011133180_1|_30S_ribosomal_protein_S3|Prochlorococcus_marinus
	NC_014248.1	WP_013189724.1	53	gi|502954748|ref|WP_013189724_1|_hypothetical_protein|Trichormus_azollae
	NC_014248.1	WP_013189918.1	119	gi|502954942|ref|WP_013189918_1|_hypothetical_protein|Trichormus_azollae
	NC_014248.1	WP_013190096.1	3	gi|502955120|ref|WP_013190096_1|_DNA_binding_response_regulator|Trichormus_azollae
	NC_014248.1	WP_013190190.1	33	gi|502955214|ref|WP_013190190_1|_molybdenum_cofactor_biosynthesis_protein_MoeB|Trichormus_azollae
	NC_014248.1	WP_013190250.1	85	gi|502955274|ref|WP_013190250_1|_acetyl_CoA_carboxylase_biotin_carboxyl_carrier_protein_subunit|Trichormus_azollae
	NC_014248.1	WP_013190291.1	159	gi|502955315|ref|WP_013190291_1|_prenyltransferase|Trichormus_azollae
	NC_014248.1	WP_013190371.1	170	gi|502955395|ref|WP_013190371_1|_cytochrome_c_|Trichormus_azollae
	NC_014248.1	WP_041642611.1	43	gi|753915322|ref|WP_041642611_1|_30S_ribosomal_protein_S20|Trichormus_azollae
	NC_014248.1	WP_013190417.1	174	gi|502955441|ref|WP_013190417_1|_50S_ribosomal_protein_L7_L12|Trichormus_azollae
	NC_014248.1	WP_013190435.1	129	gi|502955459|ref|WP_013190435_1|_photosystem_II_reaction_center_protein|Trichormus_azollae
	NC_014248.1	WP_013190543.1	105	gi|502955567|ref|WP_013190543_1|_hypothetical_protein|Trichormus_azollae
	NC_014248.1	WP_013190548.1	110	gi|502955572|ref|WP_013190548_1|_hypothetical_protein|Trichormus_azollae
	NC_014248.1	WP_013190555.1	83	gi|502955579|ref|WP_013190555_1|_photosystem_II_protein_PsbJ|Trichormus_azollae
	NC_014248.1	WP_013190561.1	51	gi|502955585|ref|WP_013190561_1|_NADH_dehydrogenase_subunit_B|Trichormus_azollae
	NC_014248.1	WP_013190729.1	98	gi|502955753|ref|WP_013190729_1|_hypothetical_protein|Trichormus_azollae
	NC_014248.1	WP_013190870.1	52	gi|502955894|ref|WP_013190870_1|_cytochrome_b6|Trichormus_azollae
	NC_014248.1	WP_013191045.1	13	gi|502956069|ref|WP_013191045_1|_ATP_synthase_subunit_beta|Trichormus_azollae
	NC_014248.1	WP_013191458.1	109	gi|502956482|ref|WP_013191458_1|_preprotein_translocase_subunit_SecG|Trichormus_azollae
	NC_014248.1	WP_013191474.1	18	gi|502956498|ref|WP_013191474_1|_50S_ribosomal_protein_L22|Trichormus_azollae
	NC_014248.1	WP_013191482.1	12	gi|502956506|ref|WP_013191482_1|_30S_ribosomal_protein_S8|Trichormus_azollae
	NC_014248.1	WP_013191484.1	47	gi|502956508|ref|WP_013191484_1|_50S_ribosomal_protein_L18|Trichormus_azollae
	NC_014248.1	WP_013191485.1	65	gi|502956509|ref|WP_013191485_1|_30S_ribosomal_protein_S5|Trichormus_azollae
	NC_014248.1	WP_013191492.1	26	gi|502956516|ref|WP_013191492_1|_DNA_directed_RNA_polymerase_subunit_alpha|Trichormus_azollae
	NC_014248.1	WP_013191739.1	165	gi|502956763|ref|WP_013191739_1|_DNA_helicase|Trichormus_azollae
	NC_014248.1	WP_013191912.1	77	gi|502956936|ref|WP_013191912_1|_hypothetical_protein|Trichormus_azollae
	NC_014248.1	WP_013192218.1	100	gi|502957242|ref|WP_013192218_1|_sulfate_ABC_transporter_permease|Trichormus_azollae
	NC_014248.1	WP_013192387.1	95	gi|502957411|ref|WP_013192387_1|_transporter|Trichormus_azollae
	NC_014248.1	WP_013192423.1	17	gi|502957447|ref|WP_013192423_1|_30S_ribosomal_protein_S15|Trichormus_azollae
	NC_014248.1	WP_013192513.1	2	gi|502957537|ref|WP_013192513_1|_sulfate_ABC_transporter_ATP_binding_protein|Trichormus_azollae
	NC_014248.1	WP_013192804.1	145	gi|502957828|ref|WP_013192804_1|_ribonuclease_Z|Trichormus_azollae
	NC_014248.1	WP_013192863.1	156	gi|502957887|ref|WP_013192863_1|_peroxiredoxin|Trichormus_azollae
	NC_014248.1	WP_013193034.1	8	gi|502958058|ref|WP_013193034_1|_30S_ribosomal_protein_S2|Trichormus_azollae
	NC_014248.1	WP_013193095.1	61	gi|502958119|ref|WP_013193095_1|_tRNA_Ile_lysidine_synthetase|Trichormus_azollae
	NC_014248.1	WP_013193101.1	66	gi|502958125|ref|WP_013193101_1|_phenylalanine_tRNA_ligase_subunit_beta|Trichormus_azollae
	NC_014248.1	WP_013193107.1	69	gi|502958131|ref|WP_013193107_1|_N_acetyltransferase|Trichormus_azollae
	NC_014248.1	WP_013193261.1	55	gi|502958285|ref|WP_013193261_1|_photosystem_I_iron_sulfur_center|Trichormus_azollae
	NC_019780.1	WP_015228050.1	204	gi|505040948|ref|WP_015228050_1|_glycosyl_transferase|Dactylococcopsis_salina
	NC_019780.1	WP_015228142.1	9	gi|505041040|ref|WP_015228142_1|_group_II_intron_reverse_transcriptase_maturase|Dactylococcopsis_salina
	NC_019780.1	WP_015228259.1	175	gi|505041157|ref|WP_015228259_1|_photosystem_II_reaction_centre_I_protein|Dactylococcopsis_salina
	NC_019780.1	WP_015228262.1	87	gi|505041160|ref|WP_015228262_1|_preprotein_translocase_subunit_TatC|Dactylococcopsis_salina
	NC_019780.1	WP_015228341.1	95	gi|505041239|ref|WP_015228341_1|_multidrug_ABC_transporter_permease|Dactylococcopsis_salina
	NC_019780.1	WP_015228359.1	22	gi|505041257|ref|WP_015228359_1|_allophycocyanin_subunit_beta|Dactylococcopsis_salina
	NC_019780.1	WP_015228699.1	154	gi|505041597|ref|WP_015228699_1|_translation_initiation_factor_IF_3|Dactylococcopsis_salina
	NC_019780.1	WP_015228730.1	62	gi|505041628|ref|WP_015228730_1|_uracil_phosphoribosyltransferase|Dactylococcopsis_salina
	NC_019780.1	WP_051017364.1	9	gi|916282318|ref|WP_051017364_1|_DNA_polymerase|Dactylococcopsis_salina
	NC_019780.1	WP_015228822.1	146	gi|505041720|ref|WP_015228822_1|_photosystem_II_phosphoprotein|Dactylococcopsis_salina
	NC_019780.1	WP_015228844.1	5	gi|505041742|ref|WP_015228844_1|_glutamine_amidotransferase|Dactylococcopsis_salina
	NC_019780.1	WP_015228871.1	157	gi|505041769|ref|WP_015228871_1|_pyruvate_dehydrogenase_E1_component_subunit_alpha|Dactylococcopsis_salina
	NC_019780.1	WP_015228898.1	101	gi|505041796|ref|WP_015228898_1|_hypothetical_protein|Dactylococcopsis_salina
	NC_019780.1	WP_051017368.1	9	gi|916282322|ref|WP_051017368_1|_DNA_polymerase|Dactylococcopsis_salina
	NC_019780.1	WP_015228956.1	58	gi|505041854|ref|WP_015228956_1|_pyruvate_2_oxoglutarate_dehydrogenase_complex_dehydrogenase_component_subunit_beta|Dactylococcopsis_salina
	NC_019780.1	WP_015228979.1	183	gi|505041877|ref|WP_015228979_1|_Fe_S_cluster_assembly_protein_SufB|Dactylococcopsis_salina
	NC_019780.1	WP_015229105.1	178	gi|505042003|ref|WP_015229105_1|_cobalt_ABC_transporter_permease|Dactylococcopsis_salina
	NC_019780.1	WP_015229157.1	133	gi|505042055|ref|WP_015229157_1|_nucleoside_diphosphate_sugar_epimerase|Dactylococcopsis_salina
	NC_019780.1	WP_015229219.1	9	gi|505042117|ref|WP_015229219_1|_group_II_intron_reverse_transcriptase_maturase|Dactylococcopsis_salina
	NC_019780.1	WP_015229228.1	234	gi|505042126|ref|WP_015229228_1|_PetM_family_of_cytochrome_b6f_complex_subunit_7|Dactylococcopsis_salina
	NC_019780.1	WP_015229299.1	32	gi|505042197|ref|WP_015229299_1|_hypothetical_protein|Dactylococcopsis_salina
	NC_019780.1	WP_015229315.1	35	gi|505042213|ref|WP_015229315_1|_2Fe_2S_ferredoxin|Dactylococcopsis_salina
	NC_019780.1	WP_015229371.1	80	gi|505042269|ref|WP_015229371_1|_50S_ribosomal_protein_L35|Dactylococcopsis_salina
	NC_019780.1	WP_015229499.1	144	gi|505042397|ref|WP_015229499_1|_ResB_protein_required_for_cytochrome_c_biosynthesis|Dactylococcopsis_salina
	NC_019780.1	WP_015229728.1	9	gi|505042626|ref|WP_015229728_1|_group_II_intron_reverse_transcriptase_maturase|Dactylococcopsis_salina
	NC_019780.1	WP_041235813.1	3	gi|752564584|ref|WP_041235813_1|_DNA_binding_response_regulator|Dactylococcopsis_salina
	NC_019780.1	WP_015229765.1	33	gi|505042663|ref|WP_015229765_1|_dinucleotide_utilizing_protein|Dactylococcopsis_salina
	NC_019780.1	WP_041235447.1	2	gi|752564218|ref|WP_041235447_1|_ABC_transporter_ATP_binding_protein|Dactylococcopsis_salina
	NC_019780.1	WP_015229827.1	115	gi|505042725|ref|WP_015229827_1|_photosystem_I_reaction_centre_subunit_IX_PsaJ|Dactylococcopsis_salina
	NC_019780.1	WP_015229867.1	263	gi|505042765|ref|WP_015229867_1|_NAD_dependent_epimerase_dehydratase_family_protein|Dactylococcopsis_salina
	NC_019780.1	WP_015230048.1	14	gi|505042946|ref|WP_015230048_1|_hypothetical_protein|Dactylococcopsis_salina
	NC_019780.1	WP_015230092.1	138	gi|505042990|ref|WP_015230092_1|_PAS_domain_containing_sensor_histidine_kinase|Dactylococcopsis_salina
	NC_019780.1	WP_015230098.1	75	gi|505042996|ref|WP_015230098_1|_NADH_ubiquinone_oxidoreductase_subunit_H|Dactylococcopsis_salina
	NC_019780.1	WP_015230136.1	22	gi|505043034|ref|WP_015230136_1|_allophycocyanin_alpha_B_subunit_apoprotein|Dactylococcopsis_salina
	NC_019780.1	WP_015230177.1	79	gi|505043075|ref|WP_015230177_1|_photosystem_II_phosphoprotein|Dactylococcopsis_salina
	NC_019780.1	WP_015230412.1	237	gi|505043310|ref|WP_015230412_1|_glutamine_fructose_6_phosphate_aminotransferase|Dactylococcopsis_salina
	NC_019780.1	WP_015230498.1	56	gi|505043396|ref|WP_015230498_1|_tryptophan_synthase_subunit_alpha|Dactylococcopsis_salina
	NC_019780.1	WP_015230584.1	93	gi|505043482|ref|WP_015230584_1|_50S_ribosomal_protein_L21|Dactylococcopsis_salina
	NC_019780.1	WP_015230599.1	7	gi|505043497|ref|WP_015230599_1|_proton_translocating_NADH_quinone_oxidoreductase_subunit_N|Dactylococcopsis_salina
	NC_019780.1	WP_015230633.1	30	gi|505043531|ref|WP_015230633_1|_30S_ribosomal_protein_S16|Dactylococcopsis_salina
	NC_019780.1	WP_015230729.1	126	gi|505043627|ref|WP_015230729_1|_glutaredoxin|Dactylococcopsis_salina
	NC_019780.1	WP_015230765.1	78	gi|505043663|ref|WP_015230765_1|_NAD_P_H_quinone_oxidoreductase_subunit_3|Dactylococcopsis_salina
	NC_019780.1	WP_015230785.1	135	gi|505043683|ref|WP_015230785_1|_hypothetical_protein|Dactylococcopsis_salina
	NC_019780.1	WP_015230881.1	69	gi|505043779|ref|WP_015230881_1|_acetyltransferase|Dactylococcopsis_salina
	NC_019780.1	WP_015230892.1	54	gi|505043790|ref|WP_015230892_1|_photosystem_II_core_protein_PsbZ|Dactylococcopsis_salina
	NC_019780.1	WP_015230942.1	21	gi|505043840|ref|WP_015230942_1|_cytochrome_c_type_biogenesis_protein_CcsB|Dactylococcopsis_salina
	NC_019780.1	WP_015230947.1	120	gi|505043845|ref|WP_015230947_1|_hypothetical_protein|Dactylococcopsis_salina
	NC_019780.1	WP_015230978.1	112	gi|505043876|ref|WP_015230978_1|_acetolactate_synthase_small_subunit|Dactylococcopsis_salina
	NC_019780.1	WP_015230986.1	34	gi|505043884|ref|WP_015230986_1|_ATP_synthase_F1_subunit_epsilon|Dactylococcopsis_salina
	NC_019780.1	WP_015231081.1	162	gi|505043979|ref|WP_015231081_1|_magnesium_protoporphyrin_IX_monomethyl_ester_cyclase|Dactylococcopsis_salina
	NC_019780.1	WP_015231105.1	39	gi|505044003|ref|WP_015231105_1|_50S_ribosomal_protein_L23|Dactylococcopsis_salina
	NC_019780.1	WP_015231107.1	23	gi|505044005|ref|WP_015231107_1|_30S_ribosomal_protein_S19|Dactylococcopsis_salina
	NC_019780.1	WP_015231108.1	18	gi|505044006|ref|WP_015231108_1|_50S_ribosomal_protein_L22|Dactylococcopsis_salina
	NC_019780.1	WP_015231112.1	64	gi|505044010|ref|WP_015231112_1|_30S_ribosomal_protein_S17|Dactylococcopsis_salina
	NC_019780.1	WP_015231116.1	12	gi|505044014|ref|WP_015231116_1|_30S_ribosomal_protein_S8|Dactylococcopsis_salina
	NC_019780.1	WP_015231117.1	124	gi|505044015|ref|WP_015231117_1|_50S_ribosomal_protein_L6|Dactylococcopsis_salina
	NC_019780.1	WP_015231118.1	47	gi|505044016|ref|WP_015231118_1|_50S_ribosomal_protein_L18|Dactylococcopsis_salina
	NC_019780.1	WP_015227146.1	40	gi|505040044|ref|WP_015227146_1|_MULTISPECIES_translation_initiation_factor_IF_1|Chroococcales
	NZ_CP006882.1	WP_006850876.1	28	gi|493905190|ref|WP_006850876_1|_30S_ribosomal_protein_S3|Synechococcus_sp_WH_8109
	NZ_CP006882.1	WP_006851071.1	94	gi|493905389|ref|WP_006851071_1|_MULTISPECIES_50S_ribosomal_protein_L33|Synechococcus
	NC_017038.1	WP_010872863.1	169	gi|499175276|ref|WP_010872863_1|_MULTISPECIES_50S_ribosomal_protein_L34|Synechocystis
	NC_005070.1	WP_011127464.1	19	gi|499440000|ref|WP_011127464_1|_translation_initiation_factor_IF_2|Synechococcus_sp_WH_8102
	NC_005070.1	WP_011128569.1	227	gi|499441105|ref|WP_011128569_1|_rubsico_expression_protein_CbbX|Synechococcus_sp_WH_8102
	NC_007604.1	WP_011243767.1	63	gi|499562984|ref|WP_011243767_1|_MULTISPECIES_50S_ribosomal_protein_L28|Synechococcus
	NC_007604.1	WP_011243750.1	154	gi|499562967|ref|WP_011243750_1|_MULTISPECIES_translation_initiation_factor_IF_3|Synechococcus
	NC_007604.1	WP_049749340.1	49	gi|908378155|ref|WP_049749340_1|_MULTISPECIES_Global_nitrogen_regulator|Synechococcus
	NC_007604.1	WP_011377472.1	33	gi|499696738|ref|WP_011377472_1|_MULTISPECIES_molybdenum_cofactor_biosynthesis_protein_MoeB|Synechococcus
	NC_007604.1	WP_011243535.1	130	gi|499562752|ref|WP_011243535_1|_MULTISPECIES_protein_translocase_subunit_SecA|Synechococcus
	NC_007604.1	WP_011243499.1	22	gi|499562716|ref|WP_011243499_1|_MULTISPECIES_allophycocyanin_subunit_beta|Synechococcus
	NC_007604.1	WP_011377538.1	10	gi|499696804|ref|WP_011377538_1|_MULTISPECIES_ATP_synthase_subunit_B|Synechococcus
	NC_007604.1	WP_011243356.1	221	gi|499562573|ref|WP_011243356_1|_MULTISPECIES_cytochrome_b6_f_complex_subunit_8|Synechococcus
	NC_007604.1	WP_011243321.1	21	gi|499562538|ref|WP_011243321_1|_MULTISPECIES_cytochrome_c_biogenesis_protein_CcsA|Synechococcus
	NC_007604.1	WP_011243297.1	127	gi|499562514|ref|WP_011243297_1|_MULTISPECIES_acyl_carrier_protein|Synechococcus
	NC_007604.1	WP_011377653.1	106	gi|499696919|ref|WP_011377653_1|_MULTISPECIES_hypothetical_protein|Synechococcus
	NC_007604.1	WP_011377656.1	74	gi|499696922|ref|WP_011377656_1|_MULTISPECIES_50S_ribosomal_protein_L11|Synechococcus
	NC_007604.1	WP_011243146.1	181	gi|499562363|ref|WP_011243146_1|_MULTISPECIES_photosystem_II_reaction_center_protein_T|Synechococcus
	NC_007604.1	WP_039755814.1	69	gi|748184685|ref|WP_039755814_1|_MULTISPECIES_acetyltransferase|Synechococcus
	NC_007604.1	WP_011242969.1	42	gi|499562186|ref|WP_011242969_1|_MULTISPECIES_30S_ribosomal_protein_S10|Synechococcus
	NC_007604.1	WP_011242966.1	44	gi|499562183|ref|WP_011242966_1|_MULTISPECIES_30S_ribosomal_protein_S7|Synechococcus
	NC_007604.1	WP_011242965.1	11	gi|499562182|ref|WP_011242965_1|_MULTISPECIES_30S_ribosomal_protein_S12|Synechococcus
	NC_007604.1	WP_011377778.1	155	gi|499697044|ref|WP_011377778_1|_glutamate_synthase|Synechococcus_elongatus
	NC_007604.1	WP_011242480.1	29	gi|499561697|ref|WP_011242480_1|_MULTISPECIES_photosystem_I_reaction_center_subunit_IX|Synechococcus
	NC_007604.1	WP_011242912.1	1	gi|499562129|ref|WP_011242912_1|_MULTISPECIES_cell_division_protein_FtsH|Synechococcus
	NC_007604.1	WP_011242865.1	14	gi|499562082|ref|WP_011242865_1|_MULTISPECIES_proton_extrusion_protein_PcxA|Synechococcus
	NC_007604.1	WP_011242859.1	41	gi|499562076|ref|WP_011242859_1|_MULTISPECIES_50S_ribosomal_protein_L32|Synechococcus
	NC_007604.1	WP_011242738.1	20	gi|499561955|ref|WP_011242738_1|_MULTISPECIES_30S_ribosomal_protein_S18|Synechococcus
	NC_007604.1	WP_011377879.1	278	gi|499697145|ref|WP_011377879_1|_MULTISPECIES_hypothetical_protein|Synechococcus
	NC_007604.1	WP_011242686.1	81	gi|499561903|ref|WP_011242686_1|_MULTISPECIES_cytochrome_b559_subunit_beta|Synechococcus
	NC_007604.1	WP_011242685.1	60	gi|499561902|ref|WP_011242685_1|_MULTISPECIES_cytochrome_b559_subunit_alpha|Synechococcus
	NC_007604.1	WP_011242615.1	115	gi|499561832|ref|WP_011242615_1|_MULTISPECIES_photosystem_I_reaction_center_subunit_IX|Synechococcus
	NC_007604.1	WP_011242614.1	202	gi|499561831|ref|WP_011242614_1|_MULTISPECIES_photosystem_I_reaction_center_subunit_III|Synechococcus
	NC_007604.1	WP_011242592.1	73	gi|499561809|ref|WP_011242592_1|_MULTISPECIES_photosystem_I_assembly_like_protein|Synechococcus
	NC_007604.1	WP_011377979.1	1	gi|499697245|ref|WP_011377979_1|_MULTISPECIES_cell_division_protein_FtsH|Synechococcus
	NC_007604.1	WP_011242524.1	75	gi|499561741|ref|WP_011242524_1|_MULTISPECIES_NAD_P_H_quinone_oxidoreductase_subunit_1|Synechococcus
	NC_007604.1	WP_011242521.1	199	gi|499561738|ref|WP_011242521_1|_MULTISPECIES_NADH_ubiquinone_oxidoreductase_subunit_K|Synechococcus
	NC_007604.1	WP_011242454.1	7	gi|499561671|ref|WP_011242454_1|_MULTISPECIES_NAD_P_H_quinone_oxidoreductase_subunit_2|Synechococcus
	NC_007604.1	WP_011378050.1	184	gi|499697316|ref|WP_011378050_1|_MULTISPECIES_cytochrome_b6_f_complex_subunit_5|Synechococcus
	NC_007604.1	WP_011244783.1	16	gi|499564000|ref|WP_011244783_1|_MULTISPECIES_30S_ribosomal_protein_S4|Synechococcus
	NC_007604.1	WP_011244815.1	43	gi|499564032|ref|WP_011244815_1|_MULTISPECIES_30S_ribosomal_protein_S20|Synechococcus
	NC_007604.1	WP_011378064.1	15	gi|499697330|ref|WP_011378064_1|_DNA_directed_RNA_polymerase_subunit_beta|Synechococcus_elongatus
	NC_007604.1	WP_011378065.1	6	gi|499697331|ref|WP_011378065_1|_MULTISPECIES_DNA_directed_RNA_polymerase_subunit_gamma|Synechococcus
	NC_007604.1	WP_011242384.1	169	gi|499561601|ref|WP_011242384_1|_MULTISPECIES_50S_ribosomal_protein_L34|Synechococcus
	NC_007604.1	WP_011244721.1	151	gi|499563938|ref|WP_011244721_1|_MULTISPECIES_photosystem_II_reaction_center_Psb28_protein|Synechococcus
	NC_007604.1	WP_011244686.1	62	gi|499563903|ref|WP_011244686_1|_MULTISPECIES_uracil_phosphoribosyltransferase|Synechococcus
	NC_007604.1	WP_011244665.1	2	gi|499563882|ref|WP_011244665_1|_MULTISPECIES_ABC_transporter_ATP_binding_protein|Synechococcus
	NC_007604.1	WP_011244657.1	218	gi|499563874|ref|WP_011244657_1|_MULTISPECIES_1_4_dihydroxy_2_naphthoyl_CoA_hydrolase|Synechococcus
	NC_007604.1	WP_011378170.1	76	gi|499697436|ref|WP_011378170_1|_MULTISPECIES_hypothetical_protein|Synechococcus
	NC_007604.1	WP_011244574.1	88	gi|499563791|ref|WP_011244574_1|_MULTISPECIES_thiol_reductase_thioredoxin|Synechococcus
	NC_007604.1	WP_011244460.1	157	gi|499563677|ref|WP_011244460_1|_MULTISPECIES_pyruvate_dehydrogenase_E1_subunit_alpha|Synechococcus
	NC_007604.1	WP_011244449.1	31	gi|499563666|ref|WP_011244449_1|_MULTISPECIES_acetyl_CoA_carboxylase_carboxyltransferase_subunit_beta|Synechococcus
	NC_007604.1	WP_011378278.1	172	gi|499697544|ref|WP_011378278_1|_MULTISPECIES_hypothetical_protein|Synechococcus
	NC_007604.1	WP_011244389.1	164	gi|499563606|ref|WP_011244389_1|_MULTISPECIES_photosystem_II_reaction_center_X_protein|Synechococcus
	NC_007604.1	WP_011244355.1	161	gi|499563572|ref|WP_011244355_1|_MULTISPECIES_photosystem_I_P700_chlorophyll_a_apoprotein_A2|Synechococcus
	NC_007604.1	WP_011378327.1	5	gi|499697593|ref|WP_011378327_1|_MULTISPECIES_carbamoyl_phosphate_synthase_small_chain|Synechococcus
	NC_007604.1	WP_011244203.1	96	gi|499563420|ref|WP_011244203_1|_MULTISPECIES_50S_ribosomal_protein_L31|Synechococcus
	NC_007604.1	WP_011244198.1	26	gi|499563415|ref|WP_011244198_1|_MULTISPECIES_DNA_directed_RNA_polymerase_subunit_alpha|Synechococcus
	NC_007604.1	WP_011244185.1	38	gi|499563402|ref|WP_011244185_1|_MULTISPECIES_50S_ribosomal_protein_L14|Synechococcus
	NC_007604.1	WP_011244184.1	64	gi|499563401|ref|WP_011244184_1|_MULTISPECIES_30S_ribosomal_protein_S17|Synechococcus
	NC_007604.1	WP_011244183.1	121	gi|499563400|ref|WP_011244183_1|_MULTISPECIES_50S_ribosomal_protein_L29|Synechococcus
	NC_007604.1	WP_011244179.1	23	gi|499563396|ref|WP_011244179_1|_MULTISPECIES_30S_ribosomal_protein_S19|Synechococcus
	NC_007604.1	WP_011378366.1	36	gi|499697632|ref|WP_011378366_1|_MULTISPECIES_50S_ribosomal_protein_L2|Synechococcus
	NC_007604.1	WP_011244177.1	39	gi|499563394|ref|WP_011244177_1|_MULTISPECIES_50S_ribosomal_protein_L23|Synechococcus
	NC_007604.1	WP_011244175.1	72	gi|499563392|ref|WP_011244175_1|_MULTISPECIES_50S_ribosomal_protein_L3|Synechococcus
	NC_007604.1	WP_011244081.1	194	gi|499563298|ref|WP_011244081_1|_MULTISPECIES_cytochrome_b6|Synechococcus
	NC_007604.1	WP_039755568.1	131	gi|748184439|ref|WP_039755568_1|_MULTISPECIES_hypothetical_protein|Synechococcus
	NC_007604.1	WP_039755904.1	27	gi|748184775|ref|WP_039755904_1|_MULTISPECIES_50S_ribosomal_protein_L19|Synechococcus
	CP012036.1	ALF51614.1	150	gi|930349169|gb|ALF51614_1|_Photosystem_I_reaction_center_subunit_IV|Nostoc_piscinale_CENA21
	CP012036.1	ALF51691.1	188	gi|930349246|gb|ALF51691_1|_membrane_protein|Nostoc_piscinale_CENA21
	CP012036.1	ALF51836.1	54	gi|930349391|gb|ALF51836_1|_photosystem_II_reaction_center_protein_Z|Nostoc_piscinale_CENA21
	CP012036.1	ALF51903.1	132	gi|930349458|gb|ALF51903_1|_30S_ribosomal_protein_S6|Nostoc_piscinale_CENA21
	CP012036.1	ALF52149.1	37	gi|930349704|gb|ALF52149_1|_NADH_ubiquinone_oxidoreductase_subunit_J|Nostoc_piscinale_CENA21
	CP012036.1	ALF52354.1	32	gi|930349909|gb|ALF52354_1|_photosystem_I_assembly_protein|Nostoc_piscinale_CENA21
	CP012036.1	ALF52399.1	7	gi|930349954|gb|ALF52399_1|_NAD_P_H_quinone_oxidoreductase_subunit_4|Nostoc_piscinale_CENA21
	CP012036.1	ALF56265.1	111	gi|930353820|gb|ALF56265_1|_transcriptional_regulator|Nostoc_piscinale_CENA21
	CP012036.1	ALF52599.1	85	gi|930350154|gb|ALF52599_1|_carboxylesterase|Nostoc_piscinale_CENA21
	CP012036.1	ALF52696.1	27	gi|930350251|gb|ALF52696_1|_50S_ribosomal_protein_L19|Nostoc_piscinale_CENA21
	CP012036.1	ALF52989.1	14	gi|930350544|gb|ALF52989_1|_proton_extrusion_protein_PcxA|Nostoc_piscinale_CENA21
	CP012036.1	ALF52998.1	95	gi|930350553|gb|ALF52998_1|_transporter|Nostoc_piscinale_CENA21
	CP012036.1	ALF53128.1	109	gi|930350683|gb|ALF53128_1|_preprotein_translocase_subunit_SecG|Nostoc_piscinale_CENA21
	CP012036.1	ALF53134.1	96	gi|930350689|gb|ALF53134_1|_50S_ribosomal_protein_L31|Nostoc_piscinale_CENA21
	CP012036.1	ALF53135.1	25	gi|930350690|gb|ALF53135_1|_30S_ribosomal_protein_S9|Nostoc_piscinale_CENA21
	CP012036.1	ALF56336.1	26	gi|930353891|gb|ALF56336_1|_DNA_directed_RNA_polymerase_subunit_alpha|Nostoc_piscinale_CENA21
	CP012036.1	ALF53141.1	40	gi|930350696|gb|ALF53141_1|_translation_initiation_factor_IF_1|Nostoc_piscinale_CENA21
	CP012036.1	ALF53148.1	12	gi|930350703|gb|ALF53148_1|_30S_ribosomal_protein_S8|Nostoc_piscinale_CENA21
	CP012036.1	ALF53149.1	24	gi|930350704|gb|ALF53149_1|_50S_ribosomal_protein_L5|Nostoc_piscinale_CENA21
	CP012036.1	ALF53150.1	38	gi|930350705|gb|ALF53150_1|_50S_ribosomal_protein_L14|Nostoc_piscinale_CENA21
	CP012036.1	ALF53154.1	18	gi|930350709|gb|ALF53154_1|_50S_ribosomal_protein_L22|Nostoc_piscinale_CENA21
	CP012036.1	ALF53155.1	23	gi|930350710|gb|ALF53155_1|_30S_ribosomal_protein_S19|Nostoc_piscinale_CENA21
	CP012036.1	ALF53281.1	119	gi|930350836|gb|ALF53281_1|_regulator|Nostoc_piscinale_CENA21
	CP012036.1	ALF53482.1	29	gi|930351037|gb|ALF53482_1|_photosystem_I_reaction_center_subunit_IX|Nostoc_piscinale_CENA21
	CP012036.1	ALF53525.1	5	gi|930351080|gb|ALF53525_1|_carbamoyl_phosphate_synthase_small_subunit|Nostoc_piscinale_CENA21
	CP012036.1	ALF53617.1	187	gi|930351172|gb|ALF53617_1|_cytochrome_B6|Nostoc_piscinale_CENA21
	CP012036.1	ALF53726.1	29	gi|930351281|gb|ALF53726_1|_photosystem_I_reaction_center_subunit_IX|Nostoc_piscinale_CENA21
	CP012036.1	ALF54080.1	2	gi|930351635|gb|ALF54080_1|_sulfate_ABC_transporter_ATP_binding_protein|Nostoc_piscinale_CENA21
	CP012036.1	ALF54135.1	13	gi|930351690|gb|ALF54135_1|_ATP_F0F1_synthase_subunit_beta|Nostoc_piscinale_CENA21
	CP012036.1	ALF54181.1	90	gi|930351736|gb|ALF54181_1|_ferredoxin_nitrite_reductase|Nostoc_piscinale_CENA21
	CP012036.1	ALF54461.1	133	gi|930352016|gb|ALF54461_1|_3_beta_hydroxysteroid_dehydrogenase|Nostoc_piscinale_CENA21
	CP012036.1	ALF54572.1	117	gi|930352127|gb|ALF54572_1|_photosystem_I_reaction_center_subunit_XII|Nostoc_piscinale_CENA21
	CP012036.1	ALF54591.1	17	gi|930352146|gb|ALF54591_1|_30S_ribosomal_protein_S15|Nostoc_piscinale_CENA21
	CP012036.1	ALF54600.1	67	gi|930352155|gb|ALF54600_1|_Light_independent_protochlorophyllide_reductase_subunit_N|Nostoc_piscinale_CENA21
	CP012036.1	ALF54602.1	86	gi|930352157|gb|ALF54602_1|_protochlorophyllide_oxidoreductase|Nostoc_piscinale_CENA21
	CP012036.1	ALF54776.1	102	gi|930352331|gb|ALF54776_1|_photosystem_I_reaction_center_subunit_X|Nostoc_piscinale_CENA21
	CP012036.1	ALF55000.1	83	gi|930352555|gb|ALF55000_1|_photosystem_II_reaction_center_protein_J|Nostoc_piscinale_CENA21
	CP012036.1	ALF55015.1	29	gi|930352570|gb|ALF55015_1|_photosystem_I_reaction_center_subunit_IX|Nostoc_piscinale_CENA21
	CP012036.1	ALF55056.1	8	gi|930352611|gb|ALF55056_1|_30S_ribosomal_protein_S2|Nostoc_piscinale_CENA21
	CP012036.1	ALF55207.1	129	gi|930352762|gb|ALF55207_1|_Photosystem_II_CP47_chlorophyll_apoprotein|Nostoc_piscinale_CENA21
	CP012036.1	ALF55353.1	77	gi|930352908|gb|ALF55353_1|_photosystem_II_protein|Nostoc_piscinale_CENA21
	CP012036.1	ALF55438.1	106	gi|930352993|gb|ALF55438_1|_single_stranded_nucleic_acid_binding_R3H_domain_containing_protein|Nostoc_piscinale_CENA21
	CP012036.1	ALF55502.1	69	gi|930353057|gb|ALF55502_1|_acetyltransferase|Nostoc_piscinale_CENA21
	CP012036.1	ALF55510.1	58	gi|930353065|gb|ALF55510_1|_pyruvate_dehydrogenase|Nostoc_piscinale_CENA21
	CP012036.1	ALF55522.1	14	gi|930353077|gb|ALF55522_1|_proton_extrusion_protein_PcxA|Nostoc_piscinale_CENA21
	CP012036.1	ALF55683.1	42	gi|930353238|gb|ALF55683_1|_30S_ribosomal_protein_S10|Nostoc_piscinale_CENA21
	CP012036.1	ALF55820.1	6	gi|930353375|gb|ALF55820_1|_DNA_directed_RNA_polymerase_subunit_gamma|Nostoc_piscinale_CENA21
	CP012036.1	ALF55946.1	10	gi|930353501|gb|ALF55946_1|_ATP_synthase_F0F1_subunit_B|Nostoc_piscinale_CENA21
	CP012036.1	ALF56037.1	52	gi|930353592|gb|ALF56037_1|_cytochrome_b6_f_complex_subunit_IV|Nostoc_piscinale_CENA21
	NC_011729.1	WP_012597475.1	44	gi|501596043|ref|WP_012597475_1|_30S_ribosomal_protein_S7|Cyanothece_sp_PCC_7424
	NC_011729.1	WP_041237610.1	73	gi|752566381|ref|WP_041237610_1|_photosystem_I_assembly_protein_Ycf37|Cyanothece_sp_PCC_7424
	NC_011729.1	WP_012597773.1	50	gi|501596659|ref|WP_012597773_1|_hypothetical_protein|Cyanothece_sp_PCC_7424
	NC_011729.1	WP_012597777.1	179	gi|501596666|ref|WP_012597777_1|_light_independent_protochlorophyllide_reductase_subunit_B|Cyanothece_sp_PCC_7424
	NC_011729.1	WP_012597782.1	192	gi|501596676|ref|WP_012597782_1|_photosystem_I_reaction_center_subunit_PsaK|Cyanothece_sp_PCC_7424
	NC_011729.1	WP_012597792.1	53	gi|501596697|ref|WP_012597792_1|_hypothetical_protein|Cyanothece_sp_PCC_7424
	NC_011729.1	WP_012597988.1	32	gi|501597060|ref|WP_012597988_1|_phosphoribulokinase|Cyanothece_sp_PCC_7424
	NC_011729.1	WP_012597993.1	157	gi|501597065|ref|WP_012597993_1|_pyruvate_dehydrogenase_E1_subunit_alpha|Cyanothece_sp_PCC_7424
	NC_011729.1	WP_012598142.1	43	gi|501597238|ref|WP_012598142_1|_30S_ribosomal_protein_S20|Cyanothece_sp_PCC_7424
	NC_011729.1	WP_012598144.1	15	gi|501597242|ref|WP_012598144_1|_DNA_directed_RNA_polymerase_subunit_beta|Cyanothece_sp_PCC_7424
	NC_011729.1	WP_012598145.1	4	gi|501597244|ref|WP_012598145_1|_DNA_directed_RNA_polymerase_subunit_beta_|Cyanothece_sp_PCC_7424
	NC_011729.1	WP_012598213.1	88	gi|501597334|ref|WP_012598213_1|_thiol_reductase_thioredoxin|Cyanothece_sp_PCC_7424
	NC_011729.1	WP_012598420.1	71	gi|501597791|ref|WP_012598420_1|_50S_ribosomal_protein_L1|Cyanothece_sp_PCC_7424
	NC_011729.1	WP_012598424.1	27	gi|501597795|ref|WP_012598424_1|_50S_ribosomal_protein_L19|Cyanothece_sp_PCC_7424
	NC_011729.1	WP_012598550.1	8	gi|501598285|ref|WP_012598550_1|_30S_ribosomal_protein_S2|Cyanothece_sp_PCC_7424
	NC_011729.1	WP_012598755.1	134	gi|501598578|ref|WP_012598755_1|_ribulose_bisphosphate_carboxylase_small_chain|Cyanothece_sp_PCC_7424
	NC_011729.1	WP_012598838.1	69	gi|501598802|ref|WP_012598838_1|_N_acetyltransferase|Cyanothece_sp_PCC_7424
	NC_011729.1	WP_012599062.1	233	gi|501599391|ref|WP_012599062_1|_uroporphyrin_III_C_methyltransferase|Cyanothece_sp_PCC_7424
	NC_011729.1	WP_012599149.1	35	gi|501599478|ref|WP_012599149_1|_ferredoxin|Cyanothece_sp_PCC_7424
	NC_011729.1	WP_015954061.1	7	gi|506434344|ref|WP_015954061_1|_NAD_P_H_quinone_oxidoreductase_subunit_2|Cyanothece_sp_PCC_7424
	NC_011729.1	WP_015954300.1	56	gi|506434583|ref|WP_015954300_1|_tryptophan_synthase_subunit_alpha|Cyanothece_sp_PCC_7424
	NC_011729.1	WP_015954400.1	86	gi|506434683|ref|WP_015954400_1|_ferredoxin_protochlorophyllide_reductase_ATP_dependent_iron_sulfur_ATP_binding_protein|Cyanothece_sp_PCC_7424
	NC_011729.1	WP_015954566.1	6	gi|506434849|ref|WP_015954566_1|_DNA_directed_RNA_polymerase_subunit_gamma|Cyanothece_sp_PCC_7424
	NC_011729.1	WP_015954573.1	16	gi|506434856|ref|WP_015954573_1|_30S_ribosomal_protein_S4|Cyanothece_sp_PCC_7424
	NC_011729.1	WP_015954624.1	217	gi|506434907|ref|WP_015954624_1|_UDP_3_O_[3_hydroxymyristoyl_N_acetylglucosamine_deacetylase|Cyanothece_sp_PCC_7424
	NC_011729.1	WP_015954637.1	70	gi|506434920|ref|WP_015954637_1|_ATP_synthase_subunit_delta|Cyanothece_sp_PCC_7424
	NC_011729.1	WP_041237728.1	10	gi|752566499|ref|WP_041237728_1|_ATP_synthase_F0F1_subunit_B|Cyanothece_sp_PCC_7424
	NC_011729.1	WP_015954829.1	46	gi|506435112|ref|WP_015954829_1|_30S_ribosomal_protein_S14|Cyanothece_sp_PCC_7424
	NC_011729.1	WP_015954956.1	3	gi|506435239|ref|WP_015954956_1|_DNA_binding_response_regulator|Cyanothece_sp_PCC_7424
	NC_011729.1	WP_015954994.1	21	gi|506435277|ref|WP_015954994_1|_cytochrome_c_biogenesis_protein_CcsA|Cyanothece_sp_PCC_7424
	NC_011729.1	WP_015954996.1	61	gi|506435279|ref|WP_015954996_1|_tRNA_Ile_lysidine_synthetase|Cyanothece_sp_PCC_7424
	NC_011729.1	WP_015955095.1	20	gi|506435378|ref|WP_015955095_1|_30S_ribosomal_protein_S18|Cyanothece_sp_PCC_7424
	NC_011729.1	WP_015955453.1	68	gi|506435736|ref|WP_015955453_1|_50S_ribosomal_protein_L27|Cyanothece_sp_PCC_7424
	NC_011729.1	WP_012596126.1	152	gi|501592790|ref|WP_012596126_1|_MULTISPECIES_photosystem_II_reaction_center_protein_M|Cyanothece
	NC_011729.1	WP_015955639.1	184	gi|506435922|ref|WP_015955639_1|_cytochrome_b6_f_complex_subunit_5|Cyanothece_sp_PCC_7424
	NC_011729.1	WP_015955645.1	14	gi|506435928|ref|WP_015955645_1|_proton_extrusion_protein_PcxA|Cyanothece_sp_PCC_7424
	NC_011729.1	WP_015955680.1	36	gi|506435963|ref|WP_015955680_1|_50S_ribosomal_protein_L2|Cyanothece_sp_PCC_7424
	NC_011729.1	WP_015955681.1	23	gi|506435964|ref|WP_015955681_1|_30S_ribosomal_protein_S19|Cyanothece_sp_PCC_7424
	NC_011729.1	WP_015955686.1	64	gi|506435969|ref|WP_015955686_1|_30S_ribosomal_protein_S17|Cyanothece_sp_PCC_7424
	NC_011729.1	WP_015955688.1	59	gi|506435971|ref|WP_015955688_1|_50S_ribosomal_protein_L24|Cyanothece_sp_PCC_7424
	NC_011729.1	WP_015955690.1	12	gi|506435973|ref|WP_015955690_1|_30S_ribosomal_protein_S8|Cyanothece_sp_PCC_7424
	NC_011729.1	WP_041237798.1	40	gi|752566569|ref|WP_041237798_1|_translation_initiation_factor_IF_1|Cyanothece_sp_PCC_7424
	NC_011729.1	WP_015955700.1	26	gi|506435983|ref|WP_015955700_1|_DNA_directed_RNA_polymerase_subunit_alpha|Cyanothece_sp_PCC_7424
	NC_011729.1	WP_015955726.1	78	gi|506436009|ref|WP_015955726_1|_NAD_P_H_quinone_oxidoreductase_subunit_3|Cyanothece_sp_PCC_7424
	NC_011729.1	WP_015955955.1	135	gi|506436238|ref|WP_015955955_1|_photosystem_I_assembly_protein_Ycf3|Cyanothece_sp_PCC_7424
	NC_011729.1	WP_041237831.1	3	gi|752566602|ref|WP_041237831_1|_DNA_binding_response_regulator|Cyanothece_sp_PCC_7424
	NC_011729.1	WP_015956488.1	91	gi|506436771|ref|WP_015956488_1|_50S_ribosomal_protein_L9|Cyanothece_sp_PCC_7424
	NC_011729.1	WP_015956606.1	31	gi|506436889|ref|WP_015956606_1|_acetyl_CoA_carboxylase_subunit_beta|Cyanothece_sp_PCC_7424
	NC_011729.1	WP_015956753.1	1	gi|506437036|ref|WP_015956753_1|_cell_division_protein_FtsH|Cyanothece_sp_PCC_7424
	NC_011729.1	WP_015956812.1	95	gi|506437095|ref|WP_015956812_1|_transporter|Cyanothece_sp_PCC_7424
	NC_011729.1	WP_015956965.1	175	gi|506437248|ref|WP_015956965_1|_photosystem_II_reaction_center_protein_I|Cyanothece_sp_PCC_7424
	NC_011729.1	WP_015957020.1	34	gi|506437303|ref|WP_015957020_1|_ATP_synthase_epsilon_chain|Cyanothece_sp_PCC_7424
	NC_011729.1	WP_041238489.1	177	gi|752567260|ref|WP_041238489_1|_acetyl_CoA_carboxylase_subunit_alpha|Cyanothece_sp_PCC_7424
	NC_013161.1	WP_012593448.1	133	gi|501589189|ref|WP_012593448_1|_MULTISPECIES_3_beta_hydroxysteroid_dehydrogenase|Cyanothece
	NC_013161.1	WP_012796677.1	61	gi|502464761|ref|WP_012796677_1|_tRNA_Ile_lysidine_synthetase|Cyanothece_sp_PCC_8802
	NC_013161.1	WP_012593583.1	31	gi|501589326|ref|WP_012593583_1|_MULTISPECIES_acetyl_CoA_carboxylase_subunit_beta|Cyanothece
	NC_013161.1	WP_012593612.1	40	gi|501589355|ref|WP_012593612_1|_MULTISPECIES_translation_initiation_factor_IF_1|Cyanothece
	NC_013161.1	WP_012593617.1	47	gi|501589361|ref|WP_012593617_1|_MULTISPECIES_50S_ribosomal_protein_L18|Cyanothece
	NC_013161.1	WP_012593620.1	24	gi|501589364|ref|WP_012593620_1|_MULTISPECIES_50S_ribosomal_protein_L5|Cyanothece
	NC_013161.1	WP_012593622.1	38	gi|501589366|ref|WP_012593622_1|_MULTISPECIES_50S_ribosomal_protein_L14|Cyanothece
	NC_013161.1	WP_012593628.1	23	gi|501589372|ref|WP_012593628_1|_MULTISPECIES_30S_ribosomal_protein_S19|Cyanothece
	NC_013161.1	WP_012593629.1	36	gi|501589373|ref|WP_012593629_1|_MULTISPECIES_50S_ribosomal_protein_L2|Cyanothece
	NC_013161.1	WP_012593784.1	160	gi|501589530|ref|WP_012593784_1|_hypothetical_protein|Cyanothece_sp_PCC_8802
	NC_013161.1	WP_012593827.1	45	gi|501589573|ref|WP_012593827_1|_MULTISPECIES_magnesium_chelatase|Cyanothece
	NC_013161.1	WP_015783177.1	144	gi|506263402|ref|WP_015783177_1|_cytochrome_c_biogenesis_protein_CcsB|Cyanothece_sp_PCC_8802
	NC_013161.1	WP_015783334.1	67	gi|506263559|ref|WP_015783334_1|_light_independent_protochlorophyllide_reductase_subunit_N|Cyanothece_sp_PCC_8802
	NC_013161.1	WP_012594362.1	104	gi|501590119|ref|WP_012594362_1|_MULTISPECIES_NAD_P_H_quinone_oxidoreductase_subunit_I|Cyanothece
	NC_013161.1	WP_012594363.1	37	gi|501590120|ref|WP_012594363_1|_MULTISPECIES_NADH_ubiquinone_oxidoreductase_subunit_J|Cyanothece
	NC_013161.1	WP_012594390.1	51	gi|501590150|ref|WP_012594390_1|_MULTISPECIES_NAD_P_H_quinone_oxidoreductase_subunit_K|Cyanothece
	NC_013161.1	WP_012594475.1	137	gi|501590257|ref|WP_012594475_1|_MULTISPECIES_acetylglutamate_kinase|Cyanothece
	NC_013161.1	WP_012594481.1	73	gi|501590265|ref|WP_012594481_1|_MULTISPECIES_hypothetical_protein|Cyanothece
	NC_013161.1	WP_015783522.1	103	gi|506263747|ref|WP_015783522_1|_histidine_tRNA_ligase|Cyanothece_sp_PCC_8802
	NC_013161.1	WP_015783538.1	35	gi|506263763|ref|WP_015783538_1|_ferredoxin|Cyanothece_sp_PCC_8802
	NC_013161.1	WP_012594617.1	55	gi|501590456|ref|WP_012594617_1|_MULTISPECIES_photosystem_I_iron_sulfur_center|Cyanothece
	NC_013161.1	WP_012594714.1	128	gi|501590603|ref|WP_012594714_1|_MULTISPECIES_heme_oxygenase|Cyanothece
	NC_013161.1	WP_015783637.1	140	gi|506263862|ref|WP_015783637_1|_hypothetical_protein|Cyanothece_sp_PCC_8802
	NC_013161.1	WP_012594861.1	42	gi|501590858|ref|WP_012594861_1|_MULTISPECIES_30S_ribosomal_protein_S10|Cyanothece
	NC_013161.1	WP_012594865.1	11	gi|501590865|ref|WP_012594865_1|_MULTISPECIES_30S_ribosomal_protein_S12|Cyanothece
	NC_013161.1	WP_012594913.1	46	gi|501590926|ref|WP_012594913_1|_MULTISPECIES_30S_ribosomal_protein_S14|Cyanothece
	NC_013161.1	WP_012594929.1	134	gi|501590952|ref|WP_012594929_1|_MULTISPECIES_ribulose_bisphosphate_carboxylase_small_chain|Cyanothece
	NC_013161.1	WP_012594993.1	20	gi|501591037|ref|WP_012594993_1|_MULTISPECIES_30S_ribosomal_protein_S18|Cyanothece
	NC_013161.1	WP_012595071.1	15	gi|501591138|ref|WP_012595071_1|_MULTISPECIES_DNA_directed_RNA_polymerase_subunit_beta|Cyanothece
	NC_013161.1	WP_012595157.1	1	gi|501591256|ref|WP_012595157_1|_MULTISPECIES_cell_division_protein_FtsH|Cyanothece
	NC_013161.1	WP_012595179.1	187	gi|501591291|ref|WP_012595179_1|_MULTISPECIES_cytochrome_b6|Cyanothece
	NC_013161.1	WP_012595266.1	30	gi|501591406|ref|WP_012595266_1|_MULTISPECIES_30S_ribosomal_protein_S16|Cyanothece
	NC_013161.1	WP_012595560.1	5	gi|501591777|ref|WP_012595560_1|_MULTISPECIES_glutamine_amidotransferase|Cyanothece
	NC_013161.1	WP_012595571.1	17	gi|501591788|ref|WP_012595571_1|_MULTISPECIES_30S_ribosomal_protein_S15|Cyanothece
	NC_013161.1	WP_012595584.1	21	gi|501591801|ref|WP_012595584_1|_MULTISPECIES_cytochrome_c_biogenesis_protein_CcsA|Cyanothece
	NC_013161.1	WP_008277373.1	197	gi|495552794|ref|WP_008277373_1|_MULTISPECIES_cytochrome_b6_f_complex_subunit_8|Cyanothece
	NC_013161.1	WP_012596791.1	1	gi|501593954|ref|WP_012596791_1|_MULTISPECIES_cell_division_protein_FtsH|Cyanothece
	NC_013161.1	WP_015784235.1	7	gi|506264460|ref|WP_015784235_1|_NAD_P_H_quinone_oxidoreductase_subunit_2|Cyanothece_sp_PCC_8802
	NC_013161.1	WP_015784283.1	164	gi|506264508|ref|WP_015784283_1|_MULTISPECIES_photosystem_II_protein_PsbX|Cyanothece
	NC_013161.1	WP_012596481.1	127	gi|501593437|ref|WP_012596481_1|_MULTISPECIES_acyl_carrier_protein|Cyanothece
	NC_013161.1	WP_015784464.1	136	gi|506264689|ref|WP_015784464_1|_hypothetical_protein|Cyanothece_sp_PCC_8802
	NC_013161.1	WP_012596314.1	82	gi|501593134|ref|WP_012596314_1|_MULTISPECIES_30S_ribosomal_protein_S1|Cyanothece
	NC_013161.1	WP_012596312.1	181	gi|501593131|ref|WP_012596312_1|_MULTISPECIES_photosystem_II_reaction_center_protein_T|Cyanothece
	NC_013161.1	WP_015784583.1	58	gi|506264808|ref|WP_015784583_1|_pyruvate_dehydrogenase_subunit_beta|Cyanothece_sp_PCC_8802
	NC_013161.1	WP_015784602.1	91	gi|506264827|ref|WP_015784602_1|_50S_ribosomal_protein_L9|Cyanothece_sp_PCC_8802
	NC_013161.1	WP_015784624.1	9	gi|506264849|ref|WP_015784624_1|_group_II_intron_reverse_transcriptase_maturase|Cyanothece_sp_PCC_8802
	NC_013161.1	WP_012595987.1	70	gi|501592544|ref|WP_012595987_1|_MULTISPECIES_ATP_synthase_subunit_delta|Cyanothece
	NC_013161.1	WP_015784667.1	10	gi|506264892|ref|WP_015784667_1|_F0F1_ATP_synthase_subunit_B|Cyanothece_sp_PCC_8802
	NC_013161.1	WP_012595985.1	10	gi|501592540|ref|WP_012595985_1|_MULTISPECIES_ATP_synthase_subunit_b_|Cyanothece
	NC_013161.1	WP_012595962.1	41	gi|501592481|ref|WP_012595962_1|_MULTISPECIES_50S_ribosomal_protein_L32|Cyanothece
	NC_013161.1	WP_015784732.1	95	gi|506264957|ref|WP_015784732_1|_transporter|Cyanothece_sp_PCC_8802
	NC_013161.1	WP_015784738.1	122	gi|506264963|ref|WP_015784738_1|_elongation_factor_Ts|Cyanothece_sp_PCC_8802
	NC_013161.1	WP_012595851.1	8	gi|501592256|ref|WP_012595851_1|_MULTISPECIES_30S_ribosomal_protein_S2|Cyanothece
	NC_013161.1	WP_012595749.1	54	gi|501592075|ref|WP_012595749_1|_MULTISPECIES_photosystem_II_reaction_center_protein_Z|Cyanothece
	NC_013161.1	WP_012596876.1	34	gi|501594074|ref|WP_012596876_1|_MULTISPECIES_ATP_synthase_epsilon_chain|Cyanothece
	NC_013161.1	WP_012596915.1	14	gi|501594134|ref|WP_012596915_1|_MULTISPECIES_proton_extrusion_protein_PcxA|Cyanothece
	NC_013161.1	WP_012597257.1	120	gi|501594846|ref|WP_012597257_1|_MULTISPECIES_ABC_transporter_permease|Cyanothece
	NC_013161.1	WP_015785099.1	88	gi|506265324|ref|WP_015785099_1|_MULTISPECIES_thiol_reductase_thioredoxin|Cyanothece
	NC_013161.1	WP_015785129.1	81	gi|506265354|ref|WP_015785129_1|_MULTISPECIES_cytochrome_b559_subunit_beta|Cyanothece
	NC_013161.1	WP_015785130.1	60	gi|506265355|ref|WP_015785130_1|_MULTISPECIES_cytochrome_b559_subunit_alpha|Cyanothece
	NZ_CP011339.1	WP_052278371.1	126	gi|917764366|ref|WP_052278371_1|_glutaredoxin|Microcystis_panniformis
	NZ_CP011339.1	WP_052275660.1	31	gi|917761655|ref|WP_052275660_1|_acetyl_CoA_carboxyl_transferase|Microcystis_panniformis
	NZ_CP011339.1	WP_002734750.1	24	gi|488822344|ref|WP_002734750_1|_MULTISPECIES_50S_ribosomal_protein_L5|Microcystis
	NZ_CP011339.1	WP_052275756.1	7	gi|917761751|ref|WP_052275756_1|_NAD_P_H_quinone_oxidoreductase_subunit_4|Microcystis_panniformis
	NZ_CP011339.1	WP_052275806.1	136	gi|917761801|ref|WP_052275806_1|_hypothetical_protein|Microcystis_panniformis
	NZ_CP011339.1	WP_052276108.1	123	gi|917762103|ref|WP_052276108_1|_molecular_chaperone_DnaK|Microcystis_panniformis
	NZ_CP011339.1	WP_052276222.1	159	gi|917762217|ref|WP_052276222_1|_prenyltransferase|Microcystis_panniformis
	NZ_CP011339.1	WP_052276344.1	272	gi|917762339|ref|WP_052276344_1|_restriction_endonuclease|Microcystis_panniformis
	NZ_CP011339.1	WP_002760976.1	51	gi|488848570|ref|WP_002760976_1|_MULTISPECIES_NAD_P_H_quinone_oxidoreductase_subunit_K|Microcystis
	NZ_CP011339.1	WP_002757124.1	82	gi|488844718|ref|WP_002757124_1|_MULTISPECIES_30S_ribosomal_protein_S1|Microcystis
	NZ_CP011339.1	WP_002740287.1	42	gi|488827881|ref|WP_002740287_1|_MULTISPECIES_30S_ribosomal_protein_S10|Microcystis
	NZ_CP011339.1	WP_002793185.1	70	gi|488880960|ref|WP_002793185_1|_MULTISPECIES_F0F1_ATP_synthase_subunit_delta|Microcystis
	NZ_CP011339.1	WP_043995402.1	83	gi|763115488|ref|WP_043995402_1|_MULTISPECIES_photosystem_II_reaction_center_protein_J|Microcystis
	NZ_CP011339.1	WP_002752396.1	3	gi|488839990|ref|WP_002752396_1|_MULTISPECIES_DNA_binding_response_regulator|Microcystis
	NZ_CP011339.1	WP_052277206.1	128	gi|917763201|ref|WP_052277206_1|_heme_oxygenase|Microcystis_panniformis
	NZ_CP011339.1	WP_052277235.1	19	gi|917763230|ref|WP_052277235_1|_translation_initiation_factor_IF_2|Microcystis_panniformis
	NZ_CP011339.1	WP_004159580.1	100	gi|490262693|ref|WP_004159580_1|_MULTISPECIES_sulfate_ABC_transporter_permease|Microcystis
	NZ_CP011339.1	WP_052277321.1	165	gi|917763316|ref|WP_052277321_1|_DNA_helicase|Microcystis_panniformis
	NZ_CP011339.1	WP_052277400.1	113	gi|917763395|ref|WP_052277400_1|_3_oxoacyl_ACP_synthase|Microcystis_panniformis
	NZ_CP011339.1	WP_052277421.1	1	gi|917763416|ref|WP_052277421_1|_AAA_family_ATPase|Microcystis_panniformis
	NZ_CP011339.1	WP_052277514.1	9	gi|917763509|ref|WP_052277514_1|_DNA_polymerase|Microcystis_panniformis
	NZ_CP011339.1	WP_002790144.1	35	gi|488877919|ref|WP_002790144_1|_MULTISPECIES_ferredoxin|Microcystis
	NZ_CP011339.1	WP_002738040.1	27	gi|488825634|ref|WP_002738040_1|_MULTISPECIES_50S_ribosomal_protein_L19|Microcystis
	NZ_CP011339.1	WP_052277567.1	71	gi|917763562|ref|WP_052277567_1|_50S_ribosomal_protein_L1|Microcystis_panniformis
	NZ_CP011339.1	WP_052277892.1	185	gi|917763887|ref|WP_052277892_1|_single_stranded_DNA_binding_protein|Microcystis_panniformis
	NZ_CP011339.1	WP_052277984.1	66	gi|917763979|ref|WP_052277984_1|_phenylalanine_tRNA_ligase_subunit_beta|Microcystis_panniformis
	NZ_CP011339.1	WP_052278158.1	7	gi|917764153|ref|WP_052278158_1|_NAD_P_H_quinone_oxidoreductase_subunit_F|Microcystis_panniformis
	NZ_CP011339.1	WP_002793163.1	49	gi|488880938|ref|WP_002793163_1|_MULTISPECIES_global_nitrogen_regulator|Microcystis
	NZ_CP011339.1	WP_052278242.1	21	gi|917764237|ref|WP_052278242_1|_cytochrome_c_biogenesis_protein|Microcystis_panniformis
	NZ_CP011339.1	WP_002786973.1	43	gi|488874748|ref|WP_002786973_1|_MULTISPECIES_30S_ribosomal_protein_S20|Microcystis
	NZ_CP011339.1	WP_052278300.1	4	gi|917764295|ref|WP_052278300_1|_DNA_directed_RNA_polymerase_subunit_beta_|Microcystis_panniformis
	NZ_CP007542.1	WP_028946976.1	140	gi|655651698|ref|WP_028946976_1|_chorismate_binding_protein|Synechocystis_sp_PCC_6714
	NZ_CP007542.1	WP_028946897.1	35	gi|655648899|ref|WP_028946897_1|_ferredoxin|Synechocystis_sp_PCC_6714
	NZ_CP007542.1	WP_038529920.1	105	gi|740744634|ref|WP_038529920_1|_hypothetical_protein|Synechocystis_sp_PCC_6714
	NZ_CP007542.1	WP_028949346.1	103	gi|655757543|ref|WP_028949346_1|_histidine_tRNA_ligase|Synechocystis_sp_PCC_6714
	NZ_CP007542.1	WP_028949099.1	94	gi|655744459|ref|WP_028949099_1|_50S_ribosomal_protein_L33|Synechocystis_sp_PCC_6714
	NZ_CP007542.1	WP_028949018.1	45	gi|655742403|ref|WP_028949018_1|_magnesium_chelatase|Synechocystis_sp_PCC_6714
	NZ_CP007542.1	WP_028948995.1	164	gi|655741696|ref|WP_028948995_1|_photosystem_II_reaction_center_X_protein|Synechocystis_sp_PCC_6714
	NZ_CP007542.1	WP_028948828.1	157	gi|655734575|ref|WP_028948828_1|_pyruvate_dehydrogenase|Synechocystis_sp_PCC_6714
	NZ_CP007542.1	WP_028948479.1	48	gi|655721380|ref|WP_028948479_1|_ATP_dependent_Clp_protease_proteolytic_subunit|Synechocystis_sp_PCC_6714
	NZ_CP007542.1	WP_028948125.1	120	gi|655707923|ref|WP_028948125_1|_ABC_transporter_permease|Synechocystis_sp_PCC_6714
	NZ_CP007542.1	WP_028948052.1	1	gi|655703592|ref|WP_028948052_1|_cell_division_protein_FtsH|Synechocystis_sp_PCC_6714
	NZ_CP007542.1	WP_028948023.1	128	gi|655701503|ref|WP_028948023_1|_heme_oxygenase|Synechocystis_sp_PCC_6714
	NZ_CP007542.1	WP_028947794.1	8	gi|655690276|ref|WP_028947794_1|_30S_ribosomal_protein_S2|Synechocystis_sp_PCC_6714
	NZ_CP007542.1	WP_028947710.1	46	gi|655685486|ref|WP_028947710_1|_30S_ribosomal_protein_S14|Synechocystis_sp_PCC_6714
	NZ_CP007542.1	WP_028947622.1	68	gi|655680127|ref|WP_028947622_1|_50S_ribosomal_protein_L27|Synechocystis_sp_PCC_6714
	NZ_CP007542.1	WP_028947603.1	73	gi|655679381|ref|WP_028947603_1|_photosystem_I_assembly_protein_Ycf37|Synechocystis_sp_PCC_6714
	NZ_CP007542.1	WP_028947560.1	124	gi|655678189|ref|WP_028947560_1|_50S_ribosomal_protein_L6|Synechocystis_sp_PCC_6714
	NZ_CP007542.1	WP_028947559.1	12	gi|655678184|ref|WP_028947559_1|_30S_ribosomal_protein_S8|Synechocystis_sp_PCC_6714
	NZ_CP007542.1	WP_028947547.1	53	gi|655677261|ref|WP_028947547_1|_hypothetical_protein|Synechocystis_sp_PCC_6714
	NZ_CP007542.1	WP_028947543.1	50	gi|655677080|ref|WP_028947543_1|_hypothetical_protein|Synechocystis_sp_PCC_6714
	NZ_CP007542.1	WP_028947527.1	31	gi|655675898|ref|WP_028947527_1|_acetyl_CoA_carboxyltransferase|Synechocystis_sp_PCC_6714
	NZ_CP007542.1	WP_028947467.1	138	gi|655672181|ref|WP_028947467_1|_PAS_domain_containing_sensor_histidine_kinase|Synechocystis_sp_PCC_6714
	NZ_CP007542.1	WP_028947447.1	43	gi|655671279|ref|WP_028947447_1|_30S_ribosomal_protein_S20|Synechocystis_sp_PCC_6714
	NZ_CP007542.1	WP_028947436.1	34	gi|655670886|ref|WP_028947436_1|_ATP_synthase_F0F1_subunit_epsilon|Synechocystis_sp_PCC_6714
	NZ_CP007542.1	WP_028947408.1	42	gi|655669599|ref|WP_028947408_1|_30S_ribosomal_protein_S10|Synechocystis_sp_PCC_6714
	NZ_CP007542.1	WP_028947354.1	5	gi|655665766|ref|WP_028947354_1|_carbamoyl_phosphate_synthase_small_subunit|Synechocystis_sp_PCC_6714
	NZ_CP007542.1	WP_028947346.1	14	gi|655665196|ref|WP_028947346_1|_proton_extrusion_protein_PcxA|Synechocystis_sp_PCC_6714
	NZ_CP007542.1	WP_028947244.1	223	gi|655662141|ref|WP_028947244_1|_ferredoxin|Synechocystis_sp_PCC_6714
	NZ_CP007542.1	WP_028947159.1	85	gi|655657569|ref|WP_028947159_1|_acetyl_CoA_carboxylase_biotin_carboxyl_carrier_protein_subunit|Synechocystis_sp_PCC_6714
	NZ_CP007542.1	WP_028947132.1	109	gi|655656387|ref|WP_028947132_1|_preprotein_translocase_subunit_SecG|Synechocystis_sp_PCC_6714
	NZ_CP007542.1	WP_028947131.1	125	gi|655656355|ref|WP_028947131_1|_2_3_bisphosphoglycerate_independent_phosphoglycerate_mutase|Synechocystis_sp_PCC_6714
	NZ_CP007542.1	WP_028948436.1	75	gi|655720358|ref|WP_028948436_1|_NADPH_quinone_oxidoreductase|Synechocystis_sp_PCC_6714
	NZ_CP007542.1	WP_028948358.1	218	gi|655716556|ref|WP_028948358_1|_1_4_dihydroxy_2_naphthoyl_CoA_hydrolase|Synechocystis_sp_PCC_6714
	NZ_CP007542.1	WP_028948295.1	78	gi|655713212|ref|WP_028948295_1|_NAD_P_H_quinone_oxidoreductase_subunit_3|Synechocystis_sp_PCC_6714
	NC_011726.1	WP_012593604.1	25	gi|501589347|ref|WP_012593604_1|_30S_ribosomal_protein_S9|Cyanothece_sp_PCC_8801
	NC_011726.1	WP_012593903.1	144	gi|501589651|ref|WP_012593903_1|_cytochrome_c_biogenesis_protein_CcsB|Cyanothece_sp_PCC_8801
	NC_011726.1	WP_012594147.1	67	gi|501589898|ref|WP_012594147_1|_light_independent_protochlorophyllide_reductase_subunit_N|Cyanothece_sp_PCC_8801
	NC_011726.1	WP_012594716.1	140	gi|501590605|ref|WP_012594716_1|_hypothetical_protein|Cyanothece_sp_PCC_8801
	NC_011726.1	WP_041229610.1	9	gi|752558380|ref|WP_041229610_1|_group_II_intron_reverse_transcriptase_maturase|Cyanothece_sp_PCC_8801
	NC_011726.1	WP_012595070.1	4	gi|501591136|ref|WP_012595070_1|_DNA_directed_RNA_polymerase_subunit_beta_|Cyanothece_sp_PCC_8801
	NC_011726.1	WP_012595208.1	76	gi|501591338|ref|WP_012595208_1|_hypothetical_protein|Cyanothece_sp_PCC_8801
	NC_011726.1	WP_012595220.1	141	gi|501591356|ref|WP_012595220_1|_hypothetical_protein|Cyanothece_sp_PCC_8801
	NC_011726.1	WP_012595280.1	101	gi|501591420|ref|WP_012595280_1|_hypothetical_protein|Cyanothece_sp_PCC_8801
	NC_011726.1	WP_012595856.1	147	gi|501592261|ref|WP_012595856_1|_hypothetical_protein|Cyanothece_sp_PCC_8801
	NC_011726.1	WP_012595986.1	10	gi|501592542|ref|WP_012595986_1|_F0F1_ATP_synthase_subunit_B|Cyanothece_sp_PCC_8801
	NC_011726.1	WP_012596098.1	66	gi|501592735|ref|WP_012596098_1|_phenylalanine_tRNA_ligase_subunit_beta|Cyanothece_sp_PCC_8801
	NC_011726.1	WP_012596724.1	293	gi|501593822|ref|WP_012596724_1|_hypothetical_protein|Cyanothece_sp_PCC_8801
	NC_011726.1	WP_012596764.1	7	gi|501593893|ref|WP_012596764_1|_NAD_P_H_quinone_oxidoreductase_subunit_2|Cyanothece_sp_PCC_8801
	NC_011726.1	WP_015957304.1	205	gi|506437587|ref|WP_015957304_1|_tRNA_modification_GTPase|Cyanothece_sp_PCC_8801
	NC_019689.1	WP_015141837.1	187	gi|504954735|ref|WP_015141837_1|_hypothetical_protein|Pleurocapsa_minor
	NC_019689.1	WP_015142098.1	34	gi|504954996|ref|WP_015142098_1|_ATP_synthase_F1_subunit_epsilon|Pleurocapsa_minor
	NC_019689.1	WP_015142151.1	1	gi|504955049|ref|WP_015142151_1|_ATP_dependent_metalloprotease_FtsH|Pleurocapsa_minor
	NC_019689.1	WP_015142181.1	1	gi|504955079|ref|WP_015142181_1|_ATP_dependent_metalloprotease_FtsH|Pleurocapsa_minor
	NC_019689.1	WP_015142261.1	97	gi|504955159|ref|WP_015142261_1|_molecular_chaperone_GroEL|Pleurocapsa_minor
	NC_019689.1	WP_015142321.1	33	gi|504955219|ref|WP_015142321_1|_dinucleotide_utilizing_protein|Pleurocapsa_minor
	NC_019689.1	WP_015142365.1	87	gi|504955263|ref|WP_015142365_1|_preprotein_translocase_subunit_TatC|Pleurocapsa_minor
	NC_019689.1	WP_015142370.1	151	gi|504955268|ref|WP_015142370_1|_photosystem_II_reaction_center_protein_Psb28|Pleurocapsa_minor
	NC_019689.1	WP_015142385.1	98	gi|504955283|ref|WP_015142385_1|_hypothetical_protein|Pleurocapsa_minor
	NC_019689.1	WP_015142390.1	120	gi|504955288|ref|WP_015142390_1|_hypothetical_protein|Pleurocapsa_minor
	NC_019689.1	WP_015142396.1	61	gi|504955294|ref|WP_015142396_1|_tRNA_Ile_lysidine_synthetase|Pleurocapsa_minor
	NC_019689.1	WP_015142500.1	103	gi|504955398|ref|WP_015142500_1|_histidine_tRNA_ligase|Pleurocapsa_minor
	NC_019689.1	WP_015142647.1	75	gi|504955545|ref|WP_015142647_1|_NADH_ubiquinone_oxidoreductase_subunit_H|Pleurocapsa_minor
	NC_019689.1	WP_015142649.1	37	gi|504955547|ref|WP_015142649_1|_NADH_ubiquinone_oxidoreductase_subunit_J|Pleurocapsa_minor
	NC_019689.1	WP_015142653.1	81	gi|504955551|ref|WP_015142653_1|_cytochrome_b559_subunit_beta|Pleurocapsa_minor
	NC_019689.1	WP_015142654.1	60	gi|504955552|ref|WP_015142654_1|_cytochrome_b559_subunit_alpha|Pleurocapsa_minor
	NC_019689.1	WP_015142682.1	1	gi|504955580|ref|WP_015142682_1|_ATP_dependent_metalloprotease_FtsH|Pleurocapsa_minor
	NC_019689.1	WP_015142723.1	50	gi|504955621|ref|WP_015142723_1|_hypothetical_protein|Pleurocapsa_minor
	NC_019689.1	WP_015142747.1	91	gi|504955645|ref|WP_015142747_1|_50S_ribosomal_protein_L9|Pleurocapsa_minor
	NC_019689.1	WP_015142819.1	74	gi|504955717|ref|WP_015142819_1|_50S_ribosomal_protein_L11|Pleurocapsa_minor
	NC_019689.1	WP_015142822.1	174	gi|504955720|ref|WP_015142822_1|_50S_ribosomal_protein_L7_L12|Pleurocapsa_minor
	NC_019689.1	WP_015142884.1	107	gi|504955782|ref|WP_015142884_1|_NADH_ubiquinone_oxidoreductase_27_kD_subunit|Pleurocapsa_minor
	NC_019689.1	WP_015142938.1	88	gi|504955836|ref|WP_015142938_1|_thiol_reductase_thioredoxin|Pleurocapsa_minor
	NC_019689.1	WP_015142947.1	82	gi|504955845|ref|WP_015142947_1|_30S_ribosomal_protein_S1|Pleurocapsa_minor
	NC_019689.1	WP_015143128.1	248	gi|504956026|ref|WP_015143128_1|_hypothetical_protein|Pleurocapsa_minor
	NC_019689.1	WP_015143197.1	126	gi|504956095|ref|WP_015143197_1|_glutaredoxin|Pleurocapsa_minor
	NC_019689.1	WP_041393020.1	10	gi|752745898|ref|WP_041393020_1|_ATP_synthase_F0F1_subunit_B|Pleurocapsa_minor
	NC_019689.1	WP_015143451.1	32	gi|504956349|ref|WP_015143451_1|_hypothetical_protein|Pleurocapsa_minor
	NC_019689.1	WP_015143568.1	63	gi|504956466|ref|WP_015143568_1|_50S_ribosomal_protein_L28|Pleurocapsa_minor
	NC_019689.1	WP_051036532.1	1	gi|916301486|ref|WP_051036532_1|_cell_division_protein_FtsH|Pleurocapsa_minor
	NC_019689.1	WP_015143780.1	119	gi|504956678|ref|WP_015143780_1|_chemotaxis_protein_CheY|Pleurocapsa_minor
	NC_019689.1	WP_015143851.1	118	gi|504956749|ref|WP_015143851_1|_acetolactate_synthase_large_subunit|Pleurocapsa_minor
	NC_019689.1	WP_015143852.1	179	gi|504956750|ref|WP_015143852_1|_ferredoxin_protochlorophyllide_reductase_subunit_B|Pleurocapsa_minor
	NC_019689.1	WP_015143978.1	22	gi|504956876|ref|WP_015143978_1|_allophycocyanin_beta_18_subunit_apoprotein|Pleurocapsa_minor
	NC_019689.1	WP_015143988.1	95	gi|504956886|ref|WP_015143988_1|_multidrug_ABC_transporter_permease|Pleurocapsa_minor
	NC_019689.1	WP_015143993.1	53	gi|504956891|ref|WP_015143993_1|_4_hydroxybenzoate_synthetase|Pleurocapsa_minor
	NC_019689.1	WP_015144101.1	171	gi|504956999|ref|WP_015144101_1|_DNA_directed_RNA_polymerase_subunit_K_omega|Pleurocapsa_minor
	NC_019689.1	WP_015144237.1	11	gi|504957135|ref|WP_015144237_1|_30S_ribosomal_protein_S12|Pleurocapsa_minor
	NC_019689.1	WP_015144238.1	44	gi|504957136|ref|WP_015144238_1|_30S_ribosomal_protein_S7|Pleurocapsa_minor
	NC_019689.1	WP_015144240.1	19	gi|504957138|ref|WP_015144240_1|_translation_elongation_factor_Tu|Pleurocapsa_minor
	NC_019689.1	WP_015144241.1	42	gi|504957139|ref|WP_015144241_1|_30S_ribosomal_protein_S10|Pleurocapsa_minor
	NC_019689.1	WP_015144300.1	291	gi|504957198|ref|WP_015144300_1|_integron_integrase|Pleurocapsa_minor
	NC_019689.1	WP_015144464.1	205	gi|504957362|ref|WP_015144464_1|_tRNA_modification_GTPase|Pleurocapsa_minor
	NC_019689.1	WP_015144496.1	5	gi|504957394|ref|WP_015144496_1|_carbamoyl_phosphate_synthase_small_subunit|Pleurocapsa_minor
	NC_019689.1	WP_015144619.1	67	gi|504957517|ref|WP_015144619_1|_ferredoxin_protochlorophyllide_reductase_subunit_N|Pleurocapsa_minor
	NC_019689.1	WP_015144700.1	76	gi|504957598|ref|WP_015144700_1|_hypothetical_protein|Pleurocapsa_minor
	NC_019689.1	WP_015144818.1	30	gi|504957716|ref|WP_015144818_1|_30S_ribosomal_protein_S16|Pleurocapsa_minor
	NC_019689.1	WP_041392237.1	3	gi|752745115|ref|WP_041392237_1|_DNA_binding_response_regulator|Pleurocapsa_minor
	NC_019689.1	WP_015144865.1	153	gi|504957763|ref|WP_015144865_1|_phycobilisome_degradation_protein_NblA|Pleurocapsa_minor
	NC_019689.1	WP_015144872.1	56	gi|504957770|ref|WP_015144872_1|_tryptophan_synthase_subunit_alpha|Pleurocapsa_minor
	NC_019689.1	WP_015144984.1	99	gi|504957882|ref|WP_015144984_1|_50S_ribosomal_protein_L4|Pleurocapsa_minor
	NC_019689.1	WP_015144985.1	39	gi|504957883|ref|WP_015144985_1|_50S_ribosomal_protein_L23|Pleurocapsa_minor
	NC_019689.1	WP_015144986.1	36	gi|504957884|ref|WP_015144986_1|_50S_ribosomal_protein_L2|Pleurocapsa_minor
	NC_019689.1	WP_015144987.1	23	gi|504957885|ref|WP_015144987_1|_30S_ribosomal_protein_S19|Pleurocapsa_minor
	NC_019689.1	WP_015144993.1	38	gi|504957891|ref|WP_015144993_1|_50S_ribosomal_protein_L14|Pleurocapsa_minor
	NC_019689.1	WP_015144994.1	59	gi|504957892|ref|WP_015144994_1|_50S_ribosomal_protein_L24|Pleurocapsa_minor
	NC_019689.1	WP_015144995.1	24	gi|504957893|ref|WP_015144995_1|_50S_ribosomal_protein_L5|Pleurocapsa_minor
	NC_019689.1	WP_015144998.1	47	gi|504957896|ref|WP_015144998_1|_50S_ribosomal_protein_L18|Pleurocapsa_minor
	NC_019689.1	WP_015145003.1	40	gi|504957901|ref|WP_015145003_1|_translation_initiation_factor_IF_1|Pleurocapsa_minor
	NC_019689.1	WP_015145007.1	26	gi|504957905|ref|WP_015145007_1|_DNA_directed_RNA_polymerase_subunit_alpha|Pleurocapsa_minor
	NC_019689.1	WP_015145320.1	55	gi|504958218|ref|WP_015145320_1|_photosystem_I_iron_sulfur_center|Pleurocapsa_minor
	NC_019689.1	WP_015145385.1	31	gi|504958283|ref|WP_015145385_1|_acetyl_CoA_carboxylase_carboxyltransferase_subunit_beta|Pleurocapsa_minor
	NC_019689.1	WP_015145444.1	43	gi|504958342|ref|WP_015145444_1|_30S_ribosomal_protein_S20|Pleurocapsa_minor
	NC_019689.1	WP_015145446.1	15	gi|504958344|ref|WP_015145446_1|_DNA_directed_RNA_polymerase_subunit_beta|Pleurocapsa_minor
	NC_019689.1	WP_015145447.1	4	gi|504958345|ref|WP_015145447_1|_DNA_directed_RNA_polymerase_beta_subunit|Pleurocapsa_minor
	NC_019689.1	WP_015145546.1	112	gi|504958444|ref|WP_015145546_1|_acetolactate_synthase_small_subunit|Pleurocapsa_minor
	NC_019689.1	WP_015145557.1	14	gi|504958455|ref|WP_015145557_1|_hypothetical_protein|Pleurocapsa_minor
	NC_019689.1	WP_015145644.1	206	gi|504958542|ref|WP_015145644_1|_integral_membrane_protein|Pleurocapsa_minor
	NC_019689.1	WP_015145669.1	16	gi|504958567|ref|WP_015145669_1|_30S_ribosomal_protein_S4|Pleurocapsa_minor
	NC_019689.1	WP_015145740.1	167	gi|504958638|ref|WP_015145740_1|_PsaD|Pleurocapsa_minor
	NC_019689.1	WP_015145878.1	137	gi|504958776|ref|WP_015145878_1|_acetylglutamate_kinase|Pleurocapsa_minor
	NC_019689.1	WP_015145904.1	85	gi|504958802|ref|WP_015145904_1|_acetyl_CoA_carboxylase_biotin_carboxyl_carrier_protein_subunit|Pleurocapsa_minor
	NC_019689.1	WP_015145910.1	149	gi|504958808|ref|WP_015145910_1|_NADH_dehydrogenase_I_subunit_D|Pleurocapsa_minor
	NC_019689.1	WP_015145936.1	116	gi|504958834|ref|WP_015145936_1|_apocytochrome_f|Pleurocapsa_minor
	NC_019689.1	WP_015145955.1	229	gi|504958853|ref|WP_015145955_1|_hypothetical_protein|Pleurocapsa_minor
	NC_019689.1	WP_015145983.1	35	gi|504958881|ref|WP_015145983_1|_2Fe_2S_ferredoxin|Pleurocapsa_minor
	NC_019689.1	WP_015145985.1	142	gi|504958883|ref|WP_015145985_1|_Rne_Rng_family_ribonuclease|Pleurocapsa_minor
	CP012832.1	ALJ66468.1	138	gi|939195136|gb|ALJ66468_1|_histidine_kinase|Synechocystis_sp_PCC_6803
	CP012832.1	ALJ66487.1	152	gi|939195155|gb|ALJ66487_1|_photosystem_II_reaction_center_protein_M|Synechocystis_sp_PCC_6803
	CP012832.1	ALJ66750.1	14	gi|939195418|gb|ALJ66750_1|_proton_extrusion_protein_PcxA|Synechocystis_sp_PCC_6803
	CP012832.1	ALJ66837.1	83	gi|939195505|gb|ALJ66837_1|_photosystem_II_reaction_center_protein_J|Synechocystis_sp_PCC_6803
	CP012832.1	ALJ67044.1	127	gi|939195712|gb|ALJ67044_1|_acyl_carrier_protein|Synechocystis_sp_PCC_6803
	CP012832.1	ALJ67063.1	12	gi|939195731|gb|ALJ67063_1|_30S_ribosomal_protein_S8|Synechocystis_sp_PCC_6803
	CP012832.1	ALJ67064.1	24	gi|939195732|gb|ALJ67064_1|_50S_ribosomal_protein_L5|Synechocystis_sp_PCC_6803
	CP012832.1	ALJ67067.1	64	gi|939195735|gb|ALJ67067_1|_30S_ribosomal_protein_S17|Synechocystis_sp_PCC_6803
	CP012832.1	ALJ67072.1	23	gi|939195740|gb|ALJ67072_1|_30S_ribosomal_protein_S19|Synechocystis_sp_PCC_6803
	CP012832.1	ALJ69371.1	53	gi|939198039|gb|ALJ69371_1|_chorismate_lyase|Synechocystis_sp_PCC_6803
	CP012832.1	ALJ67137.1	71	gi|939195805|gb|ALJ67137_1|_50S_ribosomal_protein_L1|Synechocystis_sp_PCC_6803
	CP012832.1	ALJ67392.1	223	gi|939196060|gb|ALJ67392_1|_ferredoxin|Synechocystis_sp_PCC_6803
	CP012832.1	ALJ69463.1	78	gi|939198131|gb|ALJ69463_1|_NADPH_quinone_oxidoreductase|Synechocystis_sp_PCC_6803
	CP012832.1	ALJ67976.1	11	gi|939196644|gb|ALJ67976_1|_30S_ribosomal_protein_S12|Synechocystis_sp_PCC_6803
	CP012832.1	ALJ68007.1	93	gi|939196675|gb|ALJ68007_1|_50S_ribosomal_protein_L21|Synechocystis_sp_PCC_6803
	CP012832.1	ALJ68243.1	125	gi|939196911|gb|ALJ68243_1|_phosphoglyceromutase|Synechocystis_sp_PCC_6803
	CP012832.1	ALJ69051.1	75	gi|939197719|gb|ALJ69051_1|_NADPH_quinone_oxidoreductase|Synechocystis_sp_PCC_6803
	NC_009976.1	WP_012194731.1	37	gi|501149788|ref|WP_012194731_1|_NADH_ubiquinone_oxidoreductase_subunit_J|Prochlorococcus_marinus
	NC_009976.1	WP_012194758.1	5	gi|501149816|ref|WP_012194758_1|_glutamine_amidotransferase|Prochlorococcus_marinus
	NC_009976.1	WP_041391000.1	1	gi|752743878|ref|WP_041391000_1|_cell_division_protein_FtsH|Prochlorococcus_marinus
	NC_009976.1	WP_012194962.1	16	gi|501150031|ref|WP_012194962_1|_30S_ribosomal_protein_S4|Prochlorococcus_marinus
	NC_009976.1	WP_012195459.1	1	gi|501150551|ref|WP_012195459_1|_cell_division_protein_FtsH|Prochlorococcus_marinus
	NC_009976.1	WP_012195460.1	41	gi|501150552|ref|WP_012195460_1|_50S_ribosomal_protein_L32|Prochlorococcus_marinus
	NC_009976.1	WP_012195822.1	169	gi|501150933|ref|WP_012195822_1|_50S_ribosomal_protein_L34|Prochlorococcus_marinus
	NC_009976.1	WP_012196110.1	34	gi|501151233|ref|WP_012196110_1|_ATP_synthase_epsilon_chain|Prochlorococcus_marinus
	NC_009976.1	WP_041391614.1	10	gi|752744492|ref|WP_041391614_1|_ATP_F0F1_synthase_subunit_B|Prochlorococcus_marinus
	NC_009976.1	WP_012196223.1	28	gi|501151359|ref|WP_012196223_1|_30S_ribosomal_protein_S3|Prochlorococcus_marinus
	NC_009976.1	WP_012196240.1	33	gi|501151376|ref|WP_012196240_1|_molybdenum_cofactor_biosynthesis_protein_MoeB|Prochlorococcus_marinus
	NC_009976.1	WP_012196283.1	55	gi|501151421|ref|WP_012196283_1|_photosystem_I_iron_sulfur_center|Prochlorococcus_marinus
	NC_009976.1	WP_012196340.1	73	gi|501151484|ref|WP_012196340_1|_hypothetical_protein|Prochlorococcus_marinus
	NC_009976.1	WP_012196351.1	91	gi|501151495|ref|WP_012196351_1|_50S_ribosomal_protein_L9|Prochlorococcus_marinus
	NC_023033.1	WP_011056855.1	55	gi|499369277|ref|WP_011056855_1|_MULTISPECIES_photosystem_I_iron_sulfur_center|Chroococcales
	NC_023033.1	WP_024123863.1	128	gi|571029066|ref|WP_024123863_1|_heme_oxygenase_decyclizing_Hox1|Thermosynechococcus_sp_NK55a
	NC_023033.1	WP_041428853.1	71	gi|752788998|ref|WP_041428853_1|_50S_ribosomal_protein_L1|Thermosynechococcus_sp_NK55a
	NC_023033.1	WP_024123942.1	100	gi|571029145|ref|WP_024123942_1|_sulfate_ABC_transporter_permease|Thermosynechococcus_sp_NK55a
	NC_023033.1	WP_024123962.1	290	gi|571029165|ref|WP_024123962_1|_protein_of_unknown_function_DUF552_Ycf50|Thermosynechococcus_sp_NK55a
	NC_023033.1	WP_024124001.1	58	gi|571029204|ref|WP_024124001_1|_pyruvate_dehydrogenase_E1_component_subunit_beta_PdhB|Thermosynechococcus_sp_NK55a
	NC_023033.1	WP_024124017.1	97	gi|571029220|ref|WP_024124017_1|_molecular_chaperone_GroEL|Thermosynechococcus_sp_NK55a
	NC_023033.1	WP_041429384.1	79	gi|752789529|ref|WP_041429384_1|_photosystem_II_reaction_center_protein_K|Thermosynechococcus_sp_NK55a
	NC_023033.1	WP_024124088.1	15	gi|571029291|ref|WP_024124088_1|_DNA_directed_RNA_polymerase_subunit_beta|Thermosynechococcus_sp_NK55a
	NC_023033.1	WP_024124089.1	6	gi|571029292|ref|WP_024124089_1|_DNA_directed_RNA_polymerase_subunit_gamma|Thermosynechococcus_sp_NK55a
	NC_023033.1	WP_041428915.1	4	gi|752789060|ref|WP_041428915_1|_DNA_directed_RNA_polymerase_subunit_beta_|Thermosynechococcus_sp_NK55a
	NC_023033.1	WP_041428943.1	48	gi|752789088|ref|WP_041428943_1|_ATP_dependent_Clp_protease_proteolytic_subunit|Thermosynechococcus_sp_NK55a
	NC_023033.1	WP_024124196.1	165	gi|571029399|ref|WP_024124196_1|_helicase_DnaB|Thermosynechococcus_sp_NK55a
	NC_023033.1	WP_024124197.1	91	gi|571029400|ref|WP_024124197_1|_50S_ribosomal_protein_L9|Thermosynechococcus_sp_NK55a
	NC_023033.1	WP_051372759.1	108	gi|916765703|ref|WP_051372759_1|_hypothetical_protein|Thermosynechococcus_sp_NK55a
	NC_023033.1	WP_024124204.1	195	gi|571029407|ref|WP_024124204_1|_photosystem_I_reaction_center_protein_subunit_XI|Thermosynechococcus_sp_NK55a
	NC_023033.1	WP_024124234.1	155	gi|571029437|ref|WP_024124234_1|_glutamate_synthase|Thermosynechococcus_sp_NK55a
	NC_023033.1	WP_024124268.1	137	gi|571029471|ref|WP_024124268_1|_acetylglutamate_kinase|Thermosynechococcus_sp_NK55a
	NC_023033.1	WP_024124327.1	5	gi|571029530|ref|WP_024124327_1|_glutamine_amidotransferase|Thermosynechococcus_sp_NK55a
	NC_023033.1	WP_024124335.1	141	gi|571029538|ref|WP_024124335_1|_DUF751_domain_containing_protein|Thermosynechococcus_sp_NK55a
	NC_023033.1	WP_024124397.1	177	gi|571029600|ref|WP_024124397_1|_acetyl_CoA_carboxylase_carboxyltransferase_subunit_alpha|Thermosynechococcus_sp_NK55a
	NC_023033.1	WP_024124424.1	158	gi|571029627|ref|WP_024124424_1|_cytochrome_c6c_soluble_cytochrome_f_PetJ1|Thermosynechococcus_sp_NK55a
	NC_023033.1	WP_024124442.1	3	gi|571029645|ref|WP_024124442_1|_DNA_binding_response_regulator|Thermosynechococcus_sp_NK55a
	NC_023033.1	WP_024124510.1	17	gi|571029713|ref|WP_024124510_1|_30S_ribosomal_protein_S15|Thermosynechococcus_sp_NK55a
	NC_023033.1	WP_011057339.1	98	gi|499369761|ref|WP_011057339_1|_MULTISPECIES_hypothetical_protein|Thermosynechococcus
	NC_023033.1	WP_041429536.1	45	gi|752789858|ref|WP_041429536_1|_magnesium_chelatase|Thermosynechococcus_sp_NK55a
	NC_023033.1	WP_024124585.1	135	gi|571029788|ref|WP_024124585_1|_photosystem_I_assembly_related_protein_Ycf3|Thermosynechococcus_sp_NK55a
	NC_023033.1	WP_011057382.1	81	gi|499369804|ref|WP_011057382_1|_MULTISPECIES_cytochrome_b559_subunit_beta|Thermosynechococcus
	NC_023033.1	WP_024124638.1	29	gi|571029841|ref|WP_024124638_1|_photosystem_II_reaction_center_D2_protein_PsbD|Thermosynechococcus_sp_NK55a
	NC_023033.1	WP_051372785.1	154	gi|916765729|ref|WP_051372785_1|_translation_initiation_factor_IF_3|Thermosynechococcus_sp_NK55a
	NC_023033.1	WP_024124693.1	31	gi|571029896|ref|WP_024124693_1|_acetyl_CoA_carboxylase_subunit_beta|Thermosynechococcus_sp_NK55a
	NC_023033.1	WP_041429578.1	49	gi|752790144|ref|WP_041429578_1|_global_nitrogen_regulator|Thermosynechococcus_sp_NK55a
	NC_023033.1	WP_024124747.1	140	gi|571029950|ref|WP_024124747_1|_bilin_lyase_subunit_CpcS|Thermosynechococcus_sp_NK55a
	NC_023033.1	WP_024124780.1	123	gi|571029983|ref|WP_024124780_1|_molecular_chaperone_DnaK|Thermosynechococcus_sp_NK55a
	NC_023033.1	WP_041429091.1	11	gi|752789236|ref|WP_041429091_1|_30S_ribosomal_protein_S12|Thermosynechococcus_sp_NK55a
	NC_023033.1	WP_024124792.1	44	gi|571029995|ref|WP_024124792_1|_30S_ribosomal_protein_S7|Thermosynechococcus_sp_NK55a
	NC_023033.1	WP_024124888.1	130	gi|571030091|ref|WP_024124888_1|_preprotein_translocase_subunit_SecA|Thermosynechococcus_sp_NK55a
	NC_023033.1	WP_024124938.1	2	gi|571030141|ref|WP_024124938_1|_ABC_transporter_ATP_binding_protein|Thermosynechococcus_sp_NK55a
	NC_023033.1	WP_024124992.1	22	gi|571030195|ref|WP_024124992_1|_C_phycocyanin_alpha_chain|Thermosynechococcus_sp_NK55a
	NC_023033.1	WP_024125001.1	54	gi|571030204|ref|WP_024125001_1|_photosystem_II_reaction_center_protein_Z|Thermosynechococcus_sp_NK55a
	NC_023033.1	WP_024125039.1	172	gi|571030242|ref|WP_024125039_1|_YCF66|Thermosynechococcus_sp_NK55a
	NC_023033.1	WP_041429126.1	10	gi|752789271|ref|WP_041429126_1|_ATP_synthase_F0F1_subunit_B|Thermosynechococcus_sp_NK55a
	NC_023033.1	WP_024125086.1	70	gi|571030289|ref|WP_024125086_1|_F1_ATP_synthase_complex_delta_subunit_AtpH|Thermosynechococcus_sp_NK55a
	NC_023033.1	WP_024125087.1	13	gi|571030290|ref|WP_024125087_1|_ATP_synthase_subunit_alpha|Thermosynechococcus_sp_NK55a
	NC_023033.1	WP_011057887.1	152	gi|499370309|ref|WP_011057887_1|_MULTISPECIES_photosystem_II_reaction_center_protein_M|Thermosynechococcus
	NC_023033.1	WP_011057896.1	20	gi|499370318|ref|WP_011057896_1|_MULTISPECIES_30S_ribosomal_protein_S18|Thermosynechococcus
	NC_023033.1	WP_024125377.1	183	gi|571030580|ref|WP_024125377_1|_Fe_S_cluster_assembly_protein_SufB|Thermosynechococcus_sp_NK55a
	NC_023033.1	WP_024125380.1	151	gi|571030583|ref|WP_024125380_1|_photosystem_II_reaction_center_protein_Psb28|Thermosynechococcus_sp_NK55a
	NC_023033.1	WP_024125409.1	102	gi|571030612|ref|WP_024125409_1|_phycobilisome_core_membrane_linker_phycobiliprotein_ApcE|Thermosynechococcus_sp_NK55a
	NC_023033.1	WP_024125410.1	3	gi|571030613|ref|WP_024125410_1|_DNA_binding_response_regulator|Thermosynechococcus_sp_NK55a
	NC_023033.1	WP_024125468.1	101	gi|571030671|ref|WP_024125468_1|_YCF34|Thermosynechococcus_sp_NK55a
	NC_023033.1	WP_024125479.1	63	gi|571030682|ref|WP_024125479_1|_50S_ribosomal_protein_L28|Thermosynechococcus_sp_NK55a
	NC_023033.1	WP_024125504.1	30	gi|571030707|ref|WP_024125504_1|_30S_ribosomal_protein_S16|Thermosynechococcus_sp_NK55a
	NC_023033.1	WP_024125549.1	114	gi|571030752|ref|WP_024125549_1|_thiazole_synthase|Thermosynechococcus_sp_NK55a
	NC_023033.1	WP_024125558.1	1	gi|571030761|ref|WP_024125558_1|_ATPase_AAA|Thermosynechococcus_sp_NK55a
	NC_023033.1	WP_024125563.1	72	gi|571030766|ref|WP_024125563_1|_50S_ribosomal_protein_L3|Thermosynechococcus_sp_NK55a
	NC_023033.1	WP_024125564.1	39	gi|571030767|ref|WP_024125564_1|_50S_ribosomal_protein_L23|Thermosynechococcus_sp_NK55a
	NC_023033.1	WP_024125565.1	36	gi|571030768|ref|WP_024125565_1|_50S_ribosomal_protein_L2|Thermosynechococcus_sp_NK55a
	NC_023033.1	WP_011055943.1	92	gi|499368365|ref|WP_011055943_1|_MULTISPECIES_50S_ribosomal_protein_L16|Thermosynechococcus
	NC_023033.1	WP_024125571.1	24	gi|571030774|ref|WP_024125571_1|_50S_ribosomal_protein_L5|Thermosynechococcus_sp_NK55a
	NC_023033.1	WP_024125572.1	12	gi|571030775|ref|WP_024125572_1|_30S_ribosomal_protein_S8|Thermosynechococcus_sp_NK55a
	NC_023033.1	WP_024125574.1	47	gi|571030777|ref|WP_024125574_1|_50S_ribosomal_protein_L18|Thermosynechococcus_sp_NK55a
	NC_023033.1	WP_024125584.1	25	gi|571030787|ref|WP_024125584_1|_30S_ribosomal_protein_S9|Thermosynechococcus_sp_NK55a
	NC_023033.1	WP_024125616.1	16	gi|571030819|ref|WP_024125616_1|_30S_ribosomal_protein_S4|Thermosynechococcus_sp_NK55a
	NC_023033.1	WP_024125620.1	125	gi|571030823|ref|WP_024125620_1|_phosphoglycerate_mutase_2_3_diphosphoglycerate_independent_|Thermosynechococcus_sp_NK55a
	NC_023033.1	WP_024125675.1	14	gi|571030878|ref|WP_024125675_1|_light_induced_Na_dependent_proton_extrusion_protein_PcxA|Thermosynechococcus_sp_NK55a
	NC_023033.1	WP_024125728.1	84	gi|571030931|ref|WP_024125728_1|_thiamine_biosynthesis_protein_ThiS|Thermosynechococcus_sp_NK55a
	NC_023033.1	WP_024125771.1	224	gi|571030974|ref|WP_024125771_1|_protein_of_unknown_function_DUF3038|Thermosynechococcus_sp_NK55a
	NC_023033.1	WP_011056801.1	22	gi|499369223|ref|WP_011056801_1|_MULTISPECIES_allophycocyanin_alpha_chain|Thermosynechococcus
	NC_023033.1	WP_024125883.1	116	gi|571031086|ref|WP_024125883_1|_cytochrome_b6_f_complex_apocytochrome_f_subunit_PetA|Thermosynechococcus_sp_NK55a
	NC_023033.1	WP_024125931.1	13	gi|571031134|ref|WP_024125931_1|_ATP_synthase_subunit_beta|Thermosynechococcus_sp_NK55a
	NC_023033.1	WP_024125983.1	196	gi|571031186|ref|WP_024125983_1|_nitrogen_regulatory_protein_P_II_GlnB|Thermosynechococcus_sp_NK55a
	NC_023033.1	WP_024125988.1	142	gi|571031191|ref|WP_024125988_1|_ribonuclease_E_Rne|Thermosynechococcus_sp_NK55a
	NC_007577.1	WP_011376498.1	1	gi|499695764|ref|WP_011376498_1|_cell_division_protein_FtsH|Prochlorococcus_marinus
	NC_007577.1	WP_011377075.1	34	gi|499696341|ref|WP_011377075_1|_ATP_synthase_epsilon_chain|Prochlorococcus_marinus
	NC_007577.1	WP_011377089.1	10	gi|499696355|ref|WP_011377089_1|_ATP_synthase_subunit_B|Prochlorococcus_marinus
	NC_007577.1	WP_011377298.1	114	gi|499696564|ref|WP_011377298_1|_thiazole_synthase|Prochlorococcus_marinus
	NZ_CM001776.1	WP_017324766.1	70	gi|515894183|ref|WP_017324766_1|_hypothetical_protein|Synechococcus_sp_PCC_7336
	NZ_CM001776.1	WP_017324770.1	176	gi|515894187|ref|WP_017324770_1|_F0F1_ATP_synthase_subunit_A|Synechococcus_sp_PCC_7336
	NZ_CM001776.1	WP_017324792.1	212	gi|515894209|ref|WP_017324792_1|_photosystem_II_reaction_center_L|Synechococcus_sp_PCC_7336
	NZ_CM001776.1	WP_017324837.1	6	gi|515894254|ref|WP_017324837_1|_DNA_directed_RNA_polymerase_subunit_gamma|Synechococcus_sp_PCC_7336
	NZ_CM001776.1	WP_051039893.1	53	gi|916304847|ref|WP_051039893_1|_hypothetical_protein|Synechococcus_sp_PCC_7336
	NZ_CM001776.1	WP_017324983.1	27	gi|515894400|ref|WP_017324983_1|_50S_ribosomal_protein_L19|Synechococcus_sp_PCC_7336
	NZ_CM001776.1	WP_051039775.1	9	gi|916304729|ref|WP_051039775_1|_RNA_directed_DNA_polymerase|Synechococcus_sp_PCC_7336
	NZ_CM001776.1	WP_026100793.1	51	gi|648409042|ref|WP_026100793_1|_NADH_dehydrogenase|Synechococcus_sp_PCC_7336
	NZ_CM001776.1	WP_017325293.1	107	gi|515894710|ref|WP_017325293_1|_hypothetical_protein|Synechococcus_sp_PCC_7336
	NZ_CM001776.1	WP_017325412.1	5	gi|515894829|ref|WP_017325412_1|_glutamine_amidotransferase|Synechococcus_sp_PCC_7336
	NZ_CM001776.1	WP_017325542.1	36	gi|515894959|ref|WP_017325542_1|_50S_ribosomal_protein_L2|Synechococcus_sp_PCC_7336
	NZ_CM001776.1	WP_017325544.1	18	gi|515894961|ref|WP_017325544_1|_50S_ribosomal_protein_L22|Synechococcus_sp_PCC_7336
	NZ_CM001776.1	WP_017325572.1	105	gi|515894989|ref|WP_017325572_1|_hypothetical_protein|Synechococcus_sp_PCC_7336
	NZ_CM001776.1	WP_026100842.1	46	gi|648409091|ref|WP_026100842_1|_30S_ribosomal_protein_S14|Synechococcus_sp_PCC_7336
	NZ_CM001776.1	WP_017325637.1	68	gi|515895054|ref|WP_017325637_1|_50S_ribosomal_protein_L27|Synechococcus_sp_PCC_7336
	NZ_CM001776.1	WP_017325685.1	80	gi|515895102|ref|WP_017325685_1|_50S_ribosomal_protein_L35|Synechococcus_sp_PCC_7336
	NZ_CM001776.1	WP_017326221.1	153	gi|515895638|ref|WP_017326221_1|_Phycobilisome_degradation_protein_nblA|Synechococcus_sp_PCC_7336
	NZ_CM001776.1	WP_017326452.1	17	gi|515895869|ref|WP_017326452_1|_30S_ribosomal_protein_S15|Synechococcus_sp_PCC_7336
	NZ_CM001776.1	WP_017326462.1	201	gi|515895879|ref|WP_017326462_1|_30S_ribosomal_protein_S13|Synechococcus_sp_PCC_7336
	NZ_CM001776.1	WP_026100977.1	26	gi|648409226|ref|WP_026100977_1|_DNA_directed_RNA_polymerase_subunit_alpha|Synechococcus_sp_PCC_7336
	NZ_CM001776.1	WP_017326593.1	84	gi|515896010|ref|WP_017326593_1|_thiamine_biosynthesis_protein_ThiS|Synechococcus_sp_PCC_7336
	NZ_CM001776.1	WP_017326630.1	40	gi|515896047|ref|WP_017326630_1|_translation_initiation_factor_IF_1|Synechococcus_sp_PCC_7336
	NZ_CM001776.1	WP_026101011.1	168	gi|648409260|ref|WP_026101011_1|_preprotein_translocase_subunit_SecY|Synechococcus_sp_PCC_7336
	NZ_CM001776.1	WP_051039924.1	1	gi|916304878|ref|WP_051039924_1|_cell_division_protein_FtsH|Synechococcus_sp_PCC_7336
	NZ_CM001776.1	WP_017326860.1	187	gi|515896277|ref|WP_017326860_1|_hypothetical_protein|Synechococcus_sp_PCC_7336
	NZ_CM001776.1	WP_017326932.1	82	gi|515896349|ref|WP_017326932_1|_30S_ribosomal_protein_S1|Synechococcus_sp_PCC_7336
	NZ_CM001776.1	WP_017326934.1	150	gi|515896351|ref|WP_017326934_1|_photosystem_I_reaction_center_subunit_IV|Synechococcus_sp_PCC_7336
	NZ_CM001776.1	WP_017327002.1	19	gi|515896419|ref|WP_017327002_1|_elongation_factor_Tu|Synechococcus_sp_PCC_7336
	NZ_CM001776.1	WP_017327003.1	42	gi|515896420|ref|WP_017327003_1|_30S_ribosomal_protein_S10|Synechococcus_sp_PCC_7336
	NZ_CM001776.1	WP_017327508.1	49	gi|515896925|ref|WP_017327508_1|_global_nitrogen_regulator|Synechococcus_sp_PCC_7336
	NZ_CM001776.1	WP_017327540.1	122	gi|515896957|ref|WP_017327540_1|_elongation_factor_Ts|Synechococcus_sp_PCC_7336
	NZ_CM001776.1	WP_017327555.1	69	gi|515896972|ref|WP_017327555_1|_GNAT_family_N_acetyltransferase|Synechococcus_sp_PCC_7336
	NZ_CM001776.1	WP_017327641.1	21	gi|515897058|ref|WP_017327641_1|_hypothetical_protein|Synechococcus_sp_PCC_7336
	NZ_CM001776.1	WP_017327686.1	199	gi|515897103|ref|WP_017327686_1|_NADH_ubiquinone_oxidoreductase_subunit_K|Synechococcus_sp_PCC_7336
	NZ_CM001776.1	WP_017327690.1	149	gi|515897107|ref|WP_017327690_1|_NADPH_quinone_oxidoreductase|Synechococcus_sp_PCC_7336
	NZ_CM001776.1	WP_017327886.1	146	gi|515897303|ref|WP_017327886_1|_photosystem_II_reaction_center_protein_H|Synechococcus_sp_PCC_7336
	NZ_CM001776.1	WP_017328167.1	20	gi|515897584|ref|WP_017328167_1|_30S_ribosomal_protein_S18|Synechococcus_sp_PCC_7336
	NZ_CM001776.1	WP_017328168.1	94	gi|515897585|ref|WP_017328168_1|_50S_ribosomal_protein_L33|Synechococcus_sp_PCC_7336
	NZ_CM001776.1	WP_017328390.1	143	gi|515897807|ref|WP_017328390_1|_hypothetical_protein|Synechococcus_sp_PCC_7336
	NZ_CM001776.1	WP_017328416.1	16	gi|515897833|ref|WP_017328416_1|_30S_ribosomal_protein_S4|Synechococcus_sp_PCC_7336
	NZ_CM001776.1	WP_017328432.1	62	gi|515897849|ref|WP_017328432_1|_uracil_phosphoribosyltransferase|Synechococcus_sp_PCC_7336
	NC_006576.1	WP_011243186.1	32	gi|499562403|ref|WP_011243186_1|_MULTISPECIES_photosystem_I_assembly_protein_Ycf4|Synechococcus
	NC_006576.1	WP_011243203.1	74	gi|499562420|ref|WP_011243203_1|_50S_ribosomal_protein_L11|Synechococcus_elongatus
	NC_006576.1	WP_011243660.1	33	gi|499562877|ref|WP_011243660_1|_molybdenum_cofactor_biosynthesis_protein_MoeB|Synechococcus_elongatus
	NC_006576.1	WP_011244178.1	36	gi|499563395|ref|WP_011244178_1|_50S_ribosomal_protein_L2|Synechococcus_elongatus
	NC_006576.1	WP_011244651.1	76	gi|499563868|ref|WP_011244651_1|_hypothetical_protein|Synechococcus_elongatus
	NC_008816.1	WP_011817651.1	37	gi|500141648|ref|WP_011817651_1|_NADH_ubiquinone_oxidoreductase_subunit_J|Prochlorococcus_marinus
	NC_008816.1	WP_011817696.1	71	gi|500141693|ref|WP_011817696_1|_50S_ribosomal_protein_L1|Prochlorococcus_marinus
	NC_008816.1	WP_011818250.1	1	gi|500142247|ref|WP_011818250_1|_cell_division_protein_FtsH|Prochlorococcus_marinus
	NC_008816.1	WP_011818452.1	1	gi|500142449|ref|WP_011818452_1|_cell_division_protein_FtsH|Prochlorococcus_marinus
	NC_008816.1	WP_011819148.1	57	gi|500143145|ref|WP_011819148_1|_50S_ribosomal_protein_L13|Prochlorococcus_marinus
	NC_008816.1	WP_011819170.1	72	gi|500143167|ref|WP_011819170_1|_50S_ribosomal_protein_L3|Prochlorococcus_marinus
	NZ_CM002803.1	WP_042151214.1	129	gi|754787491|ref|WP_042151214_1|_photosystem_II_CP47_chlorophyll_apoprotein|Planktothrix_agardhii
	NZ_CM002803.1	WP_042151220.1	82	gi|754787497|ref|WP_042151220_1|_30S_ribosomal_protein_S1|Planktothrix_agardhii
	NZ_CM002803.1	WP_026787065.1	139	gi|652391217|ref|WP_026787065_1|_MULTISPECIES_photosystem_II_reaction_center_protein_N|Planktothrix
	NZ_CM002803.1	WP_042151338.1	146	gi|754787616|ref|WP_042151338_1|_photosystem_II_reaction_center_protein_H|Planktothrix_agardhii
	NZ_CM002803.1	WP_026787011.1	95	gi|652391163|ref|WP_026787011_1|_MULTISPECIES_transporter|Planktothrix
	NZ_CM002803.1	WP_042151572.1	114	gi|754787853|ref|WP_042151572_1|_thiazole_synthase|Planktothrix_agardhii
	NZ_CM002803.1	WP_042151649.1	106	gi|754787932|ref|WP_042151649_1|_nucleic_acid_binding_protein|Planktothrix_agardhii
	NZ_CM002803.1	WP_042151656.1	99	gi|754787939|ref|WP_042151656_1|_50S_ribosomal_protein_L4|Planktothrix_agardhii
	NZ_CM002803.1	WP_042151659.1	36	gi|754787942|ref|WP_042151659_1|_50S_ribosomal_protein_L2|Planktothrix_agardhii
	NZ_CM002803.1	WP_026786901.1	23	gi|652391053|ref|WP_026786901_1|_MULTISPECIES_30S_ribosomal_protein_S19|Planktothrix
	NZ_CM002803.1	WP_026786900.1	18	gi|652391052|ref|WP_026786900_1|_MULTISPECIES_50S_ribosomal_protein_L22|Planktothrix
	NZ_CM002803.1	WP_042151662.1	28	gi|754787945|ref|WP_042151662_1|_30S_ribosomal_protein_S3|Planktothrix_agardhii
	NZ_CM002803.1	WP_026786898.1	92	gi|652391050|ref|WP_026786898_1|_MULTISPECIES_50S_ribosomal_protein_L16|Planktothrix
	NZ_CM002803.1	WP_042151669.1	59	gi|754787952|ref|WP_042151669_1|_50S_ribosomal_protein_L24|Planktothrix_agardhii
	NZ_CM002803.1	WP_026793861.1	12	gi|652398057|ref|WP_026793861_1|_MULTISPECIES_30S_ribosomal_protein_S8|Planktothrix
	NZ_CM002803.1	WP_026793862.1	65	gi|652398058|ref|WP_026793862_1|_MULTISPECIES_30S_ribosomal_protein_S5|Planktothrix
	NZ_CM002803.1	WP_008191178.1	40	gi|495466487|ref|WP_008191178_1|_MULTISPECIES_translation_initiation_factor_IF_1|Oscillatoriales
	NZ_CM002803.1	WP_026786884.1	163	gi|652391036|ref|WP_026786884_1|_MULTISPECIES_30S_ribosomal_protein_S11|Planktothrix
	NZ_CM002803.1	WP_042151679.1	26	gi|754787962|ref|WP_042151679_1|_DNA_directed_RNA_polymerase_subunit_alpha|Planktothrix_agardhii
	NZ_CM002803.1	WP_042151933.1	219	gi|754788222|ref|WP_042151933_1|_permease|Planktothrix_agardhii
	NZ_CM002803.1	WP_027249228.1	97	gi|652996761|ref|WP_027249228_1|_molecular_chaperone_GroEL|Planktothrix_agardhii
	NZ_CM002803.1	WP_026786530.1	41	gi|652390682|ref|WP_026786530_1|_MULTISPECIES_50S_ribosomal_protein_L32|Planktothrix
	NZ_CM002803.1	WP_026786432.1	44	gi|652390584|ref|WP_026786432_1|_MULTISPECIES_30S_ribosomal_protein_S7|Planktothrix
	NZ_CM002803.1	WP_026786342.1	31	gi|652390494|ref|WP_026786342_1|_MULTISPECIES_acetyl_CoA_carboxylase_subunit_beta|Planktothrix
	NZ_CM002803.1	WP_042152619.1	1	gi|754788933|ref|WP_042152619_1|_cell_division_protein_FtsH|Planktothrix_agardhii
	NZ_CM002803.1	WP_042152756.1	16	gi|754789077|ref|WP_042152756_1|_30S_ribosomal_protein_S4|Planktothrix_agardhii
	NZ_CM002803.1	WP_042152778.1	67	gi|754789099|ref|WP_042152778_1|_light_independent_protochlorophyllide_reductase_subunit_N|Planktothrix_agardhii
	NZ_CM002803.1	WP_026789089.1	102	gi|652393242|ref|WP_026789089_1|_MULTISPECIES_phycobilisome_rod_core_linker_polypeptide_CpcG|Planktothrix
	NZ_CM002803.1	WP_026785716.1	55	gi|652389868|ref|WP_026785716_1|_MULTISPECIES_photosystem_I_subunit_VII|Planktothrix
	NZ_CM002803.1	WP_026785599.1	93	gi|652389751|ref|WP_026785599_1|_MULTISPECIES_50S_ribosomal_protein_L21|Planktothrix
	NZ_CM002803.1	WP_026795833.1	49	gi|652400032|ref|WP_026795833_1|_MULTISPECIES_global_nitrogen_regulator|Planktothrix
	NZ_CM002803.1	WP_042153862.1	230	gi|754790263|ref|WP_042153862_1|_Clp_protease_ClpX|Planktothrix_agardhii
	NZ_CM002803.1	WP_026785477.1	81	gi|652389629|ref|WP_026785477_1|_MULTISPECIES_cytochrome_b559_subunit_beta|Planktothrix
	NZ_CM002803.1	WP_026785471.1	107	gi|652389623|ref|WP_026785471_1|_MULTISPECIES_NADH_dehydrogenase|Planktothrix
	NZ_CM002803.1	WP_026796343.1	45	gi|652400547|ref|WP_026796343_1|_MULTISPECIES_magnesium_chelatase|Planktothrix
	NZ_CM002803.1	WP_026796361.1	180	gi|652400565|ref|WP_026796361_1|_MULTISPECIES_hypothetical_protein|Planktothrix
	NZ_CM002803.1	WP_042153958.1	147	gi|754790359|ref|WP_042153958_1|_MULTISPECIES_hypothetical_protein|Planktothrix
	NZ_CM002803.1	WP_026796378.1	77	gi|652400582|ref|WP_026796378_1|_MULTISPECIES_photosystem_II_protein|Planktothrix
	NZ_CM002803.1	WP_042154127.1	255	gi|754790529|ref|WP_042154127_1|_hypothetical_protein|Planktothrix_agardhii
	NZ_CM002803.1	WP_026787680.1	152	gi|652391833|ref|WP_026787680_1|_MULTISPECIES_photosystem_II_reaction_center_protein_M|Planktothrix
	NZ_CM002803.1	WP_026788012.1	173	gi|652392165|ref|WP_026788012_1|_MULTISPECIES_high_light_inducible_protein|Planktothrix
	NZ_CM002803.1	WP_042154971.1	145	gi|754791374|ref|WP_042154971_1|_ribonuclease_Z|Planktothrix_agardhii
	NZ_CM002803.1	WP_026795097.1	167	gi|652399294|ref|WP_026795097_1|_MULTISPECIES_photosystem_I_reaction_center_subunit_II|Planktothrix
	NZ_CM002803.1	WP_042157640.1	1	gi|754794143|ref|WP_042157640_1|_cell_division_protein_FtsH|Planktothrix_agardhii
	NZ_CM002803.1	WP_027250234.1	132	gi|652997773|ref|WP_027250234_1|_30S_ribosomal_protein_S6|Planktothrix_agardhii
	NZ_CM002803.1	WP_042155223.1	19	gi|754791628|ref|WP_042155223_1|_translation_initiation_factor_IF_2|Planktothrix_agardhii
	NZ_CM002803.1	WP_026788463.1	54	gi|652392616|ref|WP_026788463_1|_MULTISPECIES_photosystem_II_reaction_center_protein_Z|Planktothrix
	NZ_CM002803.1	WP_042157695.1	2	gi|754794199|ref|WP_042157695_1|_manganese_ABC_transporter_ATP_binding_protein|Planktothrix_agardhii
	NZ_CM002803.1	WP_042155477.1	213	gi|754791885|ref|WP_042155477_1|_octanoyltransferase|Planktothrix_agardhii
	NZ_CM002803.1	WP_026794853.1	76	gi|652399050|ref|WP_026794853_1|_MULTISPECIES_hypothetical_protein|Planktothrix
	NZ_CM002803.1	WP_026786015.1	134	gi|652390167|ref|WP_026786015_1|_MULTISPECIES_ribulose_1_5_bisphosphate_carboxylase_small_subunit|Planktothrix
	NZ_CM002803.1	WP_042155928.1	7	gi|754792347|ref|WP_042155928_1|_NAD_P_H_quinone_oxidoreductase_subunit_F|Planktothrix_agardhii
	NZ_CM002803.1	WP_042155963.1	215	gi|754792383|ref|WP_042155963_1|_hypothetical_protein|Planktothrix_agardhii
	NZ_CM002803.1	WP_042155966.1	9	gi|754792386|ref|WP_042155966_1|_group_II_intron_reverse_transcriptase_maturase|Planktothrix_agardhii
	NZ_CM002803.1	WP_042157802.1	43	gi|754794306|ref|WP_042157802_1|_30S_ribosomal_protein_S20|Planktothrix_agardhii
	NZ_CM002803.1	WP_027248840.1	15	gi|652996373|ref|WP_027248840_1|_DNA_directed_RNA_polymerase_subunit_beta|Planktothrix_agardhii
	NZ_CM002803.1	WP_042155994.1	128	gi|754792415|ref|WP_042155994_1|_heme_oxygenase|Planktothrix_agardhii
	NZ_CM002803.1	WP_026785796.1	8	gi|652389948|ref|WP_026785796_1|_MULTISPECIES_30S_ribosomal_protein_S2|Planktothrix
	NZ_CM002803.1	WP_042156269.1	66	gi|754792700|ref|WP_042156269_1|_phenylalanine_tRNA_ligase_subunit_beta|Planktothrix_agardhii
	NZ_CM002803.1	WP_042156449.1	1	gi|754792888|ref|WP_042156449_1|_ATPase_AAA|Planktothrix_agardhii
	NZ_CM002803.1	WP_052369690.1	214	gi|918238653|ref|WP_052369690_1|_hypothetical_protein|Planktothrix_agardhii
	NZ_CM002803.1	WP_026787359.1	131	gi|652391511|ref|WP_026787359_1|_MULTISPECIES_hypothetical_protein|Planktothrix
	NZ_CM002803.1	WP_042157989.1	56	gi|754794493|ref|WP_042157989_1|_tryptophan_synthase_subunit_alpha|Planktothrix_agardhii
	NZ_CM002803.1	WP_042156738.1	174	gi|754793202|ref|WP_042156738_1|_50S_ribosomal_protein_L7_L12|Planktothrix_agardhii
	NZ_CM002803.1	WP_026787411.1	74	gi|652391563|ref|WP_026787411_1|_MULTISPECIES_50S_ribosomal_protein_L11|Planktothrix
	NZ_CM002803.1	WP_026787260.1	22	gi|652391412|ref|WP_026787260_1|_MULTISPECIES_allophycocyanin|Planktothrix
	NZ_CM001775.1	WP_017292435.1	160	gi|515861807|ref|WP_017292435_1|_hypothetical_protein|Geminocystis_herdmanii
	NZ_CM001775.1	WP_017292451.1	151	gi|515861823|ref|WP_017292451_1|_photosystem_II_reaction_center_protein_Psb28|Geminocystis_herdmanii
	NZ_CM001775.1	WP_040466908.1	82	gi|750162834|ref|WP_040466908_1|_30S_ribosomal_protein_S1|Geminocystis_herdmanii
	NZ_CM001775.1	WP_017292636.1	113	gi|515862008|ref|WP_017292636_1|_3_oxoacyl_ACP_synthase|Geminocystis_herdmanii
	NZ_CM001775.1	WP_017292750.1	75	gi|515862122|ref|WP_017292750_1|_NADPH_quinone_oxidoreductase|Geminocystis_herdmanii
	NZ_CM001775.1	WP_017292752.1	167	gi|515862124|ref|WP_017292752_1|_photosystem_I_reaction_center_subunit_II|Geminocystis_herdmanii
	NZ_CM001775.1	WP_017292799.1	21	gi|515862171|ref|WP_017292799_1|_cytochrome_c_biogenesis_protein|Geminocystis_herdmanii
	NZ_CM001775.1	WP_017292856.1	8	gi|515862228|ref|WP_017292856_1|_30S_ribosomal_protein_S2|Geminocystis_herdmanii
	NZ_CM001775.1	WP_017292967.1	103	gi|515862339|ref|WP_017292967_1|_histidine_tRNA_ligase|Geminocystis_herdmanii
	NZ_CM001775.1	WP_026101917.1	27	gi|648410166|ref|WP_026101917_1|_50S_ribosomal_protein_L19|Geminocystis_herdmanii
	NZ_CM001775.1	WP_017293292.1	197	gi|515862664|ref|WP_017293292_1|_cytochrome_b6|Geminocystis_herdmanii
	NZ_CM001775.1	WP_017293368.1	11	gi|515862740|ref|WP_017293368_1|_30S_ribosomal_protein_S12|Geminocystis_herdmanii
	NZ_CM001775.1	WP_017293475.1	265	gi|515862847|ref|WP_017293475_1|_hypothetical_protein|Geminocystis_herdmanii
	NZ_CM001775.1	WP_017293479.1	14	gi|515862851|ref|WP_017293479_1|_hypothetical_protein|Geminocystis_herdmanii
	NZ_CM001775.1	WP_017293487.1	48	gi|515862859|ref|WP_017293487_1|_ATP_dependent_Clp_protease_proteolytic_subunit|Geminocystis_herdmanii
	NZ_CM001775.1	WP_040466799.1	9	gi|750162725|ref|WP_040466799_1|_hypothetical_protein|Geminocystis_herdmanii
	NZ_CM001775.1	WP_017293583.1	94	gi|515862955|ref|WP_017293583_1|_50S_ribosomal_protein_L33|Geminocystis_herdmanii
	NZ_CM001775.1	WP_017293890.1	49	gi|515863262|ref|WP_017293890_1|_global_nitrogen_regulator|Geminocystis_herdmanii
	NZ_CM001775.1	WP_017293978.1	35	gi|515863350|ref|WP_017293978_1|_ferredoxin|Geminocystis_herdmanii
	NZ_CM001775.1	WP_017294126.1	172	gi|515863498|ref|WP_017294126_1|_hypothetical_protein|Geminocystis_herdmanii
	NZ_CM001775.1	WP_017294259.1	110	gi|515863631|ref|WP_017294259_1|_hypothetical_protein|Geminocystis_herdmanii
	NZ_CM001775.1	WP_017294277.1	9	gi|515863649|ref|WP_017294277_1|_hypothetical_protein|Geminocystis_herdmanii
	NZ_CM001775.1	WP_026102014.1	46	gi|648410263|ref|WP_026102014_1|_30S_ribosomal_protein_S14|Geminocystis_herdmanii
	NZ_CM001775.1	WP_017294321.1	161	gi|515863693|ref|WP_017294321_1|_phosphorylase|Geminocystis_herdmanii
	NZ_CM001775.1	WP_017294429.1	95	gi|515863801|ref|WP_017294429_1|_transporter|Geminocystis_herdmanii
	NZ_CM001775.1	WP_017294534.1	68	gi|515863906|ref|WP_017294534_1|_50S_ribosomal_protein_L27|Geminocystis_herdmanii
	NZ_CM001775.1	WP_017294615.1	32	gi|515863987|ref|WP_017294615_1|_hypothetical_protein|Geminocystis_herdmanii
	NZ_CM001775.1	WP_017294708.1	260	gi|515864080|ref|WP_017294708_1|_DNA_repair_protein_RecO|Geminocystis_herdmanii
	NZ_CM001775.1	WP_017294853.1	73	gi|515864225|ref|WP_017294853_1|_hypothetical_protein|Geminocystis_herdmanii
	NZ_CM001775.1	WP_017294856.1	104	gi|515864228|ref|WP_017294856_1|_NAD_P_H_quinone_oxidoreductase_subunit_I|Geminocystis_herdmanii
	NZ_CM001775.1	WP_017295016.1	153	gi|515864388|ref|WP_017295016_1|_phycobilisome_degradation_protein_NblA|Geminocystis_herdmanii
	NZ_CM001775.1	WP_017295262.1	30	gi|515864634|ref|WP_017295262_1|_30S_ribosomal_protein_S16|Geminocystis_herdmanii
	NZ_CM001775.1	WP_017295305.1	262	gi|515864677|ref|WP_017295305_1|_hypothetical_protein|Geminocystis_herdmanii
	NZ_CM001775.1	WP_017295365.1	9	gi|515864737|ref|WP_017295365_1|_group_II_intron_reverse_transcriptase_maturase|Geminocystis_herdmanii
	NZ_CM001775.1	WP_017295492.1	138	gi|515864864|ref|WP_017295492_1|_PAS_domain_containing_sensor_histidine_kinase|Geminocystis_herdmanii
	NZ_CM001775.1	WP_017295507.1	33	gi|515864879|ref|WP_017295507_1|_molybdenum_cofactor_biosynthesis_protein_MoeB|Geminocystis_herdmanii
	NZ_CM001775.1	WP_026102129.1	89	gi|648410378|ref|WP_026102129_1|_cytochrome_c_biogenesis_protein|Geminocystis_herdmanii
	NZ_CM001775.1	WP_017295555.1	81	gi|515864927|ref|WP_017295555_1|_cytochrome_b559_subunit_beta|Geminocystis_herdmanii
	NZ_CM001775.1	WP_017295556.1	83	gi|515864928|ref|WP_017295556_1|_photosystem_II_reaction_center_protein_J|Geminocystis_herdmanii
	NZ_CM001775.1	WP_017295587.1	43	gi|515864959|ref|WP_017295587_1|_30S_ribosomal_protein_S20|Geminocystis_herdmanii
	NZ_CM001775.1	WP_017295589.1	15	gi|515864961|ref|WP_017295589_1|_DNA_directed_RNA_polymerase_subunit_beta|Geminocystis_herdmanii
	NZ_CM001775.1	WP_017295612.1	106	gi|515864984|ref|WP_017295612_1|_hypothetical_protein|Geminocystis_herdmanii
	NZ_CM001775.1	WP_017295619.1	5	gi|515864991|ref|WP_017295619_1|_carbamoyl_phosphate_synthase_small_subunit|Geminocystis_herdmanii
	NZ_CM001775.1	WP_017295647.1	78	gi|515865019|ref|WP_017295647_1|_NAD_P_H_quinone_oxidoreductase_subunit_3|Geminocystis_herdmanii
	NZ_CM001775.1	WP_017295696.1	296	gi|515865068|ref|WP_017295696_1|_hypothetical_protein|Geminocystis_herdmanii
	NZ_CM001775.1	WP_015221999.1	152	gi|505034897|ref|WP_015221999_1|_photosystem_II_reaction_center_protein_PsbM|Geminocystis_herdmanii
	NZ_CM001775.1	WP_026102154.1	54	gi|648410403|ref|WP_026102154_1|_photosystem_II_reaction_center_protein_Z|Geminocystis_herdmanii
	NZ_CM001775.1	WP_017295926.1	218	gi|515865298|ref|WP_017295926_1|_hypothetical_protein|Geminocystis_herdmanii
	NZ_CM001775.1	WP_017296245.1	134	gi|515865617|ref|WP_017296245_1|_ribulose_bisphosphate_carboxylase_small_chain|Geminocystis_herdmanii
	NZ_CM001775.1	WP_017296347.1	139	gi|515865719|ref|WP_017296347_1|_hypothetical_protein|Geminocystis_herdmanii
	NZ_CM001775.1	WP_017296416.1	25	gi|515865788|ref|WP_017296416_1|_30S_ribosomal_protein_S9|Geminocystis_herdmanii
	NZ_CM001775.1	WP_017296433.1	38	gi|515865805|ref|WP_017296433_1|_50S_ribosomal_protein_L14|Geminocystis_herdmanii
	NZ_CM001775.1	WP_017296439.1	23	gi|515865811|ref|WP_017296439_1|_30S_ribosomal_protein_S19|Geminocystis_herdmanii
	NZ_CM001775.1	WP_017296469.1	2	gi|515865841|ref|WP_017296469_1|_ABC_transporter|Geminocystis_herdmanii
	NC_019729.1	WP_015174033.1	2	gi|504986931|ref|WP_015174033_1|_ABC_transporter_ATP_binding_protein|Oscillatoria_nigro_viridis
	NC_019729.1	WP_015174047.1	19	gi|504986945|ref|WP_015174047_1|_translation_elongation_factor_1A_EF_1A_EF_Tu_|Oscillatoria_nigro_viridis
	NC_019729.1	WP_006632196.1	44	gi|493682033|ref|WP_006632196_1|_MULTISPECIES_30S_ribosomal_protein_S7|Oscillatoriales
	NC_019729.1	WP_006632197.1	11	gi|493682034|ref|WP_006632197_1|_MULTISPECIES_30S_ribosomal_protein_S12|Oscillatoriales
	NC_019729.1	WP_015174196.1	169	gi|504987094|ref|WP_015174196_1|_50S_ribosomal_protein_L34|Oscillatoria_nigro_viridis
	NC_019729.1	WP_015174208.1	184	gi|504987106|ref|WP_015174208_1|_cytochrome_b6_f_complex_subunit_5|Oscillatoria_nigro_viridis
	NC_019729.1	WP_015174213.1	100	gi|504987111|ref|WP_015174213_1|_sulfate_ABC_transporter_inner_membrane_subunit_CysT|Oscillatoria_nigro_viridis
	NC_019729.1	WP_015174385.1	128	gi|504987283|ref|WP_015174385_1|_heme_oxygenase|Oscillatoria_nigro_viridis
	NC_019729.1	WP_015174405.1	135	gi|504987303|ref|WP_015174405_1|_photosystem_I_assembly_protein|Oscillatoria_nigro_viridis
	NC_019729.1	WP_015174482.1	17	gi|504987380|ref|WP_015174482_1|_30S_ribosomal_protein_S15|Oscillatoria_nigro_viridis
	NC_019729.1	WP_015174492.1	105	gi|504987390|ref|WP_015174492_1|_GUN4_domain_protein|Oscillatoria_nigro_viridis
	NC_019729.1	WP_015174570.1	140	gi|504987468|ref|WP_015174570_1|_phycobilin_lyase_CpcU_subunit|Oscillatoria_nigro_viridis
	NC_019729.1	WP_015174649.1	108	gi|504987547|ref|WP_015174649_1|_mammalian_cell_entry_protein|Oscillatoria_nigro_viridis
	NC_019729.1	WP_041622931.1	7	gi|753867319|ref|WP_041622931_1|_NAD_P_H_quinone_oxidoreductase_subunit_F|Oscillatoria_nigro_viridis
	NC_019729.1	WP_015174893.1	7	gi|504987791|ref|WP_015174893_1|_NADH_dehydrogenase_subunit_M|Oscillatoria_nigro_viridis
	NC_019729.1	WP_006635588.1	74	gi|493685472|ref|WP_006635588_1|_MULTISPECIES_50S_ribosomal_protein_L11|Oscillatoriales
	NC_019729.1	WP_015174943.1	71	gi|504987841|ref|WP_015174943_1|_50S_ribosomal_protein_L1|Oscillatoria_nigro_viridis
	NC_019729.1	WP_015175175.1	29	gi|504988073|ref|WP_015175175_1|_photosystem_II_D2_protein|Oscillatoria_nigro_viridis
	NC_019729.1	WP_015175177.1	32	gi|504988075|ref|WP_015175177_1|_photosystem_I_assembly_protein|Oscillatoria_nigro_viridis
	NC_019729.1	WP_015175207.1	30	gi|504988105|ref|WP_015175207_1|_30S_ribosomal_protein_S16|Oscillatoria_nigro_viridis
	NC_019729.1	WP_015175348.1	50	gi|504988246|ref|WP_015175348_1|_DUF565_domain_containing_protein|Oscillatoria_nigro_viridis
	NC_019729.1	WP_015175394.1	34	gi|504988292|ref|WP_015175394_1|_ATP_synthase_F1_subcomplex_epsilon_subunit|Oscillatoria_nigro_viridis
	NC_019729.1	WP_015175601.1	58	gi|504988499|ref|WP_015175601_1|_pyruvate_dehydrogenase_acetyl_transferring_|Oscillatoria_nigro_viridis
	NC_019729.1	WP_015175641.1	186	gi|504988539|ref|WP_015175641_1|_ATP_synthase_F0_subcomplex_C_subunit|Oscillatoria_nigro_viridis
	NC_019729.1	WP_015175643.1	10	gi|504988541|ref|WP_015175643_1|_ATP_synthase_subunit_B|Oscillatoria_nigro_viridis
	NC_019729.1	WP_015175645.1	13	gi|504988543|ref|WP_015175645_1|_ATP_synthase_subunit_alpha|Oscillatoria_nigro_viridis
	NC_019729.1	WP_015175694.1	106	gi|504988592|ref|WP_015175694_1|_nucleic_acid_binding_protein|Oscillatoria_nigro_viridis
	NC_019729.1	WP_015175758.1	14	gi|504988656|ref|WP_015175758_1|_envelope_membrane_protein|Oscillatoria_nigro_viridis
	NC_019729.1	WP_015175773.1	116	gi|504988671|ref|WP_015175773_1|_apocytochrome_f|Oscillatoria_nigro_viridis
	NC_019729.1	WP_006631377.1	20	gi|493681201|ref|WP_006631377_1|_MULTISPECIES_30S_ribosomal_protein_S18|Oscillatoriales
	NC_019729.1	WP_015175986.1	55	gi|504988884|ref|WP_015175986_1|_photosystem_I_iron_sulfur_center|Oscillatoria_nigro_viridis
	NC_019729.1	WP_006633693.1	139	gi|493683550|ref|WP_006633693_1|_MULTISPECIES_protein_psbN|Oscillatoriales
	NC_019729.1	WP_015176119.1	132	gi|504989017|ref|WP_015176119_1|_30S_ribosomal_protein_S6|Oscillatoria_nigro_viridis
	NC_019729.1	WP_015176546.1	48	gi|504989444|ref|WP_015176546_1|_ATP_dependent_Clp_protease_proteolytic_subunit|Oscillatoria_nigro_viridis
	NC_019729.1	WP_015176804.1	147	gi|504989702|ref|WP_015176804_1|_hypothetical_protein|Oscillatoria_nigro_viridis
	NC_019729.1	WP_006635498.1	107	gi|493685381|ref|WP_006635498_1|_MULTISPECIES_NADH_dehydrogenase_subunit_J|Oscillatoriales
	NC_019729.1	WP_015176850.1	212	gi|504989748|ref|WP_015176850_1|_photosystem_II_reaction_center_protein_L|Oscillatoria_nigro_viridis
	NC_019729.1	WP_015176851.1	83	gi|504989749|ref|WP_015176851_1|_photosystem_II_reaction_center_protein_J|Oscillatoria_nigro_viridis
	NC_019729.1	WP_015176891.1	68	gi|504989789|ref|WP_015176891_1|_50S_ribosomal_protein_L27|Oscillatoria_nigro_viridis
	NC_019729.1	WP_015176904.1	203	gi|504989802|ref|WP_015176904_1|_cell_cycle_protein|Oscillatoria_nigro_viridis
	NC_019729.1	WP_015177005.1	21	gi|504989903|ref|WP_015177005_1|_cytochrome_c_biogenesis_protein_CcsA|Oscillatoria_nigro_viridis
	NC_019729.1	WP_015177007.1	61	gi|504989905|ref|WP_015177007_1|_tRNA_Ile_lysidine_synthetase|Oscillatoria_nigro_viridis
	NC_019729.1	WP_006634808.1	79	gi|493684681|ref|WP_006634808_1|_MULTISPECIES_photosystem_II_reaction_center_protein_K|Oscillatoriales
	NC_019729.1	WP_015177520.1	220	gi|504990418|ref|WP_015177520_1|_fatty_acid_desaturase|Oscillatoria_nigro_viridis
	NC_019729.1	WP_015177832.1	16	gi|504990730|ref|WP_015177832_1|_30S_ribosomal_protein_S4|Oscillatoria_nigro_viridis
	NC_019729.1	WP_015177955.1	200	gi|504990853|ref|WP_015177955_1|_acyl_[acyl_carrier_protein_UDP_N_acetylglucosamine_O_acyltransferase|Oscillatoria_nigro_viridis
	NC_019729.1	WP_015178030.1	122	gi|504990928|ref|WP_015178030_1|_elongation_factor_Ts|Oscillatoria_nigro_viridis
	NC_019729.1	WP_015178031.1	8	gi|504990929|ref|WP_015178031_1|_30S_ribosomal_protein_S2|Oscillatoria_nigro_viridis
	NC_019729.1	WP_015178056.1	53	gi|504990954|ref|WP_015178056_1|_chorismate_lyase|Oscillatoria_nigro_viridis
	NC_019729.1	WP_015178118.1	150	gi|504991016|ref|WP_015178118_1|_photosystem_I_reaction_center_subunit_IV|Oscillatoria_nigro_viridis
	NC_019729.1	WP_015178189.1	2	gi|504991087|ref|WP_015178189_1|_sulfate_ABC_transporter_ATPase|Oscillatoria_nigro_viridis
	NC_019729.1	WP_015178255.1	2	gi|504991153|ref|WP_015178255_1|_sulfate_ABC_transporter_ATPase|Oscillatoria_nigro_viridis
	NC_019729.1	WP_015178297.1	1	gi|504991195|ref|WP_015178297_1|_ATP_dependent_metalloprotease_FtsH|Oscillatoria_nigro_viridis
	NC_019729.1	WP_015178522.1	86	gi|504991420|ref|WP_015178522_1|_ferredoxin_protochlorophyllide_reductase_ATP_dependent_iron_sulfur_ATP_binding_protein|Oscillatoria_nigro_viridis
	NC_019729.1	WP_041622735.1	7	gi|753867122|ref|WP_041622735_1|_NAD_P_H_quinone_oxidoreductase_subunit_2|Oscillatoria_nigro_viridis
	NC_019729.1	WP_015178605.1	73	gi|504991503|ref|WP_015178605_1|_hypothetical_protein|Oscillatoria_nigro_viridis
	NC_019729.1	WP_006634164.1	80	gi|493684028|ref|WP_006634164_1|_MULTISPECIES_50S_ribosomal_protein_L35|Oscillatoriales
	NC_019729.1	WP_015178704.1	72	gi|504991602|ref|WP_015178704_1|_50S_ribosomal_protein_L3|Oscillatoria_nigro_viridis
	NC_019729.1	WP_006634999.1	39	gi|493684877|ref|WP_006634999_1|_MULTISPECIES_50S_ribosomal_protein_L23|Oscillatoriales
	NC_019729.1	WP_015178705.1	36	gi|504991603|ref|WP_015178705_1|_50S_ribosomal_protein_L2|Oscillatoria_nigro_viridis
	NC_019729.1	WP_041623488.1	23	gi|753867876|ref|WP_041623488_1|_30S_ribosomal_protein_S19|Oscillatoria_nigro_viridis
	NC_019729.1	WP_015178707.1	18	gi|504991605|ref|WP_015178707_1|_50S_ribosomal_protein_L22|Oscillatoria_nigro_viridis
	NC_019729.1	WP_015178712.1	38	gi|504991610|ref|WP_015178712_1|_50S_ribosomal_protein_L14|Oscillatoria_nigro_viridis
	NC_019729.1	WP_015178714.1	24	gi|504991612|ref|WP_015178714_1|_50S_ribosomal_protein_L5|Oscillatoria_nigro_viridis
	NC_019729.1	WP_015178718.1	65	gi|504991616|ref|WP_015178718_1|_30S_ribosomal_protein_S5|Oscillatoria_nigro_viridis
	NC_019729.1	WP_006634975.1	25	gi|493684851|ref|WP_006634975_1|_MULTISPECIES_30S_ribosomal_protein_S9|Oscillatoriales
	NC_019729.1	WP_015178782.1	22	gi|504991680|ref|WP_015178782_1|_allophycocyanin_alpha_B_subunit_apoprotein|Oscillatoria_nigro_viridis
	NC_019729.1	WP_015178822.1	144	gi|504991720|ref|WP_015178822_1|_cytochrome_c_biogenesis_protein_ccs1|Oscillatoria_nigro_viridis
	NC_019729.1	WP_015178882.1	126	gi|504991780|ref|WP_015178882_1|_glutaredoxin|Oscillatoria_nigro_viridis
	NC_019729.1	WP_015178915.1	3	gi|504991813|ref|WP_015178915_1|_DNA_binding_response_regulator|Oscillatoria_nigro_viridis
	NC_019729.1	WP_015178991.1	19	gi|504991889|ref|WP_015178991_1|_translation_initiation_factor_IF_2|Oscillatoria_nigro_viridis
	NC_019729.1	WP_015179155.1	43	gi|504992053|ref|WP_015179155_1|_30S_ribosomal_protein_S20|Oscillatoria_nigro_viridis
	NC_019729.1	WP_015179158.1	15	gi|504992056|ref|WP_015179158_1|_DNA_directed_RNA_polymerase_subunit_beta|Oscillatoria_nigro_viridis
	NC_019729.1	WP_015179160.1	6	gi|504992058|ref|WP_015179160_1|_DNA_directed_RNA_polymerase_subunit_gamma|Oscillatoria_nigro_viridis
	NC_019729.1	WP_015179161.1	4	gi|504992059|ref|WP_015179161_1|_DNA_directed_RNA_polymerase_subunit_beta_|Oscillatoria_nigro_viridis
	NC_019729.1	WP_015179166.1	173	gi|504992064|ref|WP_015179166_1|_high_light_inducible_protein|Oscillatoria_nigro_viridis
	NZ_CM001633.1	WP_009554163.1	108	gi|497239910|ref|WP_009554163_1|_organic_solvent_ABC_transporter_substrate_binding_protein|Oscillatoriales_cyanobacterium_JSC_12
	NZ_CM001633.1	WP_009554380.1	5	gi|497240129|ref|WP_009554380_1|_glutamine_amidotransferase|Oscillatoriales_cyanobacterium_JSC_12
	NZ_CM001633.1	WP_009554478.1	16	gi|497240227|ref|WP_009554478_1|_30S_ribosomal_protein_S4|Oscillatoriales_cyanobacterium_JSC_12
	NZ_CM001633.1	WP_009554514.1	114	gi|497240263|ref|WP_009554514_1|_thiazole_synthase|Oscillatoriales_cyanobacterium_JSC_12
	NZ_CM001633.1	WP_009554656.1	22	gi|497240405|ref|WP_009554656_1|_phycobilisome_protein|Oscillatoriales_cyanobacterium_JSC_12
	NZ_CM001633.1	WP_051163889.1	297	gi|916556798|ref|WP_051163889_1|_hypothetical_protein|Oscillatoriales_cyanobacterium_JSC_12
	NZ_CM001633.1	WP_009555061.1	210	gi|497240815|ref|WP_009555061_1|_DNA_binding_protein|Oscillatoriales_cyanobacterium_JSC_12
	NZ_CM001633.1	WP_009555077.1	46	gi|497240831|ref|WP_009555077_1|_ribosomal_protein_S14|Oscillatoriales_cyanobacterium_JSC_12
	NZ_CM001633.1	WP_009555120.1	58	gi|497240878|ref|WP_009555120_1|_pyruvate_2_oxoglutarate_dehydrogenase_complex_dehydrogenase_component_subunit_beta|Oscillatoriales_cyanobacterium_JSC_12
	NZ_CM001633.1	WP_009555231.1	205	gi|497240989|ref|WP_009555231_1|_tRNA_modification_GTPase|Oscillatoriales_cyanobacterium_JSC_12
	NZ_CM001633.1	WP_009555234.1	75	gi|497240992|ref|WP_009555234_1|_NADH_ubiquinone_oxidoreductase_subunit_1_chain_H_|Oscillatoriales_cyanobacterium_JSC_12
	NZ_CM001633.1	WP_009555235.1	104	gi|497240993|ref|WP_009555235_1|_NAD_P_H_quinone_oxidoreductase_subunit_I|Oscillatoriales_cyanobacterium_JSC_12
	NZ_CM001633.1	WP_009555236.1	37	gi|497240994|ref|WP_009555236_1|_NADH_ubiquinone_oxidoreductase_subunit_6_chain_J_|Oscillatoriales_cyanobacterium_JSC_12
	NZ_CM001633.1	WP_009555334.1	63	gi|497241092|ref|WP_009555334_1|_50S_ribosomal_protein_L28|Oscillatoriales_cyanobacterium_JSC_12
	NZ_CM001633.1	WP_009555383.1	7	gi|497241141|ref|WP_009555383_1|_NADH_dehydrogenase_subunit_N|Oscillatoriales_cyanobacterium_JSC_12
	NZ_CM001633.1	WP_009555427.1	151	gi|497241185|ref|WP_009555427_1|_photosystem_II_reaction_center_protein_Psb28|Oscillatoriales_cyanobacterium_JSC_12
	NZ_CM001633.1	WP_009555516.1	19	gi|497241274|ref|WP_009555516_1|_translation_initiation_factor_IF_2|Oscillatoriales_cyanobacterium_JSC_12
[truncated: 1,939 more rows]

## Sheet: Table S10
	Table S10. Predicted primary plastid orthologous gene families (OGF) compared with cyanobacterial 297 OGF.
[truncated: 197 more rows]

[truncated: 9 more sheets: Table S11, Table S12, Table S13, Table S14, Table S15, Table S16, Table S17, Table S18, Table S19]
